# Supplementary material for: The gut microbiota regulates autism-like behavior by mediating vitamin B6 homeostasis in EphB6-deficient mice
Source: Microbiome. 2020 Aug 20;8:120. doi: 10.1186/s40168-020-00884-z (PMC7441571; doi:10.1186/s40168-020-00884-z)
Supplement: Supplementary file 4 — Additional file 3: Table S2. Statistical methods and values of all the results. [file 40168_2020_884_MOESM3_ESM.xlsx]

## Sheet: Figures
Table S2 Statistical methods and values of all the results
Figure 1		Sample size (figure order)	Statistical test	Treatment effect		Significance
A	self-grooming in WT and KO mice	n = 17, 17 mice	Two-tailed unpaired student’s t test with Welch’s correction	t(25.658) = -2.218	p = 0.036	p < 0.05
B	social partition test in WT and KO mice	n = 10, 11 mice	Mixed design ANOVA with genotype as independent factor and stimuli/trials as repeated-measure factor	F(1, 19) = 14.761	p = 0.001	p < 0.01
	first 5-min trial				p = 0.036	p < 0.05
	second 5-min trial				p = 0.004	p < 0.01
	third 5-min trial				p = 0.011	p < 0.05
C	first 10-min trial in three-chambered social approach task	n = 10, 9 mice
	WT mice		Two-tailed unpaired student’s t test	t(18) = -1.546	p = 0.140
	KO mice		Two-tailed unpaired student’s t test	t(16) = -0.885	p = 0.389
D	second 10-min trial in three-chambered social approach task	n = 10, 9 mice
	WT mice		Two-tailed unpaired student’s t test	t(18) = 4.302	p = 0.0004	p < 0.001
	KO mice		Two-tailed unpaired student’s t test	t(16) = 1.573	p = 0.135
E	third 10-min trial in three-chambered social approach task	n = 10, 9 mice
	WT mice		Two-tailed unpaired student’s t test	t(18) = -3.856	p = 0.001	p < 0.01
	KO mice		Two-tailed unpaired student’s t test	t(16) = -1.436	p = 0.170
G	preference for social mouse in three-chambered social approach task in WT and KO mice	n = 10, 9 mice	Two-tailed unpaired student’s t test	t(17) = 3.219	p = 0.005	p < 0.01
H	preference for novel social mouse in three-chambered social approach task in WT and KO mice	n = 10, 9 mice	Two-tailed unpaired student’s t test	t(17) = -2.533	p = 0.021	p < 0.05
I	olfactory habituation/dishabituation test in WT and KO mice	n = 11, 11 mice	Mixed design ANOVA with genotype as independent factor and stimuli/trials as repeated-measure factor	F(1, 20) = 4.832	p = 0.040	p < 0.05
	odor of mice in cage 1				p = 0.042	p < 0.05
	odor of mice in cage 2				p = 0.006	p < 0.01
J	elevated plus maze test in WT and KO mice	n = 12, 13 mice
	open arm		Two-tailed unpaired student’s t test	t(23) = 2.622	p = 0.015	p < 0.05
	closed arm		Two-tailed unpaired student’s t test	t(23) = -3.000	p = 0.006	p < 0.01
K	intestinal permeability of WT and KO mice using FITC	n = 4, 4 mice	Two-tailed unpaired student’s t test	t(6) = -2.852	p = 0.029	p < 0.05
L	mRNA expression of tight junction molecules in colon of WT and KO mice
	Tjp1	n = 7, 6 mice	Two-tailed unpaired student’s t test	t(11) = -0.369	p = 0.719
	Tjp2	n = 7, 6 mice	Two-tailed unpaired student’s t test	t(11) = 1.709	p = 0.115
	Tjp3	n = 7, 6 mice	Two-tailed unpaired student’s t test	t(11) = -0.432	p = 0.674
	Ocln	n = 7, 6 mice	Two-tailed unpaired student’s t test	t(11) = 1.264	p = 0.232
	Cldn2	n = 7, 6 mice	Two-tailed unpaired student’s t test with Welch’s correction	t(5.276) = -1.414	p = 0.214
	Cldn3	n = 7, 6 mice	Two-tailed unpaired student’s t test	t(11) = -0.123	p = 0.904
	Cldn4	n = 7, 6 mice	Two-tailed unpaired student’s t test	t(11) = 2.661	p = 0.045	p < 0.05
	Cldn7	n = 7, 6 mice	Two-tailed unpaired student’s t test	t(11) = 0.530	p = 0.607
	Cldn8	n = 7, 6 mice	Two-tailed unpaired student’s t test	t(11) = 0.192	p = 0.851
	Cldn12	n = 7, 6 mice	Two-tailed unpaired student’s t test	t(11) = 1.048	p = 0.317
	Cldn15	n = 7, 6 mice	Two-tailed unpaired student’s t test	t(11) = -0.253	p = 0.805
M	mRNA expression of cytokines in colon of WT and KO mice
	IL-1β	n = 4, 5 mice	Two-tailed unpaired student’s t test with Welch’s correction	t(4.282) = -3.877	p = 0.016	p < 0.05
	IL-4	n = 4, 5 mice	Two-tailed unpaired student’s t test with Welch’s correction	t(4.784) = -2.347	p = 0.068
	IL-6	n = 4, 5 mice	Two-tailed unpaired student’s t test	t(7) = 4.565	p = 0.003	p < 0.01
	IL-10	n = 4, 5 mice	Two-tailed unpaired student’s t test	t(7) = 0.215	p = 0.836
	IL-12	n = 4, 5 mice	Two-tailed unpaired student’s t test	t(7) = -1.148	p = 0.289
	TNF-α	n = 4, 5 mice	Two-tailed unpaired student’s t test	t(7) = 1.306	p = 0.233
	IFN-γ	n = 4, 5 mice	Two-tailed unpaired student’s t test	t(7) = -1.087	p = 0.313
	MCP-1	n = 4, 5 mice	Two-tailed unpaired student’s t test	t(7) = 0.225	p = 0.828
N-Q	16S rRNA gene sequencing of gut microbiota of 8-week-old WT and KO mice
N	observed species	n = 8, 8 mice	Mann Whitney test	U = 25	p = 0.505
O	Shannon-Weiner index	n = 8, 8 mice	Mann Whitney test	U = 21	p = 0.278
P	Bray-Curtis distance	n = 8, 8 mice	Anosim analysis	R = 0.385	p = 0.001	p < 0.01
Q	relative abundance of different bacteria in phylum level	n = 8, 8 mice	Mann Whitney test
	p_Actinobacteria				p = 0.181
	p_Bacteroidetes				p = 0.467
	p_Cyanobacteria				p = 0.287
	p_Deferribacteres				p = 0.001	p < 0.01
	p_Firmicutes				p = 0.731
	p_Proteobacteria				p = 0.052
	p_Saccharibacteria				p = 0.966
	p_Tenericutes				p = 0.186
	p_Verrucomicrobia				p = 0.085
R	relative abundance of Mucispirillum in genus level	n = 8, 8 mice	Mann Whitney test		p = 0.006	p < 0.01
Figure 2		Sample size (figure order)	Statistical test	Treatment effect		Significance
B-D	16S rRNA gene sequencing of gut microbiota of C57BL/6J mice treated with fecal microbiota from WT or KO mice
B	observed species	n = 8, 8 mice	Mann Whitney test	U = 25	p = 0.505
C	Shannon-Weiner index	n = 8, 8 mice	Mann Whitney test	U = 23	p = 0.382
D	Bray-Curtis distance	n = 8, 8 mice	Anosim analysis	R = 0.285	p = 0.003	p < 0.01
E	self-grooming in C57BL/6J mice treated with fecal microbiota from WT or KO mice	n = 13, 19 mice	Two-tailed unpaired student’s t test	t(30) = -2.158	p = 0.039	p < 0.05
F	olfactory habituation/dishabituation test in C57BL/6J mice treated with fecal microbiota of WT or KO mice	n = 13, 19 mice	Mixed design ANOVA with genotype as independent factor and stimuli/trials as repeated-measure factor	F(1, 30) = 3.192	p = 0.084
	odor of mice in cage 1				p = 0.021	p < 0.05
	odor of mice in cage 2				p = 0.307
H-I	three-chambered social approach task in C57BL/6J mice treated with fecal microbiota from WT or KO mice
H	preference for social mouse	n = 13, 19 mice	Two-tailed unpaired student’s t test	t(30) = 2.172	p = 0.038	p < 0.05
I	preference for novel social mouse	n = 13, 19 mice	Two-tailed unpaired student’s t test	t(30) = 1.702	p = 0.099
K-M	16S rRNA gene sequencing of gut microbiota of C57BL/6J mice treated with antibiotics and fecal microbiota from WT or KO mice
K	observed species	n = 6, 6 mice	Mann Whitney test	U = 12	p = 0.393
L	Shannon-Weiner index	n = 6, 6 mice	Mann Whitney test	U = 12	p = 0.393
M	Bray-Curtis distance	n = 6, 6 mice	Anosim analysis	R = 0.598	p = 0.002	p < 0.01
N	self-grooming in C57BL/6J mice treated with antibiotics and fecal microbiota from WT or KO mice	n = 10, 16 mice	Two-tailed unpaired student’s t test	t(24) = -2.688	p = 0.013	p < 0.05
O	olfactory habituation/dishabituation test in C57BL/6J mice treated with antibiotics and fecal microbiota from WT or KO mice	n = 10, 16 mice	Mixed design ANOVA with genotype as independent factor and stimuli/trials as repeated-measure factor	F(1, 24) = 1.015	p = 0.324
	odor of mice in cage 1				p = 0.042	p < 0.05
	odor of mice in cage 2				p = 0.957
Q-R	three-chambered social approach task in C57BL/6J mice treated with antibiotics and fecal microbiota from WT or KO mice
Q	preference for social mouse	n = 10, 16 mice	Two-tailed unpaired student’s t test	t(24) = 2.638	p = 0.014	p < 0.05
R	preference for novel social mouse	n = 10, 16 mice	Two-tailed unpaired student’s t test	t(24) = 1.151	p = 0.261
Figure 3		Sample size (figure order)	Statistical test	Treatment effect		Significance
B-D	16S rRNA gene sequencing of gut microbiota of C57BL/6J mice gavaged with fecal microbiota from WT or KO mice	n = 6, 6 mice
B	observed species		Mann Whitney test	U = 16	p = 0.818
C	Shannon-Weiner index		Mann Whitney test	U = 15	p = 0.699
D	Bray-Curtis distance		Anosim analysis	R = 0.274	p = 0.046	p < 0.05
E	self-grooming in C57BL/6J mice treated with fecal microbiota from WT or KO mice	n = 12, 16 mice	Two-tailed unpaired student’s t test with Welch’s correction	t(21.666) = -2.269	p = 0.034	p < 0.05
F	olfactory habituation/dishabituation test in C57BL/6J mice treated with fecal microbiota from WT or KO mice	n = 12, 16 mice	Mixed design ANOVA with genotype as independent factor and stimuli/trials as repeated-measure factor	F(1, 26) = 2.256	p = 0.145
	odor of mice in cage 1				p = 0.006	p < 0.01
H-I	three-chambered social approach task in C57BL/6J mice treated with fecal microbiota from WT or KO mice	n = 12, 16 mice
H	preference for social mouse in three-chambered social approach task		Two-tailed unpaired student’s t test	t(26) = 4.851	p = 0.00004	p < 0.001
I	preference for novel social mouse in three-chambered social approach task		Two-tailed unpaired student’s t test	t(26) = 0.639	p = 0.529
K	olfactory habituation/dishabituation test in C57BL/6J mice gavaged with fecal microbial metabolites from WT or KO mice	n = 9, 10 mice	Mixed design ANOVA with genotype as independent factor and stimuli/trials as repeated-measure factor	F(1, 17) = 0.554	p = 0.467
	odor of mice in cage 1				p = 0.032	p < 0.05
M	preference for social mouse in three-chambered social approach task in C57BL/6J mice gavaged with fecal microbial metabolites from WT or KO mice	n = 9, 10 mice	Two-tailed unpaired student’s t test	t(17) = 4.438	p = 0.0003	p < 0.001
Figure 4		Sample size (figure order)	Statistical test	Treatment effect		Significance
B-D	16S rRNA gene sequencing of gut microbiota of WT and KO mice treated with PBS or fecal microbiota from WT mice	n = 6, 6, 5, 5 mice
B	Bray-Curtis distance		Anosim analysis
	WT+PBS vs KO+PBS			R = 0.389	p = 0.005	p < 0.01
	KO+PBS vs KO+FMT			R = 0.152	p = 0.025	p < 0.05
C	relative abundance of different bacteria in phylum level		Kruskal-Wallis test
	p_Actinobacteria
	WT+PBS vs KO+PBS				p = 0.884
	KO+PBS vs KO+FMT				p = 0.251
	p_Bacteroidetes
	WT+PBS vs KO+PBS				p = 0.053
	KO+PBS vs KO+FMT				p = 0.919
	p_Cyanobacteria
	WT+PBS vs KO+PBS				p = 0.593
	KO+PBS vs KO+FMT				p = 0.298
	p_Deferribacteres
	WT+PBS vs KO+PBS				p = 0.002	p < 0.01
	KO+PBS vs KO+FMT				p = 0.015	p < 0.05
	p_Firmicutes
	WT+PBS vs KO+PBS				p = 0.016	p < 0.05
	KO+PBS vs KO+FMT				p = 0.713
	p_Proteobacteria
	WT+PBS vs KO+PBS				p = 0.786
	KO+PBS vs KO+FMT				p = 0.825
	p_Saccharibacteria
	WT+PBS vs KO+PBS				p = 0.932
	KO+PBS vs KO+FMT				p = 0.045	p < 0.05
	p_Tenericutes
	WT+PBS vs KO+PBS				p = 0.068
	KO+PBS vs KO+FMT				p = 0.111
D	relative abundance of Mucispirillum in genus level		Kruskal-Wallis test
	WT+PBS vs KO+PBS				p = 0.002	p < 0.01
	KO+PBS vs KO+FMT				p = 0.015	p < 0.05
E	self-grooming of WT and KO mice treated with PBS or fecal microbiota from WT mice	n = 15, 15, 18, 20 mice	One-way ANOVA	F(3, 64) = 5.806	p = 0.001	p < 0.01
	WT+PBS vs KO+PBS		Tukey's multiple comparisons test		p = 0.005	p < 0.01
	KO+PBS vs KO+FMT		Tukey's multiple comparisons test		p = 0.136	p < 0.05
F	olfactory habituation/dishabituation test of WT and KO treated with PBS or fecal microbiota of WT mice	n = 15, 15, 18, 20 mice	Mixed design ANOVA with genotype as independent factor and stimuli/trials as repeated-measure factor	F(3, 64) = 11.552	p = 0.000	p < 0.001
	odor of mice in cage 1				p = 0.000	p < 0.001
	WT+PBS vs KO+PBS				p = 0.020	p < 0.05
	KO+PBS vs KO+FMT				p = 0.000	p < 0.001
	odor of mice in cage 2				p = 0.000	p < 0.001
	WT+PBS vs KO+PBS				p = 0.024	p < 0.05
	KO+PBS vs KO+FMT				p = 0.000	p < 0.001
H-I	three-chambered social approach task in WT and KO mice treated with PBS or fecal microbiota from WT mice
H	preference for social mouse	n = 15, 15, 18, 20 mice	One-way ANOVA	F(3, 64) = 10.946	p = 0.000	p < 0.001
	WT+PBS vs KO+PBS		Tukey's multiple comparisons test		p = 0.000	p < 0.001
	KO+PBS vs KO+FMT		Tukey's multiple comparisons test		p = 0.008	p < 0.01
I	preference for novel social mouse	n = 15, 15, 18, 20 mice	One-way ANOVA	F(3, 64) = 6.367	p = 0.001	p < 0.01
	WT+PBS vs KO+PBS		Tukey's multiple comparisons test		p = 0.004	p < 0.01
	KO+PBS vs KO+FMT		Tukey's multiple comparisons test		p = 0.001	p < 0.01
Figure 5		Sample size (figure order)	Statistical test	Treatment effect		Significance
A-D	non-targeted metabolomics analysis of PFC and plasma of WT and KO mice
A	non-targeted metabolomics analysis of PFC in WT and KO mice	n = 7, 6 mice	orthogonal partial least squares discriminant analysis	R2Y = 0.993, Q2 = 0.879
B	enriched KEGG pathways in non-targeted metabolomics analysis of PFC	n = 7, 6 mice
	metabolic pathways		R		p = 0.002	p < 0.01
	vitamin B6 metabolism pathways		R		p = 0.009	p < 0.01
	renal cell carcinoma pathways		R		p = 0.014	p < 0.05
	drug metabolism - other enzymes pathways		R		p = 0.014	p < 0.05
C	relative abundance of PM in PFC	n = 7, 6 mice	R		p = 0.024	p < 0.05
D	relative abundance of PLP in PFC	n = 7, 6 mice	R		p = 0.026	p < 0.05
F	level of PM in feces of WT and KO mice treated with PBS or fecal microbiota from WT mice	n = 3, 4, 4 mice	One-way ANOVA	F(2, 8) = 0.277	p = 0.764
	WT+PBS vs KO+PBS		Tukey's multiple comparisons test		p = 0.807
	KO+PBS vs KO+FMT		Tukey's multiple comparisons test		p = 0.998
G	level of PLP in feces of WT and KO mice treated with PBS or fecal microbiota from WT mice	n = 3, 4, 4 mice	One-way ANOVA	F(2, 8) = 2.326	p = 0.159
	WT+PBS vs KO+PBS		Tukey's multiple comparisons test		p = 0.215
	KO+PBS vs KO+FMT		Tukey's multiple comparisons test		p = 0.990
H	level of PN in feces of WT and KO mice treated with PBS or fecal microbiota from WT mice	n = 3, 4, 4 mice	One-way ANOVA	F(2, 8) = 10.456	p = 0.005	p < 0.01
	WT+PBS vs KO+PBS		Tukey's multiple comparisons test		p = 0.031	p < 0.05
	KO+PBS vs KO+FMT		Tukey's multiple comparisons test		p = 0.005	p < 0.01
I	level of PM in plasma of WT and KO mice treated with PBS or fecal microbiota from WT mice	n = 5, 5, 6 mice	One-way ANOVA	F(2, 13) = 14.148	p = 0.001	p < 0.01
	WT+PBS vs KO+PBS		Original FDR method of Benjamini and Hochberg		p = 0.0005	p < 0.001
	KO+PBS vs KO+FMT		Original FDR method of Benjamini and Hochberg		p = 0.069
J	level of PLP in plasma of WT and KO mice treated with PBS or fecal microbiota from WT mice	n = 5, 5, 6 mice	One-way ANOVA	F(2, 13) = 3.899	p = 0.047	p < 0.05
	WT+PBS vs KO+PBS		Original FDR method of Benjamini and Hochberg		p = 0.046	p < 0.05
	KO+PBS vs KO+FMT		Original FDR method of Benjamini and Hochberg		p = 0.046	p < 0.05
K	level of PLP in PFC of WT and KO mice treated with PBS or fecal microbiota from WT mice	n = 4, 5, 6 mice	One-way ANOVA	F(2, 12) = 10.619	p = 0.002	p < 0.01
	WT+PBS vs KO+PBS		Tukey's multiple comparisons test		p = 0.035	p < 0.05
	KO+PBS vs KO+FMT		Tukey's multiple comparisons test		p = 0.001	p < 0.01
Figure 6		Sample size (figure order)	Statistical test	Treatment effect		Significance
B	level of PLP in plasma of KO mice injected with PLP	n = 4, 4 mice	Two-tailed unpaired student’s t test	t(6) = - 4.709	p = 0.003	p < 0.01
C	self-grooming in KO mice injected with PLP	n = 10, 10 mice	Two-tailed unpaired student’s t test	t(18) = - 0.178	p = 0.861
D	olfactory habituation/dishabituation test in KO mice injected with PLP	n = 8, 9 mice	Mixed design ANOVA with genotype as independent factor and stimuli/trials as repeated-measure factor	F(1, 15) = 0.471	p = 0.503
	odor of mice in cage 1				p = 0.020	p < 0.05
F-G	three-chambered social approach task in KO mice injected with PLP
F	preference for social mouse	n = 14, 14 mice	Two-tailed unpaired student’s t test	t(26) = - 2.322	p = 0.028	p < 0.05
G	preference for novel social mouse	n = 14, 14 mice	Two-tailed unpaired student’s t test	t(26) = - 0.023	p = 0.982
J	preference for social mouse in three-chambered social approach task in C57BL/6J mice injected with PLP	n = 10, 6, 10, 10 mice	One-way ANOVA	F(3, 32) = 2.290	p = 0.097
	saline vs 1 mg PLP		Tukey's multiple comparisons test		p = 0.754
	saline vs 2 mg PLP		Tukey's multiple comparisons test		p = 0.701
	saline vs 5 mg PLP		Tukey's multiple comparisons test		p = 0.062
L	level of PLP in plasma of C57BL/6J mice fed without vitamin B6	n = 4, 4 mice	Two-tailed unpaired student’s t test with Welch’s correction	t(3.136) = 17.299	p = 0.0003	p < 0.001
N	preference for social mouse in three-chambered social approach task in C57BL/6J mice fed without vitamin B6	n = 8, 8 mice	Two-tailed unpaired student’s t test	t(14) = 3.446	p = 0.004	p < 0.01
Figure 7		Sample size (figure order)	Statistical test	Treatment effect		Significance
B	level of amino acid neurotransmitters in PFC of WT and KO mice treated with PBS or fecal microbiota from WT mice
	glutamic acid	n = 7, 7, 5 mice	One-way ANOVA	F(2, 16) = 0.511	p = 0.609
	WT+PBS vs KO+PBS		Tukey's multiple comparisons test		p = 0.976
	KO+PBS vs KO+FMT		Tukey's multiple comparisons test		p = 0.717
	gamma-aminobutyric acid	n = 7, 7, 5 mice	One-way ANOVA	F(2, 16) = 0.891	p = 0.429
	WT+PBS vs KO+PBS		Tukey's multiple comparisons test		p = 0.716
	KO+PBS vs KO+FMT		Tukey's multiple comparisons test		p = 0.821
	glycine	n = 7, 7, 5 mice	One-way ANOVA	F(2, 16) = 0.889	p = 0.430
	WT+PBS vs KO+PBS		Tukey's multiple comparisons test		p = 0.588
	KO+PBS vs KO+FMT		Tukey's multiple comparisons test		p = 0.446
	aspartic acid	n = 7, 7, 5 mice	One-way ANOVA	F(2, 16) = 0.291	p = 0.752
	WT+PBS vs KO+PBS		Tukey's multiple comparisons test		p = 0.916
	KO+PBS vs KO+FMT		Tukey's multiple comparisons test		p = 0.917
	serine	n = 7, 7, 5 mice	One-way ANOVA	F(2, 16) = 0.529	p = 0.599
	WT+PBS vs KO+PBS		Tukey's multiple comparisons test		p = 0.759
	KO+PBS vs KO+FMT		Tukey's multiple comparisons test		p = 0.940
	glutamine	n = 7, 7, 5 mice	One-way ANOVA	F(2, 16) = 1.673	p = 0.219
	WT+PBS vs KO+PBS		Tukey's multiple comparisons test		p = 0.311
	KO+PBS vs KO+FMT		Tukey's multiple comparisons test		p = 0.272
C	level of monoamine neurotransmitters in PFC of WT and KO mice treated with PBS or fecal microbiota from WT mice
	norepinephrine	n = 5, 5, 7 mice	One-way ANOVA	F(2, 14) = 0.293	p = 0.751
	WT+PBS vs KO+PBS		Tukey's multiple comparisons test		p = 0.998
	KO+PBS vs KO+FMT		Tukey's multiple comparisons test		p = 0.813
	epinephrine	n = 5, 5, 7 mice	One-way ANOVA	F(2, 14) = 0.142	p = 0.869
	WT+PBS vs KO+PBS		Tukey's multiple comparisons test		p = 0.868
	KO+PBS vs KO+FMT		Tukey's multiple comparisons test		p = 0.989
	dopamine	n = 5, 5, 7 mice	Kruskal-Wallis test	Kruskal-Wallis statistic = 10.08	p = 0.001	p < 0.01
	WT+PBS vs KO+PBS		Dunn's multiple comparisons test		p = 0.036	p < 0.05
	KO+PBS vs KO+FMT		Dunn's multiple comparisons test		p = 0.008	p < 0.01
	dihydroxy-phenyl aceticacid	n = 5, 5, 7 mice	One-way ANOVA	F(2, 14) = 2.018	p = 0.170
	WT+PBS vs KO+PBS		Tukey's multiple comparisons test		p = 0.853
	KO+PBS vs KO+FMT		Tukey's multiple comparisons test		p = 0.169
	5-hydroxytryptamine	n = 5, 5, 7 mice	One-way ANOVA	F(2, 14) = 5.808	p = 0.015	p < 0.05
	WT+PBS vs KO+PBS		Tukey's multiple comparisons test		p = 0.017	p < 0.05
	WT+PBS vs KO+FMT		Tukey's multiple comparisons test		p = 0.038	p < 0.05
	KO+PBS vs KO+FMT		Tukey's multiple comparisons test		p = 0.785
D	level of dopamine in PFC of KO mice injected with PLP	n = 5, 5 mice	Two-tailed unpaired student’s t test	t(8) = - 3.636	p = 0.007	p < 0.01
E	level of dopamine in PFC of C57BL/6J mice without vitamin B6	n = 3, 4 mice	Two-tailed unpaired student’s t test	t(5) = 3.425	p = 0.019	p < 0.05
F	mRNA expression of dopamine receptors and tyrosine hydroxylase in mPFC or VTA of WT and KO mice
	Drd1	n = 4, 3 mice	Two-tailed unpaired student’s t test	t(5) = -0.864	p = 0.427
	Drd2	n = 4, 3 mice	Two-tailed unpaired student’s t test with or without Welch’s correction	t(2.144) = -0.861	p = 0.475
	Drd4	n = 4, 3 mice	Two-tailed unpaired student’s t test	t(5) = -0.044	p = 0.967
	Drd5	n = 4, 3 mice	Two-tailed unpaired student’s t test with or without Welch’s correction	t(2.179) = -1.157	p = 0.358
	tyrosine hydroxylase in mPFC	n = 4, 3 mice	Two-tailed unpaired student’s t test	t(5) = 0.203	p = 0.847
	tyrosine hydroxylase in VTA	n = 4, 3 mice	Two-tailed unpaired student’s t test	t(5) = 0.342	p = 0.747
G	olfactory habituation/dishabituation test in KO mice injected with D1R agonist	n = 9, 11 mice	Mixed design ANOVA with genotype as independent factor and stimuli/trials as repeated-measure factor	F(1, 18) = 6.133	p = 0.023	p < 0.05
	odor of mice in cage 1				p = 0.002	p < 0.01
I-J	three-chambered social approach task in KO mice injected with D1R agonist
I	preference for social mouse	n = 9, 11 mice	Two-tailed unpaired student’s t test	t(18) = - 2.203	p = 0.041	p < 0.05
J	preference for novel social mouse	n = 9, 11 mice	Two-tailed unpaired student’s t test	t(18) = -0.672	p = 0.510
K-M	behavior of 8-week-old SPF male C57BL/6J mice injected with D1R agonist
K	olfactory habituation/dishabituation test	n = 7, 8 mice	Mixed design ANOVA	F(1, 13) = 0.037	p = 0.850
	odor of mice in cage 1				p = 0.427
M	preference for social mouse in three-chambered social approach task	n = 7, 8 mice	Two-tailed unpaired student’s t test with Welch’s correction	t(9.856) = -0.922	p = 0.378
N	olfactory habituation/dishabituation test in C57BL/6J mice injected with D1R antagonist	n = 8, 8, 9, 8 mice	Mixed design ANOVA with genotype as independent factor and stimuli/trials as repeated-measure factor	F(3, 29) = 3.214	p = 0.037	p < 0.05
	odor of mice in cage 1				p = 0.008	p < 0.01
	saline vs 0.05 μg SCH23390				p = 0.018	p < 0.05
	saline vs 0.1 μg SCH23390				p = 0.086
	saline vs 0.2 μg SCH23390				p = 0.001	p < 0.01
P-Q	three-chambered social approach task in C57BL/6J mice injected with D1R antagonist
P	preference for social mouse	n = 9, 5, 9, 5 mice	One-way ANOVA	F(3, 24) = 3.662	p = 0.026	p < 0.05
	saline vs 0.05 μg SCH23390		Tukey's multiple comparisons test		p = 0.709
	saline vs 0.1 μg SCH23390		Tukey's multiple comparisons test		p = 0.032	p < 0.05
	saline vs 0.2 μg SCH23390		Tukey's multiple comparisons test		p = 0.080
Q	preference for novel social mouse	n = 9, 5, 9, 5 mice	One-way ANOVA	F(3, 24) = 0.922	p = 0.445
	saline vs 0.05 μg SCH23390		Tukey's multiple comparisons test		p = 0.396
	saline vs 0.1 μg SCH23390		Tukey's multiple comparisons test		p = 0.933
	saline vs 0.2 μg SCH23390		Tukey's multiple comparisons test		p = 0.788
Figure 8		Sample size (figure order)	Statistical test	Treatment effect		Significance
D	amplitudes of sEPSCs in mPFC of WT and KO mice gavaged with sterile PBS or fecal microbiota from WT mice	n = 22, 21, 15, 18 cells from 4 mice	Kruskal-Wallis test	Kruskal-Wallis statistic = 25.36	p = 0.000	p < 0.001
	WT+PBS vs KO+PBS		Dunn's multiple comparisons test		p = 0.999
	KO+PBS vs KO+FMT		Dunn's multiple comparisons test		p = 0.002	p < 0.01
F	frequencies of sEPSCs in mPFC of WT and KO mice gavaged with sterile PBS or fecal microbiota from WT mice	n = 22, 21, 15, 18 cells from 4 mice	Kruskal-Wallis test	Kruskal-Wallis statistic = 7.247	p = 0.064
	WT+PBS vs KO+PBS		Dunn's multiple comparisons test		p = 0.140
	KO+PBS vs KO+FMT		Dunn's multiple comparisons test		p = 0.999
I	amplitudes of sIPSCs in mPFC of WT and KO mice gavaged with sterile PBS or fecal microbiota from WT mice	n = 18, 14, 25, 20 cells from 4 mice	Kruskal-Wallis test	Kruskal-Wallis statistic = 4.172	p = 0.243
	WT+PBS vs KO+PBS		Dunn's multiple comparisons test		p = 0.999
	KO+PBS vs KO+FMT		Dunn's multiple comparisons test		p = 0.999
K	frequencies of sIPSCs in mPFC of WT and KO mice gavaged with sterile PBS or fecal microbiota from WT mice	n = 18, 14, 25, 20 cells from 4 mice	Kruskal-Wallis test	Kruskal-Wallis statistic = 11.64	p = 0.008	p < 0.01
	WT+PBS vs KO+PBS		Dunn's multiple comparisons test		p = 0.023	p < 0.05
	KO+PBS vs KO+FMT		Dunn's multiple comparisons test		p = 0.047	p < 0.05
L	amplitudes of sEPSCs in mPFC of KO mice treated with D1R agonist	n = 15, 15 cells from 4 mice	Two-tailed unpaired student’s t test	t(28) = 1.718	p = 0.096
M	frequencies of sEPSCs in mPFC of KO mice treated with D1R agonist	n = 15, 15 cells from 4 mice	Two-tailed unpaired student’s t test	t(28) = 0.234	p = 0.816
N	amplitudes of sIPSCs in mPFC of KO mice treated with D1R agonist	n = 14, 14 cells from 4 mice	Mann Whitney test	U = 82	p = 0.482
O	frequencies of sIPSCs in mPFC of KO mice treated with D1R agonist	n = 14, 14 cells from 4 mice	Two-tailed unpaired student’s t test	t(26) = 3.703	p = 0.001	p < 0.01
Figure S1		Sample size (figure order)	Statistical test	Treatment effect		Significance
C	mRNA expression of EphB6
	colon	n = 3, 3 mice	Two-tailed unpaired student’s t test	t(4) = 5.721	p = 0.005	p < 0.01
	intestinal epithelium	n = 3, 3 mice	Two-tailed unpaired student’s t test	t(4) = 8.887	p = 0.001	p < 0.01
	lung	n = 3, 3 mice	Two-tailed unpaired student’s t test with Welch’s correction	t(2.001) = 7.910	p = 0.016	p < 0.05
	spleen	n = 3, 3 mice	Two-tailed unpaired student’s t test	t(4) = 5.236	p = 0.006	p < 0.01
E	body weight of WT and KO mice
	4-week-old mice	n = 5, 6 mice	Two-tailed unpaired student’s t test	t(9) = 1.094	p = 0.302
	6-week-old mice	n = 6, 8 mice	Two-tailed unpaired student’s t test	t(12) = -0.025	p = 0.980
	8-week-old mice	n = 5, 10 mice	Two-tailed unpaired student’s t test with Welch’s correction	t(4.474) = 0.340	p = 0.749
F	body length of WT and KO mice
	4-week-old mice	n = 5, 6 mice	Two-tailed unpaired student’s t test	t(9) = 0.192	p = 0.852
	6-week-old mice	n = 6, 8 mice	Two-tailed unpaired student’s t test with Welch’s correction	t(6.382) = -0.590	p = 0.575
	8-week-old mice	n = 5, 10 mice	Two-tailed unpaired student’s t test	t(13) = 0.658	p = 0.522
G	brain weight of WT and KO mice	n = 5, 9 mice	Two-tailed unpaired student’s t test	t(12) = -0.221	p = 0.829
H	consumption of diet and water in WT and KO mice
	consumption of diet	n = 3, 3 mice	Two-tailed unpaired student’s t test with Welch’s correction	t(2.104) = -0.824	p = 0.493
	consumption of water	n = 3, 3 mice	Two-tailed unpaired student’s t test	t(4) = 0.299	p = 0.780
I	fecal pH in WT and KO mice	n = 3, 3 mice	Two-tailed unpaired student’s t test	t(4) = -4.902	p = 0.008	p < 0.01
J	marble burying test in WT and KO mice	n = 12, 13 mice	Two-tailed unpaired student’s t test	t(23) = -0.363	p = 0.720
K	total distance in open field test in WT and KO mice	n = 8, 9 mice	Two-tailed unpaired student’s t test	t(15) = -0.567	p = 0.579
L	time in center zone in open field test in WT and KO mice	n = 8, 9 mice	Two-tailed unpaired student’s t test	t(15) = 0.427	p = 0.676
M-O	morris water maze in WT and KO mice	n = 14, 13 mice
M	latency to find the platform in the acquisition test		Mixed design ANOVA with genotype as independent factor and stimuli/trials as repeated-measure factor	F(1, 25) = 0.018	p = 0.895
N	time spent in different quadrants in probe test in WT group		One-way ANOVA	F(3, 52) = 24.656	p = 0.000	p < 0.001
	quadrant 1 which had platform vs quadrant 2		Tukey's multiple comparisons test		p = 0.000	p < 0.001
	quadrant 1 which had platform vs quadrant 3		Tukey's multiple comparisons test		p = 0.000	p < 0.001
	quadrant 1 which had platform vs quadrant 4		Tukey's multiple comparisons test		p = 0.000	p < 0.001
	time spent in different quadrants in probe test in KO group		One-way ANOVA	F(3, 48) = 15.901	p = 0.000	p < 0.001
	quadrant 1 which had platform vs quadrant 2		Tukey's multiple comparisons test		p = 0.000	p < 0.001
	quadrant 1 which had platform vs quadrant 3		Tukey's multiple comparisons test		p = 0.000	p < 0.001
	quadrant 1 which had platform vs quadrant 4		Tukey's multiple comparisons test		p = 0.000	p < 0.001
O	platform crossings		Two-tailed unpaired student’s t test	t(25) = -0.635	p = 0.531
P	inflammatory score of different tissues of WT and KO mice	n = 4, 3 mice
	ileum		Mann Whitney test	U = 1.5	p = 0.114
	colon		Mann Whitney test	U = 3	p = 0.428
	liver		Mann Whitney test	U = 6	p = 0.999
	lung		Mann Whitney test	U = 2	p = 0.142
Figure S2		Sample size (figure order)	Statistical test	Treatment effect		Significance
A-D	16S rRNA gene sequencing of gut microbiota of 3 or 4 weeks old WT and KO mice	n = 4, 4 mice
A	observed species in 3-week-old WT and KO mice		Mann Whitney test	U = 6.5	p = 0.711
	observed species in 4-week-old WT and KO mice		Mann Whitney test	U = 3	p = 0.2
B	Shannon-Weiner index in 3-week-old WT and KO mice		Mann Whitney test	U = 4	p = 0.342
	Shannon-Weiner index in 4-week-old WT and KO mice		Mann Whitney test	U = 7	p = 0.885
C	weighted UniFrac distance in 3-week-old WT and KO mice		Adonis analysis	F = 0.380, R2 = 0.059	p = 0.892
D	weighted UniFrac distance in 4-week-old WT and KO mice		Adonis analysis	F = 4.150, R2 = 0.408	p = 0.031	p < 0.05
E	self-grooming in 3-week-old male WT and KO mice	n = 15, 13 mice	Two-tailed unpaired student’s t test	t(26) = -1.706	p = 0.100
F	olfactory habituation/dishabituation test in 3-week-old male WT and KO mice	n = 10, 6 mice	Mixed design ANOVA with genotype as independent factor and stimuli/trials as repeated-measure factor	F(1, 14) = 0.229	p = 0.998
	odor of mice in cage 1				p = 0.996
G	self-grooming in 4-week-old male WT and KO mice	n = 13, 18 mice	Two-tailed unpaired student’s t test	t(29) = -2.533	p = 0.017	p < 0.05
H	olfactory habituation/dishabituation test in 4-week-old male WT and KO mice	n = 10, 12 mice	Mixed design ANOVA with genotype as independent factor and stimuli/trials as repeated-measure factor	F(1, 20) = 6.080	p = 0.023	p < 0.05
	odor of mice in cage 1				p = 0.016	p < 0.05
Figure S3		Sample size (figure order)	Statistical test	Treatment effect		Significance
B	total distance in 30 min in open field test of 3-week-old SPF male C57BL/6J mice gavaged with fecal microbiota from 8-week-old male WT and KO mice	n = 13, 19 mice	Two-tailed unpaired student’s t test	t(30) = 0.761	p = 0.452
C	center time in open field test of 3-week-old SPF male C57BL/6J mice gavaged with fecal microbiota from 8-week-old male WT and KO mice	n = 13, 19 mice	Two-tailed unpaired student’s t test	t(30) = -1.349	p = 0.187
D	elevated plus maze test of 3-week-old SPF male C57BL/6J mice gavaged with fecal microbiota from 8-week-old male WT and KO mice	n = 9, 15 mice
	open arm		Two-tailed unpaired student’s t test	t(22) = -0.074	p = 0.942
	closed arm		Two-tailed unpaired student’s t test	t(22) = -0.404	p = 0.690
F	total distance in 30 min in open field test of 3-week-old SPF male C57BL/6J mice gavaged with antibiotics and fecal microbiota from 8-week-old male WT and KO mice	n = 10, 16 mice	Two-tailed unpaired student’s t test	t(24) = 0.883	p = 0.385
G	center time in open field test of 3-week-old SPF male C57BL/6J mice gavaged with antibiotics and fecal microbiota from 8-week-old male WT and KO mice	n = 10, 16 mice	Two-tailed unpaired student’s t test	t(24) = 1.843	p = 0.078
H	elevated plus maze test of 3-week-old SPF male C57BL/6J mice gavaged with antibiotics and fecal microbiota from 8-week-old male WT and KO mice	n = 10, 16 mice
	open arm		Two-tailed unpaired student’s t test	t(24) = -0.835	p = 0.412
	closed arm		Two-tailed unpaired student’s t test	t(24) = 1.990	p = 0.058
Figure S4		Sample size (figure order)	Statistical test	Treatment effect		Significance
B	self-grooming in C57BL/6J mice treated with fecal microbiota from 3-week-old male WT and KO mice	n = 11, 8 mice	Two-tailed unpaired student’s t test	t(17) = -1.585	p = 0.131
C	olfactory habituation/dishabituation test in C57BL/6J mice treated with fecal microbiota from 3-week-old male WT and KO mice	n = 11, 8 mice	Mixed design ANOVA with genotype as independent factor and stimuli/trials as repeated-measure factor	F(1, 17) = 0.048	p = 0.829
	odor of mice in cage 1				p = 0.801
D	preference for social mouse in three-chambered social approach task in C57BL/6J mice treated with fecal microbiota from 3-week-old male WT and KO mice	n = 11, 8 mice	Two-tailed unpaired student’s t test	t(17) = -1.433	p = 0.170
F	self-grooming in C57BL/6J mice treated with fecal microbiota from 4-week-old male WT and KO mice	n = 10, 10 mice	Two-tailed unpaired student’s t test with Welch’s correction	t(12.038) = -2.379	p = 0.035	p < 0.05
G	olfactory habituation/dishabituation test in C57BL/6J mice treated with fecal microbiota from 4-week-old male WT and KO mice	n = 10, 10 mice	Mixed design ANOVA with genotype as independent factor and stimuli/trials as repeated-measure factor	F(1, 18) = 7.608	p = 0.013	p < 0.05
	odor of mice in cage 1				p = 0.032	p < 0.05
H	preference for social mouse in three-chambered social approach task in C57BL/6J mice treated with fecal microbiota from 4-week-old male WT and KO mice	n = 10, 10 mice	Two-tailed unpaired student’s t test	t(18) = 2.881	p = 0.010	p < 0.05
Figure S5		Sample size (figure order)	Statistical test	Treatment effect		Significance
B-D	16S rRNA gene sequencing of gut microbiota of C57BL/6J mice treated with antibiotics
B	observed species	n = 4, 4 mice	Mann Whitney test	U = 0	p = 0.028	p < 0.05
C	Shannon-Weiner index	n = 4, 4 mice	Mann Whitney test	U = 5	p = 0.485
D	Bray-Curtis distance	n = 4, 4 mice	Anosim analysis	R = 1	p = 0.033	p < 0.05
E	self-grooming in 6-week-old C57BL/6J mice gavaged orally with antibiotics	n = 9, 9 mice	Two-tailed unpaired student’s t test with Welch’s correction	t(10.051) = 3.342	p = 0.007	p < 0.01
F	olfactory habituation/dishabituation test in 6-week-old C57BL/6J mice gavaged orally with antibiotics	n = 9, 9 mice	Mixed design ANOVA with genotype as independent factor and stimuli/trials as repeated-measure factor	F(1, 16) = 8.963	p = 0.009	p < 0.01
	odor of mice in cage 1				p = 0.0001	p < 0.001
H-I	three-chambered social approach task in 6-week-old C57BL/6J mice gavaged orally with antibiotics	n = 9, 9 mice
H	preference for social mouse in three-chambered social approach task		Two-tailed unpaired student’s t test	t(16) = 2.490	p = 0.024	p < 0.05
I	preference for novel social mouse in three-chambered social approach task		Two-tailed unpaired student’s t test	t(16) = 0.936	p = 0.363
K	olfactory habituation/dishabituation test in C57BL/6J mice gavaged with fecal microbiota excluding metabolites from WT or KO mice	n = 10, 10 mice	Mixed design ANOVA with genotype as independent factor and stimuli/trials as repeated-measure factor	F(1, 18) = 2.121	p = 0.162
	odor of mice in cage 1				p = 0.044	p < 0.05
M	preference for social mouse in three-chambered social approach task in C57BL/6J mice gavaged with fecal microbiota excluding metabolites from WT or KO mice	n = 10, 10 mice	Two-tailed unpaired student’s t test with Welch’s correction	t(11.623) = 2.303	p = 0.041	p < 0.05
Figure S6		Sample size (figure order)	Statistical test	Treatment effect		Significance
C	protein expression of c-Fos	n = 3, 3 mice	Two-tailed unpaired student’s t test	t(4) = -6.938	p = 0.002	p < 0.01
Figure S7		Sample size (figure order)	Statistical test	Treatment effect		Significance
B	olfactory habituation/dishabituation test in KO mice gavaged with PLP	n = 12, 11 mice	Mixed design ANOVA with genotype as independent factor and stimuli/trials as repeated-measure factor	F(1, 21) = 1.774	p = 0.197
	odor of mice in cage 1				p = 0.367
	odor of mice in cage 2				p = 0.083
C	preference for social mouse in three-chambered social approach task in KO mice gavaged with PLP	n = 10, 11 mice	Two-tailed unpaired student’s t test	t(19) = 0.237	p = 0.814
Figure S8		Sample size (figure order)	Statistical test	Treatment effect		Significance
B	level of dopamine in PFC of 3-week-old C57BL/6J mice gavaged with fecal microbiota of WT or KO mice	n = 4, 4 mice	Two-tailed unpaired student’s t test	t(6) = 3.622	p = 0.011	p < 0.05
D	level of amino acid neurotransmitters in PFC of 6-week-old C57BL/6J mice gavaged with fecal microbiota from WT or KO mice	n = 5, 5 mice
	glutamic acid		Two-tailed unpaired student’s t test	t(8) = - 0.388	p = 0.708
	gamma-aminobutyric acid		Two-tailed unpaired student’s t test	t(8) = 0.582	p = 0.577
	glycine		Two-tailed unpaired student’s t test	t(8) = - 0.061	p = 0.953
	aspartic acid		Two-tailed unpaired student’s t test	t(8) = - 0.842	p = 0.424
	serine		Two-tailed unpaired student’s t test	t(8) = - 0.723	p = 0.490
	taurine		Two-tailed unpaired student’s t test	t(8) = 0.738	p = 0.482
E	level of monoamine neurotransmitters in PFC of 6-week-old C57BL/6J mice gavaged with fecal microbiota from WT or KO mice	n = 4-5 mice
	norepinephrine		Two-tailed unpaired student’s t test	t(7) = 0.612	p = 0.560
	epinephrine		Two-tailed unpaired student’s t test	t(6) = -0.840	p = 0.433
	dopamine		Two-tailed unpaired student’s t test	t(7) = 2.727	p = 0.029	p < 0.05
	dihydroxy-phenyl aceticacid		Two-tailed unpaired student’s t test	t(7) = - 0.208	p = 0.841
	homovanillic acid		Two-tailed unpaired student’s t test	t(7) = - 0.153	p = 0.883
	5-hydroxytryptamine		Two-tailed unpaired student’s t test	t(7) = -0.192	p = 0.853
	5-hydroxyindoleacetic acid		Two-tailed unpaired student’s t test	t(7) = -0.297	p = 0.775
F-H	behavior of 8-week-old male KO mice injected with D2R agonist
F	olfactory habituation/dishabituation test	n = 9, 10 mice	Mixed design ANOVA with genotype as independent factor and stimuli/trials as repeated-measure factor	F(1, 17) = 0.004	p = 0.951
	odor of mice in cage 1				p = 0.461
H	preference for social mouse in three-chambered social approach task	n = 9, 10 mice	Two-tailed unpaired student’s t test	t(17) = 1.467	p = 0.161
Figure S9		Sample size (figure order)	Statistical test	Treatment effect		Significance
B-E	sEPSCs and sIPSCs in mPFC of 3-week-old C57BL/6J mice gavaged with fecal microbiota from WT and KO mice
B	amplitude of sEPSCs	n = 23 and 22 cells from 4 mice	Mann-Whitney test	U = 188	p = 0.144
C	frequency of sEPSCs	n = 23 and 22 cells from 4 mice	Mann-Whitney test	U = 203.5	p = 0.266
D	amplitude of sIPSCs	n = 23 and 20 cells from 4 mice	Mann-Whitney test	U = 214	p = 0.708
E	frequency of sIPSCs	n = 23 and 20 cells from 4 mice	Mann-Whitney test	U = 64.5	p = 0.000	p < 0.001
G-J	sEPSCs and sIPSCs in mPFC of 6-week-old C57BL/6J mice gavaged with fecal microbiota from WT and KO mice
G	amplitude of sEPSCs	n = 13 and 14 cells from 4 mice	Two-tailed unpaired student’s t test	t(25) = 0.069	p = 0.946
H	frequency of sEPSCs	n = 13 and 14 cells from 4 mice	Two-tailed unpaired student’s t test	t(25) = 1.667	p = 0.108
I	amplitude of sIPSCs	n = 17 and 18 cells from 4 mice	Two-tailed unpaired student’s t test	t(33) = 1.314	p = 0.198
J	frequency of sIPSCs	n = 17 and 18 cells from 4 mice	Mann-Whitney test	U = 79	p = 0.013	p < 0.05
K-N	sEPSCs and sIPSCs in mPFC of WT mice treated with D1R agonist
K	amplitude of sEPSCs	n = 9, 5, 5 and 4 cells from 4 mice	One-way ANOVA	F(3, 19) = 7.924	p = 0.001	p < 0.001
	control vs 10 μM		Tukey's multiple comparisons test		p = 0.849
	control vs 20 μM		Tukey's multiple comparisons test		p = 0.298
	control vs 50 μM		Tukey's multiple comparisons test		p = 0.000	p < 0.001
L	frequency of sEPSCs	n = 9, 5, 5 and 4 cells from 4 mice	One-way ANOVA	F(3, 19) = 25.38	p = 0.000	p < 0.001
	control vs 10 μM		Tukey's multiple comparisons test		p = 0.997
	control vs 20 μM		Tukey's multiple comparisons test		p = 0.547
	control vs 50 μM		Tukey's multiple comparisons test		p = 0.000	p < 0.001
M	amplitude of sIPSCs	n = 8, 10, 9 and 9 cells from 4 mice	Kruskal-Wallis test	Kruskal-Wallis statistic = 7.838	p = 0.049	p < 0.05
	control vs 10 μM		Dunn's multiple comparisons test		p = 0.999
	control vs 20 μM		Dunn's multiple comparisons test		p = 0.062
	control vs 50 μM		Dunn's multiple comparisons test		p = 0.211
N	frequency of sIPSCs	n = 8, 10, 9 and 9 cells from 4 mice	Kruskal-Wallis test	Kruskal-Wallis statistic = 11.57	p = 0.009	p < 0.01
	control vs 10 μM		Dunn's multiple comparisons test		p = 0.999
	control vs 20 μM		Dunn's multiple comparisons test		p = 0.073
	control vs 50 μM		Dunn's multiple comparisons test		p = 0.073
