# Supplementary material for: The gut microbiota regulates autism-like behavior by mediating vitamin B6 homeostasis in EphB6-deficient mice
Source: Microbiome. 2020 Aug 20;8:120. doi: 10.1186/s40168-020-00884-z (PMC7441571; doi:10.1186/s40168-020-00884-z)
Supplement: Supplementary file 5 — Additional file 4: Table S3. Data matrix for nontargeted metabolite analysis of PFC. [file 40168_2020_884_MOESM4_ESM.xlsx]

## Sheet: combine
ID	m/z	Ion mode	Retention time (min)	QC	QC	QC	KO1	KO2	KO3	KO4	KO5	KO6	WT1	WT2	WT3	WT4	WT5	WT6	WT7	Compound ID	Adducts	Formula	Score	Fragmentation Score	Δppm	Metabolites
8.07_107.0862m/z	107.086	pos	8.07263	137776	138229	136156	133155	138302	129215	135883	129104	137383	128583	117898	131845	128379	128827	133842	132060	HMDB0006271	M+H	C27H44O	53.1	74.5	2.32007	Zymosterol intermediate 2
4.63_357.2641m/z	357.264	neg	4.63362	291.514	422.704	491.908	0	0	0	0	0	0	85346.7	0	0	0	0	0	0	HMDB0034610	M+H	C44H57NO4	34.4	0	-4.55512	Zucchini factor B
8.24_386.2753m/z	386.275	pos	8.23608	19544.5	24480.6	21357.2	43991.1	48319.9	97517.9	53405.4	45146.7	42712.3	26473.8	40558.2	52991.9	27603.3	41457.9	38658.3	41848.7	HMDB0005023	M+H-2H2O	C19H21N3O	38.6	0	0.0144275	Zolpidem
5.34_529.0244m/z	529.024	neg	5.34007	55335.2	49147.9	53160.6	50504.9	56216.1	52018.3	50980.4	53146.3	55485.7	50395.7	50300.6	48598.3	53493	55320.2	54577.5	54815.1	HMDB0014543	M-H	C5H10N2O7P2	50.1	57.4	4.49966	Zoledronate
5.19_318.9944m/z	318.994	neg	5.18762	30571.5	30318.4	33555.9	28612	35793.9	33258.3	33854.2	37163.3	31695.7	32875.4	34959.9	33084.2	39990.1	33904.8	33489.2	34550.4	HMDB0034954	M-H	C19H28O11	34.4	12.9	-3.51656	Zizybeoside I
7.93_253.2167m/z	253.217	neg	7.93002	107844	111068	109996	114743	97162.6	130115	87523	94693.8	123125	175816	111005	88406.1	112957	76015.1	70906	70838.2	HMDB0015078	M+NH4	C9H13N3O3	37.7	0	0.837739	Zalcitabine
0.87_120.0206m/z	120.021	pos	0.86655	39735	38929.4	30267.1	39875.2	35667	44814.3	45347.1	36373.2	29457.7	35980	26795.3	33758.2	34036.6	43102.7	30573.5	30132.1	HMDB0031461	M+H-2H2O	C24H30	39.2	0	0.340155	Xylene
5.75_568.2399m/z	568.24	pos	5.75087	98942.5	96465.2	114448	102622	75401.5	134898	83452.9	117407	83238.8	128786	103501	96046.2	74908.3	103992	90451.8	86964.2	HMDB0037213	M+Na	C10H18	37.5	0	-4.49648	xi-p-Menth-3-ene
8.63_336.3268m/z	336.327	pos	8.63342	99585.2	106038	90335.6	94219.1	100316	102422	110259	109900	104405	100959	100726	94613.1	100676	102060	104850	106167	HMDB0038556	M+K	C5H8OS	44.7	30.1	-2.14117	xI-Dihydro-2-methyl-3(2H)-thiophenone
10.12_357.2521m/z	357.252	pos	10.1191	23504.1	28252.2	25645.7	20140.8	16247.7	36913.6	25827.6	15512.8	29130.9	28641.6	32314.2	21197.4	22288.1	33899.6	31867.9	33270.5	HMDB0037830	M+NH4	C16H30O5	38.4	0	-1.39716	xi-7-Hydroxyhexadecanedioic acid
4.65_290.2701m/z	290.27	pos	4.64935	259558	262095	259632	168486	191765	105510	84715.8	121225	107080	286572	155484	164421	171719	158787	187785	207681	HMDB0033629	M+NH4	C7H10O2	55.8	89.2	4.09331	xi-4-Hydroxy-4-methyl-2-cyclohexen-1-one
12.50_708.5185m/z	708.519	pos	12.4967	2.4626e+06	2.64833e+06	2.70064e+06	3.247e+06	2.46272e+06	2.52176e+06	3.10066e+06	2.81402e+06	3.00225e+06	2.13527e+06	2.47624e+06	2.18011e+06	3.24348e+06	1.90807e+06	1.68432e+06	2.70927e+06	HMDB0037636	M+H-2H2O	C7H16O2	42.4	20.3	0.928598	xi-1-Butoxy-1-methoxyethane
1.93_283.0677m/z	283.068	neg	1.9277	64442.7	60247	67283.5	73514.3	71033	59590.8	60572.8	79517.4	63691.3	57276.9	41065.9	51662	44350.5	47502.3	52615.9	65050.9	HMDB0000299	M-H	C10H12N4O6	57.2	97.8	-2.46645	Xanthosine
2.66_359.1055m/z	359.106	pos	2.65915	258.084	500.732	557.859	9240.3	8761.04	69545.5	13040.7	10777.9	8844.54	7495.4	6582.1	10422.9	393.371	12141.9	12494.2	7279.2	HMDB0033356	2M+Na	C21H26NO4+	37.6	0	-0.0265673	Xanthoplanine
0.57_132.0300m/z	132.03	neg	0.569633	1.38137e+06	1.38288e+06	1.40135e+06	1.32446e+06	1.40127e+06	1.60362e+06	1.36781e+06	1.46574e+06	1.44873e+06	1.27032e+06	1.46795e+06	1.41435e+06	1.40248e+06	1.23905e+06	1.47274e+06	1.50924e+06	HMDB0039141	M-H	C13H10O4	39.1	0.862	3.19888	Wyeronic acid
3.86_171.1496m/z	171.15	pos	3.8587	788450	927240	782890	862952	820287	842189	821236	972151	862596	811310	837998	789168	897842	1.0842e+06	867786	903148	HMDB0030116	M+NH4	C28H40O9	38.9	1.06	0.423699	Withaperuvin D
11.27_782.4705m/z	782.471	pos	11.2699	24739	28256.1	23797.3	24986.4	20548	21672.8	31390.4	31755.4	27803.9	19286.6	29099.6	16709.1	20099.5	26669	32342.7	21652.6	HMDB0030020	2M-H, 2M+FA-H	C28H38O5	44	34.7	0.338303	Withanolide B
5.17_415.1292m/z	415.129	pos	5.17283	69081.8	68689.4	86033.6	76951.4	38927.9	72271.2	21196.8	25927.1	28145.8	100644	72153	38088	65241	65588.1	93084.8	82921.8	HMDB0034415	2M+FA-H	C28H38O6	39.5	11.6	2.03059	Withanolide A
1.09_118.0422n	136.074	pos	1.08637	1.3214e+06	1.28011e+06	1.23726e+06	1.1921e+06	1.28754e+06	1.29683e+06	1.22968e+06	1.43299e+06	1.36878e+06	1.27175e+06	1.19835e+06	1.28874e+06	1.12548e+06	983315	1.27498e+06	1.46725e+06	HMDB0030869	M-H2O-H	C23H24O10	46.6	59	1.86822	Wistin
7.87_201.1649m/z	201.165	pos	7.873	178331	173062	179278	178791	186152	194312	186328	188433	197765	167798	173636	178966	183808	170642	170709	171517	HMDB0015568	M+NH4	C14H20N2O3	52.9	68.3	0.447523	Vorinostat
0.59_293.0446m/z	293.045	neg	0.587583	10708.2	9801.04	13349.8	11479.1	11037.6	8751.39	9419.74	13348.2	13798.8	13686.1	10736.2	10854.7	13494.9	11233.7	15386.9	14800.1	HMDB0002972	2M-H	C31H46O3	38.4	0	0.124031	Vitamin K1 2,3-epoxide
10.68_253.0163m/z	253.016	neg	10.6845	21346.5	25708.6	33344	26746.5	31595.7	32169.9	23261.6	25288.9	26730.2	24244.4	23277.8	23519.5	27578.1	24776.8	28156.4	17068	HMDB0003555	M+H-2H2O	C31H46O2	36.4	0	4.31057	Vitamin K1
9.99_223.2050m/z	223.205	pos	9.987	14239.1	14296.8	15810.8	18062.9	15566.4	17361.2	11371.1	24664.3	10778.6	14602.3	14569.9	15038	16597	16567.2	19698.8	15683.2	HMDB0035695	M+NH4	C20H26O	38.4	0	-2.30297	Vitamin A2 aldehyde
10.63_338.1965m/z	338.197	pos	10.6322	307122	222718	254925	237682	239287	297676	252797	339530	242693	217266	250345	208805	224972	175347	239953	185385	HMDB0013117	M+NH4	C20H28O	42.8	30.6	-4.57614	Vitamin A2
10.77_128.1071m/z	128.107	pos	10.7749	133399	116137	117279	125980	116154	134339	136283	132193	114645	116712	120652	123527	131429	132217	129949	139625	HMDB0000894	M-H2O-H	C6H9NO3	40.2	29.5	-0.215288	Vinylacetylglycine
9.76_283.2070m/z	283.207	pos	9.76305	167916	169386	210709	177668	178627	178193	209869	215686	167450	135224	154715	104945	260720	137264	180388	222905	HMDB0014454	M+NH4	C43H55N5O7	37.4	1.98	1.1311	Vindesine
9.84_345.1011m/z	345.101	pos	9.83945	214366	212508	196292	201982	196275	177215	215234	171511	213098	132452	137148	151131	153602	182224	183285	167573	HMDB0014681	M+H-2H2O	C46H56N4O10	34.1	0	-4.88443	Vincristine
13.83_737.5901m/z	737.59	pos	13.8253	160581	232432	203819	201645	235858	157841	195018	166779	153020	254834	213574	237225	188583	265746	201264	165254	HMDB0033617	M-H2O-H	C27H41N3O7	39.3	14	3.90117	Vignatic acid B
3.45_436.1765m/z	436.176	pos	3.44832	111483	160721	114879	56726.7	62606.2	20369.5	60638.5	70843.6	11744.2	64863.6	19368.1	87866.3	9252.43	50505	71148	103084	HMDB0013962	M+K	C17H26N2O2	36.1	0	-4.47101	Verapamil metabolite D-617
0.64_248.1519m/z	248.152	pos	0.639067	30059.9	33981.3	32443.1	35432.5	32708.6	40177	29781.6	40525.2	26587	34569.3	40225.7	38004	42277.9	28408.9	52725	39984.7	HMDB0001850	2M-H	C27H38N2O4	37.9	0	-0.161599	Verapamil
3.94_184.1157m/z	184.116	pos	3.93532	49236.2	55067.4	53991.3	56849	55354.8	59923.1	49105.4	47919.2	48632.8	57733.2	52309.2	49335.5	55318.9	57752.4	54557.4	58307.9	HMDB0005016	M+H	C17H27NO2	38.5	0	0.000617064	Venlafaxine
13.77_125.0816m/z	125.082	pos	13.7713	16316.7	11208.2	11628.8	16099.8	21517.2	9423.45	39377.5	9047.63	18399.2	25431.2	11276.3	9806.6	15842.2	25126.9	7163.8	5318.23	HMDB0000291	M+H-2H2O	C9H10O5	38.1	0	1.96312	Vanillylmandelic acid
5.28_499.0217m/z	499.022	neg	5.27908	20921.4	16971.1	17418.3	17184.3	20966.3	18132.1	23153.7	21513.2	19143.6	23713.4	17290.2	19835.8	22593.1	22240.2	20787.3	23869.6	HMDB0032013	M+H-2H2O	C14H20O8	38.1	6.17	4.98833	Vanilloloside
13.82_454.2721n	953.537	neg	13.8157	235109	150869	203671	266561	220852	151707	222059	223609	196246	254710	179489	78192.7	232915	234623	197170	189597	HMDB0060024	M+H-2H2O	C15H18O9	43.6	21.3	0.48094	Vanillic acid-4-O-glucuronide
13.83_806.4378m/z	806.438	pos	13.8253	941381	1.05488e+06	1.08239e+06	948506	1.08891e+06	1.03027e+06	1.16301e+06	1.15249e+06	956884	1.08704e+06	1.24841e+06	932265	917600	999804	1.27335e+06	1.04924e+06	HMDB0041788	2M+FA-H	C8H8O7S	37.8	1.3	-1.01422	Vanillic acid 4-sulfate
7.70_475.3900m/z	475.39	pos	7.69712	173955	186101	199369	101168	62461.3	78214.6	114780	95920.3	55063.6	51791.4	22616.3	35678.4	81412.9	73366.2	37972.7	58150.9	HMDB0000913	M+K	C10H12O5	37.2	0	2.34429	Vanillactic acid
9.99_339.2323m/z	339.232	pos	9.987	192592	169081	158994	168689	153914	157628	116003	217112	119243	135300	128869	164266	143701	167604	129172	150292	HMDB0041045	M-H	C22H31ClO8	34.7	20.5	-4.74465	Valechlorin
7.06_436.3554m/z	436.355	pos	7.0583	527181	523802	540883	544394	595715	573142	574778	641252	640048	424485	501534	533432	538097	491310	490906	491680	HMDB0002377	2M+FA-H	C11H11N5O3S2	37.8	4.96	-0.57326	Urothion
13.52_788.5164m/z	788.516	pos	13.5164	112988	134448	114320	141409	129784	126320	141017	139913	139812	118261	112018	115615	110315	137900	126690	148423	HMDB0029219	M-H2O-H	C13H8O6	37.5	0	-4.9794	Urolithin D
8.18_331.2640m/z	331.264	pos	8.1814	359522	369903	351881	361746	316070	430741	365253	366376	410545	483986	320253	312154	374432	336139	275714	278393	HMDB0029218	2M-H	C13H8O5	37.6	0.089	1.55771	Urolithin C
12.43_856.5919m/z	856.592	pos	12.4328	9.36957e+06	8.65834e+06	8.78896e+06	8.97314e+06	9.19586e+06	8.77382e+06	9.79057e+06	1.01559e+07	1.01844e+07	8.18016e+06	9.03456e+06	8.77991e+06	8.67449e+06	9.89695e+06	1.02055e+07	9.74976e+06	HMDB0000290	M-H	C17H27N3O17P2	41.3	11.6	0.764536	Uridine diphosphate-N-acetylglucosamine
12.79_697.0608m/z	697.061	neg	12.7889	36327.1	34955.3	30084.8	30838.4	30246.2	29015.3	32821.5	37232.9	32195.7	33144	35097.9	30372.8	45105.1	35915.9	37721.7	31011.8	HMDB0000935	M-H2O-H	C15H22N2O18P2	41	17.5	-3.43319	Uridine diphosphate glucuronic acid
11.65_402.9982m/z	402.998	neg	11.6503	22107.6	41431.3	24064.1	44115.1	28349.8	26481.4	22576.3	33636.1	38988.7	36816.9	28164.2	30344.9	29663.6	29892.7	24339.1	24544.5	HMDB0000286	M-H	C15H24N2O17P2	43.3	27.9	-0.588594	Uridine diphosphate glucose
9.66_423.2009m/z	423.201	pos	9.65817	84494.6	96854.9	79911.3	105265	81695.7	90235.8	104149	81911.7	58283.9	99308.3	131450	119025	97001.4	87830.6	92736	78079.4	HMDB0000288	M-H2O-H	C9H13N2O9P	39.6	8.82	3.8818	Uridine 5'-monophosphate
0.63_213.0882m/z	213.088	neg	0.634883	8671.11	8801.7	10327.7	6626.13	8080.2	7226.96	8519.98	8019.25	6972.16	7688.7	7775.43	7263.19	8125.25	7720.77	7500.14	9213.42	HMDB0000295	M-H	C9H14N2O12P2	45.7	35.3	-2.01936	Uridine 5'-diphosphate
4.76_154.9917m/z	154.992	pos	4.75603	13934.3	12859	14180.6	14462.9	11296.7	14267.2	12485.2	17055.3	15507.4	11132.6	13503	11386.6	12301.4	13805	14104.2	12444	HMDB0011641	M-H2O-H	C9H13N2O9P	54.7	87	-4.92562	Uridine 2'-phosphate
10.52_282.1861m/z	282.186	pos	10.5219	275018	254216	261961	226221	209809	144788	304274	315037	243979	242259	190705	219488	208631	202881	269391	250960	HMDB0011640	2M+FA-H	C9H11N2O8P	47.4	53.1	4.88679	Uridine 2',3'-cyclic phosphate
7.58_485.1155m/z	485.116	pos	7.58278	61358	63762.3	56785.8	8671.92	12466.1	22882	24111	20759.8	9025.11	79996.7	15980.3	5260.47	7238.11	18892.3	27407.7	6625.47	HMDB0014929	2M+FA-H	C8H11Cl2N3O2	34.5	17.9	-1.68706	Uracil mustard
0.62_160.0612m/z	160.061	neg	0.619633	16997.8	18431	19212.3	18262.5	14273.8	22435.3	21393.2	17841.3	15463.7	17091.1	17214.4	22241.8	11161.4	16931.4	20941.9	19908.8	HMDB0000300	M-H, 2M-H	C4H4N2O2	38.9	1.94	4.84223	Uracil
12.60_786.4849m/z	786.485	pos	12.5994	212730	161429	222867	141868	177576	236913	182216	202292	214957	202085	153266	214717	167224	219061	280391	205302	HMDB0033724	M+H-2H2O	C11H20O2	53.6	74.4	0.661599	Undecylenic acid
0.89_154.9991m/z	154.999	neg	0.88525	4463.12	4211.8	4532.17	3144.21	3385.2	3632.43	3598.91	4246.87	2604.75	4233.19	3412.81	3571.81	3907.04	5452.63	3115.88	2823.41	HMDB0000888	M+H-2H2O	C11H20O4	36.7	0	3.50842	Undecanedioic acid
4.86_467.0073m/z	467.007	neg	4.86107	60945.4	60168.2	67109.4	61463.7	62688.6	59534.7	68667.2	64432.1	59929	62594.2	58293.2	54478.9	64691.6	62244	63061	61931.4	HMDB0030941	2M+NH4	C11H22O	38.6	0	3.49579	Undecanal
7.87_175.1488m/z	175.149	pos	7.873	209183	205892	212391	219811	211867	217590	229079	222359	237262	196011	204349	214213	217672	213936	200973	207456	HMDB0011720	M-H2O-H	C20H31N3O19P2	48.4	55.3	3.57057	UDP-N-acetylmuraminate
8.26_512.5053m/z	512.505	pos	8.25832	526249	547183	521878	581608	562618	554278	555396	582938	561016	513599	544123	544912	530435	593093	584741	573541	HMDB0001018	M-H	C14H22N2O16P2	54	74.8	-0.255236	UDP-D-Xylose
13.47_451.0052m/z	451.005	neg	13.4651	122833	131412	122864	127787	124038	123443	133618	131999	119112	124013	137380	139620	132590	138005	132700	124430	HMDB0062573	M-H2O-H	C15H22N2O17P2-2	39.1	6.26	-2.41784	UDP-D-galactose(2-)
4.85_293.1754m/z	293.175	neg	4.85345	846292	856003	883084	552738	850476	505965	809467	557699	649156	590639	599173	499304	586111	636838	750610	626622	HMDB0012300	M-H2O-H	C15H22N2O16P2	50.4	63.1	-4.01375	UDP-4-dehydro-6-deoxy-D-glucose
6.75_383.2913m/z	383.291	neg	6.74557	50904.5	45438.6	47428.3	50346.6	45677.3	49768.9	51673.5	58792.3	59999.4	44697.5	59560.7	43596.4	49606.9	43665.6	36099.4	47946.8	HMDB0006710	M+NH4	C29H42O4	36.9	0	3.12247	Ubiquinone-4
9.28_768.4667m/z	768.467	pos	9.28318	132834	109593	160906	110330	155512	124689	136979	83802.4	196837	121870	146487	127113	149902	121039	190571	174896	HMDB0013111	M-H	C59H92O4	36	0	3.80857	Ubiquinol-10
10.58_294.9964m/z	294.996	neg	10.579	90627.4	91172.8	89524.9	106392	90235	90169.8	93883.2	103834	92213.4	91840.2	90005.7	94503.3	92557.5	98562.6	95800.6	91194.7	HMDB0029217	M+H-2H2O	C10H13NO3	45.9	36.4	4.38949	Tyrosine methylester
6.82_537.3142m/z	537.314	pos	6.81532	151819	132634	136093	159962	143024	158413	7557.49	6732.95	9722.22	120021	153517	136590	167561	164034	165029	160258	HMDB0000306	M-H2O-H	C8H11NO	37.2	0	-4.3197	Tyramine
12.68_734.3953m/z	734.395	pos	12.6761	326479	400050	365052	281003	445131	495485	207712	308437	263301	633208	365767	435916	359158	566522	503123	604107	LMFA01110001	M+Na	C25H45NO2	37.4	0	1.11582	Type IV cyanolipid eicosanoyl ester
5.17_103.0548m/z	103.055	pos	5.17283	9692.4	8654.02	9871.29	6634.75	8304.05	8969.23	1470.34	2166.93	2060.95	9596.95	7164.09	7080.47	6458.53	8054.9	8390.4	7647.98	HMDB0034108	M+H-2H2O	C46H77NO17	51	73.2	-1.54214	Tylosin
6.05_619.2891m/z	619.289	neg	6.04663	4.23028e+06	4.26668e+06	4.29397e+06	9.23689e+06	4.92661e+06	1.63788e+07	4.42532e+06	5.57452e+06	4.79676e+06	8.1403e+06	7.71559e+06	6.88653e+06	7.077e+06	7.25034e+06	8.22251e+06	6.10006e+06	LMFA02020007	M-H2O-H	C12H18O4	49.3	55.6	-3.00929	Tuberonic acid
8.90_284.2943m/z	284.294	pos	8.89565	422983597	4.14757e+08	4.09663e+08	3.87623e+08	4.11246e+08	3.84652e+08	4.16914e+08	3.94545e+08	3.99618e+08	3.4997e+08	3.40113e+08	3.71197e+08	3.5254e+08	3.83548e+08	3.82637e+08	3.58395e+08	HMDB0000303	M-H	C10H12N2	49	59.8	-3.09492	Tryptamine
7.80_374.3055m/z	374.305	pos	7.80383	212848	244460	226858	172747	175667	159791	166168	156732	138933	178994	131578	162086	156812	166328	191854	157816	HMDB0014947	2M+FA-H	C17H20N2O2	47.4	48.7	-2.29683	Tropicamide
9.66_380.2277m/z	380.228	pos	9.65817	130570	142361	133530	145032	127776	126334	124219	127707	139626	125641	130652	136441	140481	144183	130156	131030	HMDB0062561	2M+H	C6H15NO5	38.4	0	-0.142903	trizma acetate
10.24_220.1128m/z	220.113	pos	10.2398	3661.27	7447.78	6882.05	8245.18	11506.5	6048.39	15566	6900.09	2537.52	4254.32	11182.6	3520.99	6308.6	8425.38	4442.92	5749.58	HMDB0038380	M+Na	C24H42O2	37.7	0	3.20665	Triton X 100
13.79_783.3302m/z	783.33	pos	13.7916	151264	208351	205366	191452	152441	282503	219178	169517	284541	170111	73537.6	324357	173792	159645	198789	239502	HMDB0030568	M-H	C30H12O9	37.2	4.07	-0.951859	Trisjuglone
0.65_455.0926m/z	455.093	pos	0.6467	25772.8	31501	28745	14223.6	17541.1	21956.1	9912.63	13047.2	17363.5	39380.5	12526.2	16634.3	13732	17036.1	25532.4	22887.4	HMDB0014930	M+H	C16H21N3	39.6	0	-0.163677	Tripelennamine
9.70_617.0361m/z	617.036	neg	9.70473	164196	153640	153461	140849	156214	161173	159995	156488	151644	153447	164018	163521	161465	158548	152404	156464	HMDB0014864	M+NH4	C20H26N2	39	0	-1.27811	Trimipramine
13.80_798.5519m/z	798.552	pos	13.8003	986638	815416	901380	943031	967752	785211	1.00866e+06	1.02625e+06	992944	892561	932815	828881	875998	960179	906729	925373	HMDB0015288	2M+NH4	C19H23N5O3	38.1	0	-3.825	Trimetrexate
6.24_369.2269m/z	369.227	pos	6.23627	41422.1	47047.4	38993.7	43001.2	41602.1	39468.4	43786.8	46780.5	43416.3	62469.1	61848.1	53958.8	47316.3	52109.9	51045.3	54189.5	HMDB0094681	M+H-2H2O	C18H38O2Si	37.5	0	2.94602	Trimethylsilyl n-pentadecanoic acid
6.79_517.2230m/z	517.223	pos	6.79227	190134	189828	187943	245392	241706	255287	0	0	0	206188	247109	208362	216129	242908	243788	178768	HMDB0094699	M+H-2H2O	C6H15NO2Si	38.3	12.2	0.940184	Trimethylsilyl l-Alanine
10.88_466.9964m/z	466.996	neg	10.8751	19150	18350	21320.7	23331.6	15454.6	23087.9	16428.2	21815.3	21020.6	23433.7	19256.1	21717.6	20783.4	21351.4	18080.8	19893.4	HMDB0094683	M+H-2H2O	C20H42O2Si	36.9	0.71	0.43401	Trimethylsilyl heptadecanoic acid
11.73_319.0024m/z	319.002	neg	11.7329	149271	126018	138163	159627	140094	138602	136110	157110	146405	131103	137756	140553	126776	136739	140213	142537	HMDB0031844	2M+H	C7H10N2	33.2	0	3.29361	Trimethylpyrazine
9.83_240.1937m/z	240.194	pos	9.83093	80307.4	94505.1	93671.2	81049	80613.4	75468.5	89881.1	77748.3	89075.6	75276.7	74535.8	76302.6	73034.4	71739.2	89576.7	78224.8	HMDB0012296	M+K	C6H14NO+	37.9	0	2.96599	Trimethylaminoacetone
8.04_304.2410n	303.232	neg	8.04438	8.42505e+07	8.43164e+07	8.48933e+07	8.50142e+07	8.03032e+07	8.51517e+07	7.27352e+07	7.5667e+07	8.68495e+07	8.20916e+07	8.57489e+07	8.31468e+07	8.31183e+07	7.90678e+07	7.50356e+07	7.33645e+07	HMDB0029495	2M+K	C12H12O2	39.7	7.3	-3.86372	Trigoforin
12.58_283.2210m/z	283.221	pos	12.5841	53748.3	47195.2	49163.9	39695	35393	40478	60936.4	52346.1	53195.2	32582.2	39873.9	42420.9	42619.4	30111.4	30269.6	50237.9	HMDB0061928	2M+H	C5H7F3O	39.1	0	0.787062	Trifluoromethyl-bismethyl ketone
4.10_207.0055m/z	207.005	pos	4.10298	69892.4	81263.7	67171.7	78171.3	75766.5	77974.9	72466.9	81564.8	67873.2	78082.1	76951.3	76942	87214.4	78435.3	81170.9	82476.5	HMDB0014118	M-H	C2HF3O2	39.4	0	0.171165	Trifluoroacetic acid
0.53_110.0714m/z	110.071	pos	0.527	127300	129899	123901	132757	139312	145244	122816	141431	143435	133049	128632	140726	134604	132380	125394	153747	HMDB0062666	M+H	C7H16O4	38.9	0	1.94651	Triethylene Glycol Monomethyl Ether
6.31_770.9689m/z	770.969	pos	6.30507	79549	82034.2	72554.4	77849	63621.2	61824.2	63257.1	66470.3	71783.7	74774.5	62125.4	68768.5	70289.6	63798.3	68368.1	58478	HMDB0037822	M+Na	C36H75N	32.7	0	3.01997	Tridodecylamine
7.34_161.1331m/z	161.133	pos	7.34003	111412	108131	106447	106686	112568	97708.2	108682	106654	113525	98289.5	94579.6	100127	99058.9	102154	103027	100464	HMDB0014648	M+K	C21H36NO+	55.1	90.5	-1.857	Tridihexethyl
9.69_413.2650m/z	413.265	pos	9.69163	1.5712e+06	1.62365e+06	1.60551e+06	1.5679e+06	1.5643e+06	1.48782e+06	887213	976177	911143	3.14271e+06	1.61704e+06	1.57921e+06	1.44581e+06	1.65833e+06	1.80109e+06	1.48901e+06	HMDB0035477	2M+K	C22H36O3	41.1	17.5	-4.25568	Tridecyl phloretate
9.81_753.5023m/z	753.502	pos	9.81355	202927	152705	138703	176754	192281	147922	149749	127003	166719	145096	151515	128625	152544	155453	197305	147050	HMDB0013317	M-H	C15H29NO3	37.6	0	-0.78622	Tridecanoylglycine
5.72_524.2781m/z	524.278	neg	5.72	1.31993e+07	1.32119e+07	1.31041e+07	1.35552e+07	1.23889e+07	1.25222e+07	1.03524e+07	1.10689e+07	1.03319e+07	1.71516e+07	1.39278e+07	1.31067e+07	1.32612e+07	1.45853e+07	1.42026e+07	1.33691e+07	HMDB0000910	M+H-2H2O	C13H26O2	51	64.6	0.455161	Tridecanoic acid
7.82_362.2366m/z	362.237	neg	7.82442	1.50892e+06	1.60324e+06	1.57445e+06	1.55243e+06	1.4884e+06	1.63763e+06	1.58813e+06	1.29214e+06	1.49722e+06	1.8543e+06	1.56725e+06	1.64093e+06	1.16766e+06	1.4907e+06	1.48027e+06	1.33151e+06	LMFA08040053	M+K	C25H51NO2	38	0	0.647959	Tricosanoyl-EA
12.49_663.3850m/z	663.385	pos	12.4889	367014	327461	366624	463003	329426	341742	423622	372573	372529	358098	396599	383413	534863	289261	232721	400553	HMDB0030553	M+NH4	C23H24O12	38.6	0	1.3355	Tricin 7-glucoside
6.27_436.2837m/z	436.284	pos	6.27438	430839	431050	431051	373562	350748	307255	325432	348564	362933	402788	353152	378580	345454	369020	393543	353149	HMDB0030412	M+H	C5H8N2O4	40.3	13.3	1.09209	Tricholomic acid
8.88_585.4899m/z	585.49	neg	8.88215	29367.5	35435	23535.2	43148.5	33077.4	48071.7	30119.8	31826.8	45473.2	37160.9	34162.4	28576.2	40422.8	25371.8	27092.6	17837.9	HMDB0014758	2M+NH4	C21H27FO6	30.7	0	0.345186	Triamcinolone
12.91_735.4654m/z	735.465	pos	12.9127	186150	185768	276447	227833	199415	256669	151813	182041	167178	159826	252676	237164	151400	217397	191113	210680	LMFA01030853	M+NH4	C23H34O2	39.1	0	-0.161281	TrHA
9.67_376.2842m/z	376.284	pos	9.66637	36353	41909.8	46284.1	35995	31903.8	39995.9	29977.6	26402.7	34322.1	33448.2	39952.6	33883.9	41226.8	41269	39103.2	37660.2	HMDB0042046	2M-H	C6H14O8S2	36.6	0	-4.41331	Treosulfan
10.05_764.5249m/z	764.525	pos	10.0486	106616	57717.1	98991.5	93120.8	81794.5	123543	128201	55569.7	65307.8	101631	149997	89990.2	91962.6	80374.8	106314	117981	HMDB0014794	2M+NH4	C19H22ClN5O	35.7	0	0.186863	Trazodone
9.84_179.1795m/z	179.18	pos	9.83945	35802.6	29274.4	33212.9	32532	32107.9	27662.3	23466.6	29692.7	27938.6	26971.4	28446.4	20820.7	27289.8	26627	32384.9	34198.6	HMDB0014890	M+H	C9H11N	50.7	63.7	2.46225	Tranylcypromine
0.59_523.1094m/z	523.109	pos	0.58525	153735	157775	152694	147488	143700	151711	146519	155313	161727	148601	156527	165033	185214	173590	175088	198943	HMDB0062562	2M+NH4	C6H5N2O2-	39.4	0	-1.60218	Trans-urocanate
9.72_812.5558m/z	812.556	pos	9.7182	86874.6	90970.8	78561.3	103290	63904.9	70427.2	67443	86179.2	61310.5	79413.8	50332.6	35332.2	51469	83118.6	69680	44875.5	HMDB0033694	M+K	C20H26O13	35.1	0.418	2.2428	trans-Caffeic acid [apiosyl-(1->6)-glucosyl] ester
6.58_242.0786m/z	242.079	neg	6.57787	9334.16	10082.8	9192.66	9270.92	11285.9	9081.61	0	0	38.4875	15470.9	11075.5	9650.98	9411.72	10736.5	12570.7	12041	HMDB0030835	M+Na	C15H12O8	38.3	0	1.0226	trans-3,3',4',5,5',7-Hexahydroxyflavanone
6.56_331.2636m/z	331.264	neg	6.56262	18340.6	17451.7	15943.2	15371.8	14403.5	12151.8	16660.2	20614.8	21896.4	22098.5	16552	17192.7	15614.3	13060.1	14028.9	13453.5	HMDB0001164	M+NH4	C6H8O2	41.5	9.23	-0.821376	trans-1,2-Dihydrobenzene-1,2-diol
13.83_707.4635m/z	707.464	pos	13.8337	25363.8	29295.9	16816.6	11482.9	23131	22959.4	38088.6	27881.6	27179.8	27133.9	32465.5	36073.7	33909	32150.8	27418.1	25418.9	HMDB0014339	2M-H	C16H25NO2	39.9	1.72	-0.425715	Tramadol
9.89_811.4330m/z	811.433	pos	9.89075	96739.4	87316.4	119773	83012.3	107075	108153	110740	83489.3	123253	96592.4	98258.2	94044.8	103954	89113.1	107581	133355	HMDB0037929	M+H-2H2O	C51H76O16	35.2	7	1.94092	Tragopogonsaponin M
5.79_544.3401m/z	544.34	pos	5.78897	4.08802e+06	4.14443e+06	4.10393e+06	3.64751e+06	3.47049e+06	5.27776e+06	2.94317e+06	3.34619e+06	3.38498e+06	3.9395e+06	3.51707e+06	3.67656e+06	3.30527e+06	3.68621e+06	3.86704e+06	3.51214e+06	HMDB0041530	M+NH4	C40H66O14	54.3	87.8	0.0633327	Torvoside E
3.59_295.2129m/z	295.213	pos	3.5855	54530.6	60686.8	59338.2	23373.7	31572.8	30194.1	20705.2	22328.7	9009.53	22346.6	15144.6	22068.1	32162.5	21968.2	19979.7	33368.9	HMDB0029623	M+Na	C39H64O13	37.7	0	-0.391332	Torvoside C
0.66_143.0341m/z	143.034	pos	0.661983	6800.04	6923.88	5050.5	14195	9910.06	28923.7	15203.4	11832.1	11192.8	9485.66	13866.6	15258.9	10686.4	14278.7	14651.6	14716.2	HMDB0034731	M-H	C27H45NO2	37.2	0	0.209094	Tomatidine
8.08_563.9897m/z	563.99	pos	8.0805	78089	141824	128674	115323	55218.1	68490.8	142684	117392	74813.5	52929.5	55885.1	103257	87197.8	88807.2	119122	77117.2	HMDB0015699	2M+NH4	C22H26N2O4	37.1	0.236	-4.58555	Tofisopam
13.96_818.5405m/z	818.54	neg	13.9632	95395.2	99413.9	91245.3	104701	96642.5	104189	91800.7	103334	108892	119207	111341	112046	108128	120868	109440	109802	HMDB0031833	2M+K	C17H14ClN3O2S	31.7	0	-0.309703	Tiazuril
6.05_296.2595m/z	296.259	pos	6.04693	662660	661570	621826	575585	586566	461961	543782	494973	536339	546372	408562	491315	476865	548406	673647	513768	HMDB0060080	M-H	C16H22N6O4	37.8	8.35	0.449407	Thyrotropin releasing hormone
4.84_497.0232m/z	497.023	neg	4.83822	278534	284638	287841	287358	292037	273239	285035	293044	284624	287614	290074	271994	290912	272996	281869	297429	HMDB0001878	2M-H	C10H14O	39	0	-2.19169	Thymol
11.79_865.5059m/z	865.506	neg	11.7939	7.73546e+06	6.29604e+06	6.63078e+06	100019	6.7873e+06	7.15759e+06	7.27243e+06	8.32956e+06	7.07447e+06	70847.8	6.80167e+06	7.51909e+06	7.10969e+06	6.85416e+06	7.54487e+06	7.95033e+06	HMDB0000262	M+H-2H2O	C5H6N2O2	35.7	0	4.95015	Thymine
0.81_277.1039m/z	277.104	pos	0.805583	1.05372e+06	1.08033e+06	1.01774e+06	1.05342e+06	1.02425e+06	1.04372e+06	1.16142e+06	1.06544e+06	1.16035e+06	1.08667e+06	905469	1.04552e+06	1.12725e+06	1.10539e+06	980115	982107	HMDB0042036	M+H	C10H16N2O7	56.7	92	3.12137	Thymidine glycol
12.58_295.0271m/z	295.027	neg	12.5767	9308.74	14149.3	13173.3	12025.1	8857.78	11952.1	13523.8	10237.7	10571.5	15840.2	11764.5	16792.1	12924.4	9175.61	16484.4	13411.3	HMDB0062560	M-H	C10H13N2O8P-2	44.8	32.9	-1.43678	thymidine 3'-monophosphate
12.66_787.5272m/z	787.527	pos	12.6608	299927	191536	232278	174062	247830	207478	213442	247258	220182	231264	216136	277319	174386	208243	217265	270199	HMDB0001570	M+NH4	C10H13N2O7P	40.7	12.4	-4.60383	Thymidine 3',5'-cyclic monophosphate
12.68_706.5146m/z	706.515	pos	12.6837	26623.8	26601.2	40316	26527.9	32299.7	34042.3	18931.2	29151.4	37687.1	39435.9	27953.9	33985.9	14477.6	52406.9	24313.5	34765	HMDB0000273	M+K	C10H14N2O5	46.3	33.6	-0.462581	Thymidine
8.17_139.1119m/z	139.112	pos	8.16582	20367.4	21196.2	17479.8	17768.5	21529.1	24410.6	20924.9	23714.6	19366.9	21908.5	19835	19638.3	18987.2	17162.9	22882.1	20026.8	HMDB0003252	M-H	C20H34O6	37.6	2.81	-0.962498	Thromboxane B2
9.72_365.0323m/z	365.032	neg	9.72008	22813.3	22842.7	24716.9	20868.2	23800.5	25791.7	22484.1	17678.6	24823.7	10349.6	15530.3	25409.3	26187	14947.4	18904.6	17351.8	HMDB0029060	M+Na	C9H15N2O6-	41	15.9	-2.85013	Threoninyl-Glutamate
12.82_177.0419m/z	177.042	neg	12.8194	40740.9	39818.4	37973.4	38564.4	40198	40832.6	37818	34390	39546.8	37470.5	39192.2	40284.6	35573.1	36131.7	39916	37030.2	HMDB0034155	2M+FA-H	CH4N2S	34.9	0	-2.38432	Thiourea
0.63_296.0095m/z	296.01	neg	0.634883	11367	11502.2	11929.9	11474.1	12003.7	2724.99	6325.19	10367.4	10082.6	11556.7	10906.4	10926.1	12016.6	6688.83	7618.98	9375.66	HMDB0015559	M-H2O-H	C22H30N4O2S2	33.6	1.49	2.41276	Thioproperazine
5.75_568.3403m/z	568.34	pos	5.75087	3.19297e+06	3.1877e+06	3.20481e+06	2.99784e+06	2.55431e+06	4.17656e+06	2.31336e+06	2.60425e+06	2.54524e+06	3.23952e+06	2.85908e+06	2.67359e+06	2.52957e+06	2.68043e+06	2.94554e+06	2.59272e+06	HMDB0014737	2M+K	C11H18N2O2S	36.7	0	4.29292	Thiopental
8.39_367.2638m/z	367.264	neg	8.39413	709047	713656	756459	744446	782558	729898	751707	761973	740696	768753	755170	736706	786906	750831	746582	759699	HMDB0034228	M-H	C8H8N2O2S2	55.4	91.8	-1.57918	Thiolutin
0.59_106.9805m/z	106.981	neg	0.587583	26262.5	26215.1	26833.6	30855.2	28332.4	30577.7	26985.1	29178	30419.8	28073.9	29722.4	29772.1	29441.3	28944.1	31345.7	30205.7	HMDB0014496	M+K	C5H5N5S	37.7	0	-4.15194	Thioguanine
4.73_200.2381m/z	200.238	pos	4.73318	15794.9	17274.7	21256.4	11249.5	11875.9	14437.5	13611.7	9912.4	6630.02	32575.2	16933.7	12305.6	19890.6	13986.1	15761.7	15640.7	HMDB0061934	2M+H	CH3NS2	36.9	0	-3.69628	Thiocarbamic acid
1.38_137.0726m/z	137.073	pos	1.376	76227.2	68082.8	77164.9	63283	83505.5	38042.9	74348.6	78852.6	59957	96626.3	62032.7	71455.8	84388.9	71695.9	77038.2	94111.5	HMDB0029713	2M-H	C3H3NS	39.3	7.28	-3.89853	Thiazole
8.89_623.4785m/z	623.478	pos	8.88728	916192	899538	914376	763510	909757	782101	795220	752277	824821	1.02954e+06	1.04979e+06	1.06455e+06	871063	945056	885389	791306	HMDB0000235	M+H-2H2O	C12H17N4OS+	31.3	0.391	-2.24622	Thiamine
6.31_295.1440m/z	295.144	pos	6.30507	13304.2	7092.94	9114.8	10551	10193.4	11049.4	10043.9	12193.7	9304.23	13910.8	15822.1	11769.2	13025.1	11824.2	12035.7	12122.1	HMDB0035901	2M+FA-H	C6H8O3S	46.8	47.3	3.68988	Thiacremonone
13.84_329.1300m/z	329.13	pos	13.8423	56877.7	75386.9	66004.3	77292.6	79499.1	68797.1	58381.8	68135.4	63450.7	75941.5	61909.1	70095.7	57991.8	61432	70766.6	65026.7	HMDB0014868	M-H	C10H7N3S	38.1	0	2.42744	Thiabendazole
5.63_293.1779m/z	293.178	pos	5.62893	16877.4	15898.7	15739.8	17158.2	18012.2	16583.4	16275.3	16591.4	18417.7	15541.1	17932.5	15866	16851.7	16922.9	17002.7	17704.2	HMDB0036823	M+H	C13H22O	38.6	0	-2.69825	Theaspirane
6.14_511.2363m/z	511.236	pos	6.1384	43623.1	45834	45269	38424.6	30025.6	9288.88	29023	24335.7	31290.7	19549.2	36706.7	32576.4	51007.9	24139.9	11846.4	30802.5	HMDB0032529	M+H-2H2O	C19H29N3O3S	35.4	0	4.19783	Thaumatin b, recombinant
8.76_323.2200m/z	323.22	neg	8.75938	83628.3	85769.3	81304.7	81553.5	79875.3	80965.9	78749.5	75509.7	85787.2	82611.6	82828.7	75571.1	75926.9	78705.3	68330	65626.6	HMDB0034684	M+H-2H2O	C14H19NO2	39.4	2.44	2.80792	Thalictroidine
6.49_546.2823m/z	546.282	neg	6.48757	255717	279518	283737	251695	222155	198395	202912	232864	228706	254928	231654	245340	220150	219361	227650	214332	HMDB0043713	M+NH4	C56H102O5	35.3	8.22	4.47843	TG(15:0/20:4(8Z,11Z,14Z,17Z)/o-18:0)
0.62_288.0826m/z	288.083	pos	0.616183	120359	120817	127608	108595	116900	65954.8	111072	101568	108512	95648.3	105863	106219	108809	114984	92581.3	109015	HMDB0043170	M+K	C48H88O6	35.6	0	-2.16259	TG(15:0/14:1(9Z)/16:1(9Z))
6.59_516.1231m/z	516.123	pos	6.59397	96025	99760.7	107244	115677	108734	87411.8	0	0	0	131803	102036	106915	125555	105390	130000	120070	HMDB0047897	M-H2O-H	C51H86O6	33.3	2.34	-4.07841	TG(14:1(9Z)/14:1(9Z)/20:4(5Z,8Z,11Z,14Z))
11.77_855.4695m/z	855.47	pos	11.7703	76281.5	71088.5	56986.8	80946.1	97972.7	71035.9	102753	65190.4	112972	82655.3	65119.3	66203.8	72874.8	73255.8	58746.7	72933.4	HMDB0047902	M-H2O-H	C49H82O6	33.5	0	-4.63213	TG(14:1(9Z)/14:1(9Z)/18:4(6Z,9Z,12Z,15Z))
5.00_388.2278m/z	388.228	pos	4.99872	3340.5	2196.26	2683.45	177.526	422.708	75.3892	0	487.837	0	3549.71	411.471	50024.6	387.643	3155.16	368.081	301.062	LMGL03012814	M+H	C46H82O6	31.8	0	0.405989	TG(14:1(9Z)/14:1(9Z)/15:1(9Z))[iso3]
7.86_474.2868m/z	474.287	neg	7.86253	14213.3	16869.1	20076.3	18268.4	13730.3	16281.5	12490.7	11625.7	10877.9	18962.1	15617.3	14496.2	16596.3	18295.4	18980.4	17910.6	LMGL03010009	M+K	C47H83D5O6	32.5	0	0.650558	TG(14:0/16:1(9Z)/14:0) (d5)
8.57_851.5708m/z	851.571	neg	8.56953	225589	230954	220203	257336	231854	230239	209264	219030	226417	270547	283096	257750	244446	241125	252006	244070	LMGL03012744	M+H	C56H88O6	36.4	0	3.36727	TG(13:0/20:5(5Z,8Z,11Z,14Z,17Z)/20:5(5Z,8Z,11Z,14Z,17Z))[iso3]
10.02_275.0140m/z	275.014	neg	10.0239	9894.79	11653.1	6927.19	8330.11	6286.15	10048.1	11019.1	12283.3	5617.07	6238.02	7818.46	12148.1	7456.89	9044.17	12074.9	10011.6	LMGL03013199	M+K	C48H82O6	37	0	-0.862964	TG(12:0/13:0/20:5(5Z,8Z,11Z,14Z,17Z))[iso6]
7.40_447.2746m/z	447.275	neg	7.39875	9559.77	10784.2	11584.7	12347.1	3698.71	5448.56	0	4154.56	1918.4	12825.4	13195.6	4088.34	51688	15076.3	6519.44	10734	LMGL03012629	M+H-2H2O	C41H76O6	32	0	4.17135	TG(12:0/12:0/14:1(9Z))[iso3]
10.78_581.4484m/z	581.448	pos	10.7831	51472.8	48394.7	48457.3	62593	53294.2	60638.2	56785.5	50532.4	61926.7	35371.9	49414.3	42921.1	53547.9	59124.8	62373.3	59556.7	HMDB0042029	M-H2O-H	C16H17ClN2O	32.3	0	-1.37972	Tetrazepam
0.63_250.0904m/z	250.09	pos	0.631433	14565.9	13460.6	12093.2	13876	10400.4	7223.97	14437.1	11247.4	9373.55	12594.7	10560.7	11167.9	9070.7	11752.7	12608.2	12159.3	LMFA03010213	M+H-2H2O	C16H28O5	42.4	23.1	-2.83729	Tetranor-PGF1alpha
11.87_817.5233m/z	817.523	pos	11.8703	80097.3	84543	80650.3	81069.8	77766.3	85320.9	91803.8	85843.9	84358.7	97777.2	84452.4	87515.3	83995.3	80001.2	72790.5	92556.8	HMDB0094690	M+K	C4H12Si	30.7	0	-0.95463	Tetramethylsilane
0.52_259.0777m/z	259.078	neg	0.521733	72531.5	74421.6	75427.9	72392.2	78315.1	82560.4	75805.4	75463.5	78876.9	74319.2	66557.1	79801.3	67942.8	75093.6	69735.8	65812.6	HMDB0001216	M+H-2H2O	C6H8N4	38.2	0	-2.17978	Tetrahydropteridine
9.41_858.5357m/z	858.536	pos	9.40618	9.09755e+06	9.07338e+06	8.0598e+06	1.01276e+07	5.24884e+06	7.51695e+06	8.67848e+06	9.96439e+06	9.23407e+06	8.08681e+06	4.26598e+06	7.49579e+06	8.869e+06	8.60543e+06	8.26819e+06	8.14257e+06	HMDB0029992	M-H	C17H22N2O7	37.3	0	-1.63538	Tetrahydropentoxyline
0.59_251.1260m/z	251.126	pos	0.58525	36463.2	37215.5	36521.9	31797.4	28282.8	30939	38768	35859.1	38497.3	38837.9	30870.7	33449.5	34947.2	36729.9	39531.5	34975.3	HMDB0000942	M+Na	C9H15N5O4	39.1	0	1.60661	Tetrahydroneopterin
4.79_449.1507m/z	449.151	neg	4.78605	24246.6	24258.3	24871.7	24454.3	27790.7	21603.5	23481.5	25583.5	23530	28335.4	23567.1	23887	24088.2	22053.5	25911.3	25248.1	HMDB0012289	M-H	C7H9NO4	39.2	0	-2.42748	Tetrahydrodipicolinate
7.87_176.1572n	199.149	pos	7.873	142852	134983	136455	144651	141018	151474	151495	150805	158242	132730	145870	149310	140279	134259	129049	134530	HMDB0059767	2M-H, 2M+FA-H	C8H12O5	53.6	73.6	2.04515	Tetrahydro-2,5-furan-diacetic acid
8.07_95.0861m/z	95.0861	pos	8.07263	172053	170207	176325	168940	172607	160072	165284	163652	171332	146745	152015	163675	160011	172646	161771	161470	HMDB0062534	M+H, M+Na	C27H45O6-	45.3	37.5	0.241811	TetraHCA
7.48_385.1564m/z	385.156	pos	7.47725	36216.9	42081.6	35411	39601.4	30329.4	32948	35384.6	41105.9	42267.7	32549.3	37775.1	32589.4	39360	36273.2	40989.4	46367.7	HMDB0094708	M+Na	C8H18O5	38.4	0	2.29888	Tetraethylene glycol
9.66_451.1785m/z	451.179	neg	9.65853	22933.4	30619.1	25883.9	30691.6	22524.1	24047.1	22358.6	19959	22013.5	30830	23572.1	18868.2	24955.2	24104.6	18325.9	22939.1	HMDB0005066	M+H	C21H41NO4	38.7	0	0.712664	Tetradecanoylcarnitine
7.58_297.0817m/z	297.082	pos	7.57517	14255.1	9982.58	10684.9	0	0	2468.59	4608.73	2618.79	1120.98	11419.3	2156.01	0	1308.14	1854.77	1758.27	0	HMDB0006246	M+NH4	C24H40O2	50.6	70.3	-1.98252	Tetracosatetraenoic acid (24:4n-6)
8.47_355.2636m/z	355.264	neg	8.4704	450803	488033	490080	497484	477894	542584	546932	424536	533504	524538	449487	452527	417205	435061	379885	370162	LMFA01030804	M-H	C24H36O2	58.2	98.6	-1.8803	tetracosahexaenoic acid
12.94_282.2188m/z	282.219	pos	12.9439	129024	119765	205176	184203	183351	180447	107745	194043	185697	164949	176534	156892	150548	184980	164728	191798	HMDB0002833	M+H	C19H28O5S	38.8	7.75	-1.08237	Testosterone sulfate
3.24_214.0649m/z	214.065	pos	3.2361	12704.9	11578.7	16384.5	11220.5	12431.2	8952.56	10534.5	8197.03	6515.02	13115.8	9479.22	8836.68	8130.47	9034.64	13283.8	9898.37	HMDB0005814	M-H2O-H	C26H40O3	36	0	-0.208551	Testosterone enanthate
11.67_756.0533n	755.042	neg	11.672	154528	152184	157614	151335	147241	161159	147452	144682	159475	142653	164790	172004	168671	172989	171014	157821	HMDB0040991	M+H-2H2O, M+Na	C37H67N7O8	41	15.1	4.28229	Ternatin
7.20_285.0119m/z	285.012	pos	7.19547	18753.2	19515.2	24304.2	0	6618.49	1903.8	16058.1	0	7754.19	0	2647.76	3144.74	5060.46	0	4273.55	2199.25	LMSP01080015	M+K, M+H	C41H77NO10	46.8	44.6	-0.34506	Termitomycesphin A
12.49_546.5241m/z	546.524	pos	12.4889	6.42877e+06	5.35421e+06	5.4626e+06	6.35667e+06	6.27984e+06	5.99278e+06	6.25643e+06	6.1851e+06	6.42993e+06	7.38063e+06	6.93337e+06	7.37633e+06	6.70978e+06	7.05244e+06	6.31113e+06	6.49423e+06	HMDB0061917	2M+FA-H	C8H4O4-2	47.4	46.9	0.357983	Terephthalate
9.66_783.3876m/z	783.388	pos	9.65817	24886.1	36355.4	42496.8	28202	42018.5	36116	32163.5	16790.1	40891	46533.7	44106.8	53044	57151.1	27316.1	54206.3	55547	HMDB0015009	2M-H	C12H19NO3	36.7	0	3.11358	Terbutaline
0.88_123.0049m/z	123.005	pos	0.8818	34860	33265.4	35898	32167.6	39990.2	33066.1	41220	25796.6	24283.1	39511.3	12171.4	22044	32397.8	30189.6	46206.2	47151.4	HMDB0014995	M+H-2H2O	C21H25N	38.4	0	0.168067	Terbinafine
9.84_198.2224m/z	198.222	pos	9.83945	15032.5	15565.5	16149	17668.6	11875.6	11944.3	17390.1	12596.5	16356.1	11897.5	13595.8	11125.8	13266.3	14756.7	17109.7	16762.4	HMDB0036074	M+K	C10H15NO3	40.5	12.6	-1.39831	Tenuazonic acid
10.49_441.3006m/z	441.301	pos	10.4869	164586	173171	172654	167437	148112	146934	168654	198500	154226	157794	150940	141876	210579	164230	157144	174483	HMDB0014612	2M+FA-H	C13H11N3O4S2	40.1	18	1.41273	Tenoxicam
4.87_277.1811m/z	277.181	pos	4.86917	119742	119221	110760	72027.1	113308	65083.7	103955	76025.6	92833.5	76603.4	79386.6	63672.7	76859.9	81473.4	96203.5	82653.5	HMDB0061721	M-H2O-H	C21H24N2O5S2	37.5	6.98	-1.481	Temocaprilat
4.88_362.9831m/z	362.983	neg	4.87632	13853.9	8339.35	18016	9126.16	11254.5	11818.3	13823.3	16931.5	10310.2	15330.9	10058.9	7695.93	18622.4	6501.03	6641.82	14607.7	HMDB0015111	M+Na	C43H65N5O10	36.7	0	-3.50161	Telithromycin
3.01_295.1299m/z	295.13	pos	3.00865	94501.3	97625.9	94521.5	101540	95442.9	99973.3	99377.1	87830.8	105087	97303.3	91290.5	101293	79266.9	90235.9	75664.8	84650.6	HMDB0041777	M-H	C16H12O9S	44.2	30.6	-1.08516	Tectorigenin 4'-sulfate
0.59_102.0556m/z	102.056	neg	0.587583	154788	154890	154949	141832	161658	148921	161049	155601	164341	159794	145785	160201	173513	164414	169255	168877	HMDB0015544	2M-H	C10H12N4O5S	38.5	8.56	0.0742526	Tazobactam
13.82_703.5030m/z	703.503	pos	13.8172	453532	504363	452169	486829	456984	514053	465929	539667	371783	440457	511129	650452	525179	402176	576158	501799	HMDB0060619	M+H-2H2O	C19H17NO2S	36.2	0	-4.93343	Tazarotenic acid
10.20_752.5047m/z	752.505	pos	10.1956	79265.3	39331.5	52413.1	67850.2	70579.8	47453.8	50646.8	51149.9	48699.9	68706.5	54809.7	56026.6	61443.2	77732.6	77802.8	68294.9	HMDB0014937	M-H2O-H	C21H21NO2S	36	0	-3.78302	Tazarotene
6.61_507.2737m/z	507.274	neg	6.60837	13235.8	22647.6	15310	30245.5	17614.9	56983.6	24098.9	38055.2	21408.4	29331.8	35938.9	32006.1	24403.3	21791.3	29583.7	18672.7	HMDB0036773	M+NH4	C15H20O4	39.5	10.7	-2.83155	Tavulin
8.06_565.2468m/z	565.247	pos	8.06473	14111.2	19770	22331	23001.8	12975.2	13826.9	24212.2	16300.9	4462.15	24846.1	4155.82	11974.9	12941.5	8557.1	13645.4	14001.8	HMDB0000036	M+K	C26H45NO7S	35.9	0.0968	-1.43858	Taurocholic acid
3.02_646.0473m/z	646.047	pos	3.0239	67355.7	64979.7	67115.1	79481.7	63235	47734.9	67763.4	63971	64960.6	76655.1	62780.9	80855.3	84415.9	45582	44672.5	73026.2	HMDB0002486	M-H	C26H45NO9S2	34.1	0.815	-4.23895	Taurochenodeoxycholate-3-sulfate
9.85_303.2325m/z	303.232	pos	9.8479	293526	223370	329498	223023	214923	232179	213178	188899	227069	244744	207094	234009	226534	235708	214154	256939	HMDB0000251	2M+FA-H	C2H7NO3S	46.8	62.7	0.792914	Taurine
12.05_689.0472m/z	689.047	neg	12.0519	128370	111637	112525	117276	112995	117857	115377	121702	113235	110146	111147	123833	116451	110039	109102	125212	HMDB0039015	M+K	C34H44O2	32.8	0	2.10255	Tangeraxanthin
2.59_203.0190m/z	203.019	neg	2.59057	45628.7	50468.6	48326.5	47646.1	46788.1	21619.3	47526.5	50885.6	61134.6	47675.8	49500.7	39421.8	60275.1	46671.6	38452.1	42944.9	HMDB0035075	M+Na	C17H28O4	37.5	0	-2.71925	Tanacetol B
5.88_503.2870m/z	503.287	neg	5.87893	86013.7	98274.8	90332.3	91316.8	69880.7	62793.9	63544.1	66438	70853.1	105646	76551.1	87112.9	66921.9	70804.2	82190	65535.5	HMDB0014813	M+H	C26H29NO	37.7	0	2.34234	Tamoxifen
13.62_416.9851m/z	416.985	neg	13.6175	18089	14035	16642.2	9749.93	8737.52	9413.81	21396.6	15581	11637.9	3992.26	16245.4	21278.9	9893.16	12682.1	18344.6	13555.9	HMDB0014451	2M+H	C13H20N2O3	36.1	0	4.49613	Talbutal
4.28_383.0076m/z	383.008	neg	4.28425	20095.6	15613.9	18918.3	20819.6	18424.5	17611	20455.7	16197.2	19801.2	20212.8	17531.9	20100.6	17375.3	17131	19604	19735.9	HMDB0030143	M+H-2H2O	C12H22O4	44.7	33.9	-1.9149	Talaromycin A
12.57_177.0405m/z	177.041	neg	12.5691	21265.9	23168.5	22480.6	19850.7	22087.4	20316.3	19465.1	23036.3	22328.6	20587.7	22318.4	23703.6	20769.4	23134.4	23721.1	20933.5	HMDB0015704	2M-H	C25H34F2O5	35.6	0	-2.57359	Tafluprost
13.70_693.5556m/z	693.556	neg	13.7014	1.86724e+06	1.86597e+06	1.95498e+06	1.67544e+06	1.68616e+06	1.15105e+06	1.0093e+06	1.1369e+06	978983	2.83033e+06	1.48473e+06	1.21731e+06	1.21593e+06	1.59968e+06	1.23064e+06	1.39141e+06	HMDB0015002	M+H-2H2O	C44H69NO12	36.6	0.0128	-1.7116	Tacrolimus
0.63_588.0745m/z	588.075	neg	0.634883	260018	261264	270078	245859	257632	244727	272305	286803	280465	257612	260712	247709	294922	293254	279430	275202	HMDB0060924	M+H	C14H12O4S	41.3	18	1.55357	Suprofen S-oxide
6.18_343.2279m/z	343.228	neg	6.17622	12407.7	11311.6	13526.7	8077.87	12406.7	10715.2	11446.6	8156.96	12468.9	31113.4	14880.8	15765.1	13377.8	15197.5	6788.42	7469.81	HMDB0015397	M+K	C22H27FN4O2	43	30.2	-1.51755	Sunitinib
8.88_381.3721m/z	381.372	neg	8.88215	152189	152047	150313	157155	150642	172553	128603	130339	161306	163956	150218	138129	141621	118991	92828.5	91422.6	HMDB0034834	2M+NH4	O2S	36	0	0.663674	Sulfur dioxide
13.75_255.0142m/z	255.014	neg	13.7539	10480.6	9815.66	14031	14304	10531	13047.4	13600.9	5418.69	14146.7	10763.5	5423.33	12608.8	12989.8	15219.1	10088.3	13660.7	HMDB0015276	M+H	C14H16N2O6S3	38.6	19.3	-3.63145	Sulfoxone
11.71_364.9987m/z	364.999	neg	11.7101	62610.5	67633	63056.9	64291.7	64516.7	64731.6	70564	75332.5	64675.6	60425.4	67908.5	66034	64540.3	72105.4	65489.5	70570.3	HMDB0062801	M+NH4	C26H41NO7S-2	36.3	0	0.568465	Sulfoglycolithocholate(2-)
5.64_478.2937m/z	478.294	neg	5.64378	456093	459109	472322	341774	308725	229643	267390	291162	308057	328182	324073	319105	337381	282396	317184	316675	HMDB0015619	2M-H	C9H9N3O2S2	45.8	40.5	1.28655	Sulfathiazole
9.66_768.5640m/z	768.564	pos	9.65817	3.17827e+07	2.88717e+07	3.21804e+07	3.06654e+07	3.13467e+07	3.36882e+07	2.92525e+07	3.05691e+07	3.28707e+07	3.40966e+07	4.08319e+07	3.51004e+07	3.66347e+07	3.35148e+07	3.7692e+07	3.69793e+07	HMDB0014404	M-H	C6H8N2O2S	37.9	0	2.94916	Sulfanilamide
10.57_437.1744m/z	437.174	pos	10.5715	30622.3	24135.4	22445.7	25133.5	12028.6	52501.1	16623.2	43365.4	13549.9	29577.7	30582.6	30289.6	30722.6	32874.5	38009.7	29469.5	HMDB0014715	2M+FA-H	C9H10N4O2S2	42.6	29	-0.158059	Sulfamethizole
10.72_351.0165m/z	351.016	neg	10.715	34367.7	25712.8	32878.2	31810.1	25477.6	30266.8	29212.5	29888.7	27745.5	35093.7	32728.5	28021.6	29542.4	39072.6	30501.4	28834.3	HMDB0015522	M+Na	C12H14N4O2S	43.9	28.6	2.27152	Sulfamethazine
10.03_836.5120m/z	836.512	pos	10.0311	275562	250168	268067	287528	123459	208144	275282	271915	272458	246606	109621	223202	319942	265862	211570	266490	HMDB0034349	M+H	C28H40O4	38.1	0	1.07635	Suillin
8.77_838.6521m/z	838.652	pos	8.76798	1.15032e+06	1.24571e+06	1.22504e+06	1.31286e+06	1.30764e+06	1.40832e+06	1.2503e+06	1.1232e+06	1.42559e+06	1.21419e+06	1.29248e+06	1.19411e+06	1.18269e+06	1.10115e+06	1.27494e+06	1.39161e+06	HMDB0036564	M+NH4	C20H28O2	38.9	0	1.30217	Sugiol
11.80_685.3773m/z	685.377	pos	11.8043	145533	117494	126814	141586	124728	151059	157325	156019	117630	119089	143643	140345	163637	142411	106622	145788	HMDB0031554	M-H2O-H, 2M-H, M-H	C12H19Cl3O8	30	13.4	3.5155	Sucralose
6.65_311.1682m/z	311.168	neg	6.6541	1.21327e+07	1.20315e+07	1.20424e+07	1.13069e+07	1.19412e+07	9.81959e+06	1.04185e+07	9.68336e+06	9.66389e+06	1.44154e+07	1.07526e+07	1.22699e+07	9.27973e+06	1.06654e+07	1.22964e+07	1.07823e+07	HMDB0000912	M+H	C14H17N5O8	51.8	68.5	2.77674	Succinyladenosine
7.29_483.2713m/z	483.271	pos	7.29338	309390	311390	354942	312793	301525	331238	205214	426545	324932	353705	261584	306986	255743	293734	208282	334098	HMDB0032523	M+Na	C4H4O3	38.5	0	-3.50989	Succinic anhydride
0.60_315.1452m/z	315.145	pos	0.600933	27270	28816.6	27907.1	32352.9	31585.4	26329.1	26771.2	26482.1	31153.9	24970.3	23212.2	28814.9	22623	28716.9	24107.7	25382.3	HMDB0014706	M+H	C4H6O4S2	35.6	0	-2.30279	Succimer
4.42_233.1176m/z	233.118	neg	4.42142	8727.09	7427.72	9133.13	4567.2	8795.92	3694.25	8276.34	8724.51	6788.74	13757	15110.5	10239.8	7465.56	11615.2	8404.1	6216.49	HMDB0034240	M+H	C8H8	54	83.3	2.28622	Styrene
10.47_315.0169m/z	315.017	neg	10.4723	39838.9	42096.9	39748.1	50824.3	41505.3	35753.4	42517	34303.9	44832.8	40237	37667.5	39004	44759	34725	42614.2	40087.1	HMDB0060512	M-H2O-H	C17H28O	49.3	58.4	-0.473674	Sterol
4.80_369.0011m/z	369.001	neg	4.80128	109018	113084	116631	114779	111052	105902	113562	115349	115488	117090	108194	96758.7	119404	110139	114209	115347	HMDB0015492	2M-H	C10H11NO4S2	43	29.8	3.36459	Stepronin
5.19_396.3097m/z	396.31	pos	5.18808	3585.71	6553.96	3884.38	370.066	1762.58	1509.93	2848.4	4854.09	2538.98	32599	665.351	1365.51	6000.73	2725	91.5786	1314.52	HMDB0033372	M+H	C21H40O4	44.2	42.1	1.00207	Stearoyllactic acid
7.49_558.4390m/z	558.439	pos	7.49248	419474	409345	407542	304775	314329	338796	145291	160262	169081	528498	366532	350931	382444	381402	360618	406336	HMDB0000848	M+H	C25H49NO4	50.8	61.2	-0.596769	Stearoylcarnitine
0.63_200.0080n	445.02	neg	0.634883	76606.3	77702.4	76143.1	49805.8	44799.3	62430.5	80043.5	56054	57497.9	40744.3	68704.1	74476.2	155270	142664	61022	63614.6	HMDB0062559	M+Na	C41H83N2O6P	40.4	7.29	-1.1409	stearoyl sphingomyelin
12.01_295.0251m/z	295.025	neg	12.0062	13895.9	14339	15447.6	10877	15102	15836.2	14208.6	14077.9	9033.4	9865.08	12458.9	15327.4	14079.8	12967.6	13103.6	17389.1	HMDB0000827	M+NH4	C18H36O2	38.7	0	2.07682	Stearic acid
8.32_435.2884m/z	435.288	neg	8.31787	33613.1	18046.5	26946	37536.3	44314.3	26677.9	29236.6	25518.2	30544.2	21097.1	27143	27331.6	29326.8	18619.2	26442	31996	LMGL05010009	M+NH4	C45H76O12S	37.6	1.73	-4.55658	SQDG(22:5(5Z,8Z,11Z,14Z,17Z)/16:1(13Z))
9.25_750.5128m/z	750.513	pos	9.24745	66248.3	60983.7	93711.5	45616.2	42946.6	63198.5	22338	37610.3	59736.4	70150.5	38736.1	57660.8	78167.1	78727.8	71008.4	27016.4	LMGL05010005	M+H-2H2O	C40H76O12S	37.2	4.85	-1.05458	SQDG(16:0/14:0)
8.05_175.1126m/z	175.113	pos	8.04893	32844.4	30982.7	35070.9	38674.8	33332.6	36144.1	31838.1	36259.7	34947.3	33325	39760.1	37247.4	41258.1	33660.1	31601.3	33744	HMDB0030494	M+K	C43H67NO8	45.7	60.1	0.299524	Spirolide E
11.80_813.5922m/z	813.592	pos	11.8043	28699.2	33615.3	36038.5	36992.2	37932.3	45399.7	32225.1	37205.6	36892.6	23142.8	40879	36565.3	56412.7	31613.8	34468.1	39536.8	HMDB0034871	M+NH4	C40H60O14	33.9	0	-3.37191	Spinacoside D
12.59_834.3932m/z	834.393	pos	12.5917	16680.5	27628.2	24338.7	23107.5	18429.7	28584.4	23286.7	25172.6	30962.6	24003.8	24300.9	30957.5	28697.4	20624.9	14557.6	39156.5	LMSP01060001	2M-H	C23H49N2O5P	37.2	0	-0.787187	Sphingosine-1-phosphocholine
10.70_670.4419m/z	670.442	pos	10.7002	65912.8	68642.6	75883.4	54479.5	70953.8	67743.5	14874.8	18131.7	15344	70442.9	92870.3	49814.9	39684.9	58767.4	55719.3	49929.2	HMDB0060062	2M+NH4	C19H42NO5P	46.6	43.7	0.361426	Sphingosine 1-phosphate (d19:1-P)
6.05_546.2847m/z	546.285	pos	6.04693	459022	456796	462066	381108	372489	200511	338180	318521	388406	360742	347626	349595	413044	324857	283395	343120	HMDB0000277	2M+NH4	C18H38NO5P	54.7	93.9	-1.80251	Sphingosine 1-phosphate
5.31_300.2905m/z	300.291	pos	5.31002	457185	447248	461540	419203	455396	528905	385651	453279	445686	405406	472804	469969	421495	445813	491626	466357	HMDB0000252	M+H	C18H37NO2	57.7	96.1	2.65913	Sphingosine
13.81_725.5540m/z	725.554	pos	13.8088	438215	396767	407025	453044	540959	477682	436904	496016	529965	419336	498788	482248	486588	514603	500546	467570	LMSP01080065	M+NH4	C21H39NO7	39.2	0	-1.24712	Sphingofungin E
10.80_467.1042m/z	467.104	pos	10.7993	189340	188660	183094	95202.2	153290	139454	220873	87358.9	194079	58812.2	116122	155183	155994	109860	135393	113330	LMSP01080063	2M+Na	C22H41NO7	36.4	0	2.94488	Sphingofungin C
8.75_355.1578m/z	355.158	neg	8.75163	5.27939e+06	5.55078e+06	5.59539e+06	5.6018e+06	5.31218e+06	5.88955e+06	5.4755e+06	4.98409e+06	5.6033e+06	5.87073e+06	5.33719e+06	4.93837e+06	5.11515e+06	5.22088e+06	4.74379e+06	4.55397e+06	LMSP01080062	2M+NH4	C20H39NO6	43.2	38.1	4.72381	Sphingofungin B
9.73_334.3110m/z	334.311	pos	9.72702	48533	40626.5	45768.5	34057.9	40714.5	44711.9	45374.8	55835.7	37307	43383.2	37320.9	42457.9	46753.6	48227.4	38459.6	54746.7	HMDB0001383	2M+NH4	C18H40NO5P	41	22.6	0.141781	Sphinganine 1-phosphate
11.66_194.0830m/z	194.083	neg	11.6644	22194.8	20242.6	20777.1	23277.3	22371.9	23559.9	22088	26531.3	22769.5	23473.3	23918.4	21367.3	23807.7	22729.7	21429.8	23145.3	HMDB0042011	M+Na	C11H13NO3S	37.7	3.14	0.107648	S-Phenylmercapturic acid
8.52_837.4673m/z	837.467	pos	8.52085	367547	307840	304211	321879	191107	291048	339317	319225	288979	301984	194371	302564	347017	270689	336786	270988	HMDB0013075	2M+FA-H	C10H20N2O4	36.1	0	-2.74852	Spermic acid 2
11.85_828.4356m/z	828.436	pos	11.8543	116759	127027	122132	134172	142035	116853	122297	116471	94863	127232	164602	175461	137198	149736	127058	133988	HMDB0034505	M-H2O-H	C30H50O4	33.5	0	-3.43676	Soyasapogenol A
1.45_282.0834m/z	282.083	neg	1.44702	1.35155e+06	1.36211e+06	1.39837e+06	1.05839e+06	1.25536e+06	1.33099e+06	1.29674e+06	1.2981e+06	1.34393e+06	1.17295e+06	1.32656e+06	1.34264e+06	1.32249e+06	1.45646e+06	1.42161e+06	1.48808e+06	HMDB0032677	M+NH4	C40H75NO9	53.1	83.2	-1.58017	Soyacerebroside I
10.49_789.4752m/z	789.475	pos	10.4869	80152.1	83342.9	64118.1	125310	123734	42651.1	139290	82026.1	137112	113732	105814	111918	179205	97962.6	104858	95718.5	HMDB0029887	M-H2O-H	C22H42O6	38	2.7	1.85185	Sorbitan palmitate
13.82_604.4951m/z	604.495	pos	13.8172	23784.8	27631	22085.4	14789.3	9633.86	19334.2	8726.43	23703	29412.8	47802.2	43409.3	26342.7	31902.9	24836.8	22129.4	24319.2	HMDB0029886	M+H-2H2O	C24H44O6	34.6	0	-2.19737	Sorbitan oleate
0.68_338.9877m/z	338.988	neg	0.680617	2.67393e+06	2.73984e+06	2.81741e+06	2.61608e+06	3.08143e+06	3.19789e+06	3.24096e+06	3.63198e+06	3.59182e+06	1.88303e+06	1.86231e+06	2.72408e+06	2.43332e+06	1.8646e+06	3.19506e+06	3.08025e+06	HMDB0029885	M+H-2H2O	C18H34O6	38.1	0	-1.46661	Sorbitan laurate
8.05_651.5117m/z	651.512	pos	8.04893	40169.5	45595.5	27318.7	44821.2	32657.9	42768.1	31766.5	61042.6	71232.2	6797.26	36011.2	48733.1	10543.9	13445.4	42462.5	21539.2	HMDB0015530	M+NH4	C27H32N2O6	35	0	4.5911	Solifenacin
1.38_109.0514m/z	109.051	pos	1.376	26589.2	26347.1	25939.3	19676.7	28310.5	15729	20906.4	28917.3	21619	31103.5	22479.8	23000.9	28588.7	21939.3	26510.7	26323.9	HMDB0029373	M+H-2H2O	C43H69NO14	38.9	5.01	-3.86899	Solacauline
7.87_387.1656m/z	387.166	pos	7.8651	475094	413444	454939	480060	422494	437040	514139	402567	494478	563228	565173	596623	509258	471233	467971	468572	HMDB0042013	M-H2O-H	C27H30O6	34	0	-4.90671	Sofalcone
13.84_366.1191m/z	366.119	pos	13.8423	48884.3	77873.9	76259	111635	109885	78384.2	36170.2	86895.6	42082.4	31205.2	34121.4	45903.8	54971.9	63065.6	100649	60220.6	LMFA03120020	2M+NH4	C20H27NaO5	36.8	0	-2.19788	sodium chlorovulone III
9.90_344.2240m/z	344.224	pos	9.8994	85006.8	89632.6	68014.6	69578.5	150925	72164.5	70437.3	84791.9	68615.1	51827.1	54708.6	85564.6	78196.9	98401.4	69765.3	57290.3	HMDB0004645	M+H-2H2O	C10H16N4O7S	36.2	0	1.63319	S-Nitrosoglutathione
2.80_117.0552m/z	117.055	neg	2.79528	42851.7	42474.7	43371	29889.8	37617	50107.7	43172.3	44705.9	42554.5	32888.2	40577.9	53245.3	36849.7	37957.2	29929.2	40351.4	LMGP10060002	M+NH4	C23H41O6P	38.3	9.08	4.56223	sn-3-O-(geranylgeranyl)glycerol 1-phosphate
1.38_268.0487m/z	268.049	pos	1.376	164705	206130	190879	188303	229060	169240	207804	212382	205872	175181	164568	153832	199599	158066	187684	225989	HMDB0062647	M-H	C6H11O7PS-2	38.1	5.51	-4.52405	S-methyl-5-thio-D-ribulose 1-phosphate(2-)
0.64_643.1190m/z	643.119	neg	0.6425	84256.3	90027.5	92467.7	75104.2	99729.5	86516	66033.4	115429	85935.8	57637.2	83709.9	87667.3	133308	76062.1	118868	127850	HMDB0032744	2M-H	C4H8OS2	37.3	0	-3.64899	S-Methyl 2-propene-1-sulfinothioate
9.85_278.2620n	296.296	pos	9.8479	3.13157e+06	3.10892e+06	3.11614e+06	3.1388e+06	3.18627e+06	2.86968e+06	2.76593e+06	2.78976e+06	2.70205e+06	2.85935e+06	2.73593e+06	2.82334e+06	2.82075e+06	3.09651e+06	3.01911e+06	2.89759e+06	HMDB0011699	M+H-2H2O	C48H96N2O6P+	47	54.3	-4.19697	SM(d19:1/24:1(15Z))
2.92_710.4954m/z	710.495	pos	2.92473	860902	935084	890605	1.05748e+06	1.07937e+06	971961	1.04261e+06	936796	1.06225e+06	934124	924379	1.04725e+06	1.04157e+06	932182	915098	1.04004e+06	LMSP03010047	M+K	C41H79N2O6P	33.6	0	3.01773	SM(d18:2/18:1)
9.03_307.2639m/z	307.264	neg	9.02628	129113	136998	129845	112841	112091	125968	119961	106771	113587	414663	109749	104817	92713.4	106147	86792.1	82505.8	LMSP03010034	M+Na	C37H73N2O6P	38	0	1.78957	SM(d18:2/14:0)
6.27_454.2131m/z	454.213	pos	6.27438	107117	126311	98047.7	76461.1	74070.5	82379.1	99087.2	114493	83413	89789.4	95804.7	95915.5	76405.4	151187	120454	55029.7	LMSP03010044	M-H	C40H81N2O6P	38.1	8.37	1.28693	SM(d18:1/17:0)
11.40_810.5652m/z	810.565	pos	11.3991	97213.3	141608	187064	96299.8	134072	192976	213426	156960	110575	186131	175278	129213	105128	164965	122521	124183	HMDB0012097	M+H	C37H75N2O6P	36.8	0	2.32697	SM(d18:1/14:0)
13.75_331.9490m/z	331.949	pos	13.7515	71549.1	78187.5	84520.8	66911	69694.3	66150.2	87349.4	88522.3	102656	70912.7	87304.8	65485.2	83079.9	65799.4	60078.4	68296.4	HMDB0012091	M+H	C45H93N2O6P	35	0	-0.810002	SM(d18:0/22:0)
10.68_762.4427m/z	762.443	pos	10.6833	748585	439467	581875	571030	507212	770535	614511	452568	424012	635927	754449	538072	647794	524997	544451	595208	HMDB0013465	M+K	C43H83N2O6P	34.7	6.57	2.29115	SM(d18:0/20:2(11Z,14Z))
13.80_722.5137m/z	722.514	neg	13.8003	1.23278e+06	1.18343e+06	1.19494e+06	1.39779e+06	1.49033e+06	1.20961e+06	1.07376e+06	1.35407e+06	1.30009e+06	1.22797e+06	1.22423e+06	1.41361e+06	1.29704e+06	1.27073e+06	1.1618e+06	1.33698e+06	HMDB0012088	M+Na	C41H83N2O6P	41.7	19.4	-1.23379	SM(d18:0/18:1(11Z))
10.57_782.5272m/z	782.527	pos	10.5715	46348.9	46813.4	52563.7	61487.8	39208.9	66667.9	31000.7	37550.6	54840.3	33443.7	56862.1	52835.7	34270.9	27160.7	56742.8	62352.8	HMDB0012087	M+K	C41H85N2O6P	35.3	4.53	4.49521	SM(d18:0/18:0)
5.17_415.0991m/z	415.099	pos	5.16522	30109.8	29854.8	37717.2	33130.5	36423	36622.4	12724	11027.6	13025.1	38668.2	29757.4	15065.1	31014.7	28107.2	34102.8	27507.4	HMDB0013464	M+Na	C39H79N2O6P	39.3	6.16	-4.00889	SM(d18:0/16:1(9Z))
13.67_670.6199m/z	670.62	pos	13.6734	424340	315338	636911	646082	530088	632539	396177	419179	551133	660660	883197	571977	540066	368444	612599	517837	LMSP03010082	M+Na	C48H95N2O6P	33.3	0	0.589395	SM(d17:1/26:1)
7.28_548.2974m/z	548.297	neg	7.27677	450267	466346	460320	424309	403238	368402	361707	394515	389116	449557	432970	431655	404998	419108	445541	416875	HMDB0011696	M+H, M+Na	C46H92N2O6P+	36.6	0	-3.19232	SM(d17:1/24:1(15Z))
5.68_257.1751m/z	257.175	neg	5.6819	674172	686949	740658	663815	724744	680763	699718	739141	695811	689407	694259	677394	744766	683454	675686	754659	LMSP03010048	M+H, M+NH4	C41H81N2O6P	39.5	15.5	4.56593	SM(d16:1/20:1)
9.14_408.2568m/z	408.257	pos	9.1395	32419.6	29113.3	27803	33757.8	37951.1	30031.1	28028.5	32584.5	33497.5	32919	35831.5	40434	29042.5	29031.7	40609.5	35605.7	HMDB0035802	2M-H	C19H28O3S	37.7	0	-1.98282	S-Japonin
9.28_746.6065m/z	746.607	pos	9.28318	7.11527e+07	6.67904e+07	7.11265e+07	7.16001e+07	7.11229e+07	8.05188e+07	8.44477e+07	7.19176e+07	7.70876e+07	7.01167e+07	7.52092e+07	7.24037e+07	7.90026e+07	6.82135e+07	8.26871e+07	8.36488e+07	HMDB0060020	2M+FA-H	C11H12O8S	37.5	0	-3.65218	Sinapinic acid-O-sulphate
7.32_506.3625m/z	506.363	pos	7.31665	319416	317747	311033	315465	279873	297765	256077	325670	308294	302642	323474	317479	312367	282041	298533	291373	HMDB0032026	M+Na	C10H8N2OS	39.8	5.67	-1.1874	Sinalexin
2.29_120.0295m/z	120.029	pos	2.28692	11447.2	14753.2	15387.6	15252.9	14307.1	18179.4	13182.3	16940.4	21269.9	12956.5	17716.7	14356.8	11182.3	11445.1	14402	13855.3	HMDB0036649	M-H2O-H	C12H12N2OS2	36.6	0	4.44177	Sinalbin B
6.85_555.2932m/z	555.293	pos	6.84608	903336	1.33397e+06	1.18133e+06	1.07806e+06	999902	1.07011e+06	1.85735e+06	1.87739e+06	1.85422e+06	1.53822e+06	1.24351e+06	1.24433e+06	1.22512e+06	921320	1.0029e+06	941826	HMDB0005007	2M+H	C25H38O5	38.7	0	0.864526	Simvastatin
3.86_168.1028m/z	168.103	neg	3.85865	8267.12	6839.87	7594.06	2918.91	2288.89	1254.41	1875.74	1831.08	1114.03	3085.65	1257.34	2089.31	4536.85	2459.18	1768.46	4580.83	HMDB0032503	M+Na	C23H22N2O3S2	37.5	0	-0.681896	Silica aerogel
9.85_97.1013m/z	97.1013	pos	9.8479	74201.4	66562.3	75196.3	67703.3	72831.5	67055.2	67105.7	66318.4	66294.6	69827.5	64932.1	65479.3	69210.1	73371.3	69803.9	78222	HMDB0034590	M-H2O-H	C19H14O11	42.1	26.6	3.25794	Shoyuflavone C
6.53_550.3156m/z	550.316	pos	6.53273	155799	151264	141566	113703	96456.2	58428.4	73165.3	85328.5	86570.8	120067	132801	126131	144420	99188.1	102632	117313	HMDB0041217	2M-H	C25H26O4	37.1	0.387	-0.447264	Shinflavanone
0.66_134.0447m/z	134.045	pos	0.661983	1.49294e+06	1.51234e+06	1.46362e+06	1.54175e+06	1.50235e+06	1.4326e+06	1.5993e+06	1.57708e+06	1.53247e+06	1.52e+06	1.43454e+06	1.42465e+06	1.5709e+06	1.50842e+06	1.52873e+06	1.50817e+06	HMDB0036131	M-H	C24H32O5S	42.1	17.9	-0.800773	S-Furanopetasitin
0.52_129.0795n	130.087	pos	0.519367	255657	262425	256320	268702	297488	266815	281164	286201	301358	251391	238258	284954	229078	256827	254249	267896	HMDB0015366	2M+FA-H	C4H3F7O	43.1	20.1	2.83371	Sevoflurane
8.42_357.2987m/z	357.299	pos	8.41633	3.17678e+06	2.79694e+06	3.06779e+06	2.96705e+06	3.01986e+06	3.81484e+06	3.82329e+06	3.12328e+06	3.31e+06	2.78591e+06	3.48416e+06	3.1738e+06	3.67883e+06	3.22877e+06	3.48272e+06	3.81701e+06	HMDB0034257	M+H	C14H12O3	54.8	91.9	2.51037	Seselin
9.23_359.2461m/z	359.246	pos	9.22947	112537	118713	151539	111874	124043	125080	116900	113446	123158	104577	115631	107951	111400	121778	109839	116465	HMDB0029048	2M+H	C6H12N2O5	38.5	0	-0.43837	Serinyl-Serine
6.47_496.2681m/z	496.268	neg	6.47232	217719	223246	225138	141689	160782	108112	131239	166447	146759	176136	151355	171574	159984	169355	181135	194087	HMDB0029044	M+H-2H2O	C9H19N3O4	39.5	28.6	1.05526	Serinyl-Lysine
0.87_347.0404m/z	347.04	neg	0.870017	272529	273515	284255	143361	130579	224252	272773	170423	200264	96259.8	243779	274760	728591	586793	222178	199956	HMDB0029040	M-H	C8H14N2O5	40.6	14.2	-2.53212	Serinyl-Hydroxyproline
0.62_306.0936m/z	306.094	pos	0.616183	178159	196246	174566	160086	170650	94543.9	174083	162503	170571	147160	158973	164332	176813	157826	148797	176865	HMDB0006343	M-H	C7H14N2O4Se	37.5	89.9	2.48386	Selenocystathionine
4.80_121.0652m/z	121.065	pos	4.80177	43260.1	43712.2	45392.3	22734.3	21241.2	29665.2	32378.3	39083.6	30448	66820.3	46821.8	18147.6	29301.1	17091.4	30253.7	25566.7	HMDB0062754	M-H2O-H	C7H13O10P-2	55.9	91.5	4.5496	Sedoheptulose 7-phosphate(2-)
10.58_789.4045m/z	789.404	pos	10.5802	93325.7	97067.2	63054	98154.5	77964.7	104208	82803.4	82426.7	77078.1	63342.7	83745.8	86826	67876.8	77214.5	99914.4	53758.7	HMDB0060274	M-H	C7H16O13P2	38.3	0	2.17167	Sedoheptulose 1,7-bisphosphate
11.82_543.0451m/z	543.045	neg	11.8168	48590.3	47460.5	44970.9	47443.9	50304.1	61490.6	58829.5	48985.9	48454.6	53386.5	49905.2	53337.2	48252.4	53855.6	52795.5	47287.8	HMDB0029418	M-H	C7H11NO6S	40	5.06	-0.0789256	S-Cysteinosuccinic acid
12.14_737.0488m/z	737.049	neg	12.1357	159836	150981	154334	154109	168967	160908	158752	164333	152969	156593	161881	158600	160413	155150	161419	160462	HMDB0036827	M+NH4	C20H36O2	39.2	2.74	1.74277	Sclareol
10.02_802.5798m/z	802.58	pos	10.0224	98480.6	94122.3	117304	65005.2	76518	120164	80461.8	92289.4	90644	127486	121040	118280	103693	91195.2	96424.7	94574.5	HMDB0035506	M+H-2H2O	C27H40O4	38.1	0	4.18054	Schidigeragenin B
7.67_471.2524m/z	471.252	neg	7.67197	21049.8	33246	30867.9	12542.2	29659.2	8311.1	1339.06	17621.8	30520.4	9136.64	39972.2	28584.1	1448.36	18116.9	7309.51	15768.3	HMDB0015634	M+H-2H2O	C18H25N3O2	34.9	0	-0.974388	Saxagliptin
0.86_116.0710m/z	116.071	pos	0.858933	17797.1	19577	15529.1	14718.2	14019.8	12804.3	22230.7	23411.9	11334.1	11633.4	15715.7	12946.4	19977.3	15798.2	14208.8	19615	LMFA02000148	2M+K	C18H36O6	39.2	0	-0.1894	Sativic acid
2.27_147.0446m/z	147.045	neg	2.27083	150119	143808	153605	136526	153447	149441	139148	151528	155356	136676	144451	155404	135069	123076	144997	152880	HMDB0041421	M+K	C23H39N3O8	38.5	0	-2.03978	Sarcodon scabrosus Depsipeptide
10.57_830.4923m/z	830.492	pos	10.5715	69066.1	39250.6	70317.6	49207.5	52006.2	47115.8	88757.1	78079.1	93457.6	76393.5	88703	121071	71716	61022	50978.7	73920.6	HMDB0015437	M-H2O-H	C25H22BrF3N4O4S	33.2	34.9	-4.80943	Saprisartan
5.83_437.3767m/z	437.377	pos	5.8347	46377	45257.3	47391.8	17152.7	19999.3	16534.5	28273.5	16041.9	23276.6	35060	15685.3	19538	13284.5	56961.9	58506.3	18885.6	HMDB0029274	M-H2O-H	C21H10O13	37.2	0	4.47859	Sanguisorbic acid dilactone
9.74_720.5378m/z	720.538	pos	9.73597	91765.6	82160.5	66362.3	55389	71111.3	96966.7	59006.3	81666.2	59132.6	108954	95828.4	103742	107278	112355	100268	88434	HMDB0006239	M-H2O-H	C9H20N2OS2	35.9	0	-4.96258	S-aminomethyldihydrolipoamide
0.53_293.0874m/z	293.087	neg	0.529367	14466.8	15028	16328.5	9364.02	16568.8	11742.9	5547.18	15172.1	18407.8	19577.2	16105.5	16203.5	19804.4	14122.3	18546.7	25589.9	HMDB0013067	M-H	C12H15NO4	37.3	0	-3.96174	Salsoline-1-carboxylate
13.81_773.5013n	796.496	pos	13.8088	878436	616664	777043	826371	671521	801900	639727	823525	755413	626757	740231	796252	796117	677717	944593	970019	HMDB0015073	2M+H	C25H37NO4	34.3	0	-3.13154	Salmeterol
0.52_145.0978m/z	145.098	neg	0.521733	93904	97630.3	100018	90591.6	105901	100406	95918.2	102581	104611	95998.7	83857.7	103807	82986.9	95120.9	94763.2	93080.1	HMDB0015470	M-H2O-H	C7H5NaO3	39.1	0	0.740488	Salicylate-sodium
9.71_555.0163m/z	555.016	neg	9.71235	72465.5	77452.5	79247.1	84362.5	82507	74153.4	86347.9	76994.8	84830.8	79796.8	73557.1	84944.3	77312	82649.5	83762.8	80820.7	HMDB0003546	M-H2O-H	C13H18O7	36.1	0	-4.09317	Salicin
13.47_732.4926m/z	732.493	pos	13.474	49303.8	32454.3	27196.9	45017.2	72417.2	55187.7	40105.7	45663.1	46956.8	47829.1	44193.6	28660.4	38473.9	35541.8	30737.9	46901.6	HMDB0001937	2M+NH4	C13H21NO3	37.6	0	4.47649	Salbutamol
7.07_341.3052m/z	341.305	pos	7.07353	941131	940290	922525	893072	801122	612727	666066	832339	774662	848939	881671	899143	836407	823427	957722	843785	HMDB0035717	2M-H	C6H10O3S2	44.4	35.4	-1.96484	S-Acetyl dihydroasparagusic acid
13.81_754.5758m/z	754.576	neg	13.808	57831.4	44393.1	53062.7	54046.9	49599.9	68474.3	56204.1	39151.2	58601.5	35691.5	44789.8	74126.4	48015.2	76777.7	51587	47670.6	HMDB0029723	2M-H	C7H5NO3S	38.4	0	-0.0356665	Saccharin
0.57_169.0593m/z	169.059	pos	0.5669	46652.3	38006.8	42999.3	54142.9	56155.3	47812.5	44914	49137.3	50134.7	43510.3	46311.9	44374.9	48298.2	46160.1	41453.6	50300.1	HMDB0013880	M-H2O-H	C19H16O5	37.8	0	-2.30853	S-6-Hydroxywarfarin
6.34_569.3550m/z	569.355	neg	6.3351	38350.1	39365.5	38257.2	30971	30974.9	45141.4	22757.3	30000.1	28045.4	34222.6	36443.5	32199.4	35543.8	33184	37917.9	33321.8	HMDB0032750	2M+FA-H	C6H10OS2	37.3	0	2.40715	S-2-Propenyl 1-propenesulfinothioate
13.91_212.9814m/z	212.981	neg	13.9095	73201.8	77787.5	82744.6	70589.6	83330.8	78190.6	81138.9	77634.5	80802.5	80799.4	80708.2	75910.3	80640.8	79572	75494	76529.5	HMDB0032741	2M+FA-H	C6H12OS2	37.8	0	2.42839	S-2-Propenyl 1-propanesulfinothioate
10.60_910.5406m/z	910.541	pos	10.5976	544717	532724	494690	571120	537161	519246	634282	603013	580532	574393	585044	684448	696023	668171	633205	621538	HMDB0013058	M-H	C30H47N3O10S	38	0.511	3.66019	S-(9-deoxy-delta9,12-PGD2)-glutathione
13.85_366.1418m/z	366.142	pos	13.851	466735	502729	468362	757432	553560	551033	571021	520143	552880	95524.4	158668	220035	228695	319724	393251	432847	HMDB0037731	2M-H	C6H6O2S	42.7	22	2.45859	S-(2-Furanylmethyl) methanethioate
7.39_450.3223m/z	450.322	pos	7.38578	43682.1	54245.1	49706.1	46125.1	51281.2	50837.2	53737.3	53265.5	55420.7	45903.6	50393.8	46508.1	47423.5	51497.1	53342.4	50706.1	HMDB0039585	M-H2O-H	C11H10O3S	36.7	0	2.6015	S-(2,5-Dimethyl-3-furanyl) 2-furancarbothioate
9.25_200.2006m/z	200.201	pos	9.24745	40678.7	40710.6	57130.9	41994.3	42886.1	54148.4	39188.9	53478	46713.3	41195.2	41310.1	38263.3	42963.1	44200.7	48963.8	42953.6	HMDB0030628	2M+NH4	C25H26O5	38.8	0	1.20051	Rubraflavone A
9.66_836.6337m/z	836.634	pos	9.65817	368650	236715	438977	212931	454869	606266	609379	101916	366219	357234	463648	522428	484053	400711	463173	425399	HMDB0015615	2M-H	C19H25NOS	36.9	0	-2.69145	Rotigotine
0.58_279.0840m/z	279.084	neg	0.578883	15373.2	14718.6	18833.8	15230.8	19390.8	17101.6	13776.3	19204	19018.8	13710.5	14324	14235.9	17445.3	12114.9	15644.1	18537.2	HMDB0060941	M-H2O-H	C22H26FN3O5S	39	17.6	3.23718	Rosuvastatin 5 S-lactone
8.75_353.1635m/z	353.163	neg	8.75163	180351	200031	191528	203972	184864	208801	193307	176769	204351	204921	186907	171411	185679	180102	167737	148702	HMDB0030438	M+K	C37H68O7	51.1	69.7	-4.45071	Rollinecin A
0.55_914.6295m/z	914.63	pos	0.549867	122632	119862	116731	125907	111529	112615	144523	116964	107237	117364	128311	121883	113758	127018	127962	120572	HMDB0060590	2M-H	C17H14Cl2F2N2O4	30.4	0.701	-3.95005	Roflumilast N-oxide
8.69_929.5954m/z	929.595	neg	8.69032	2.00844e+06	2.26062e+06	2.14343e+06	2.23904e+06	2.37469e+06	2.22052e+06	2.39082e+06	2.21549e+06	2.24464e+06	2.3303e+06	2.56599e+06	2.39136e+06	2.24591e+06	2.17624e+06	2.32677e+06	2.32712e+06	HMDB0005020	M-H	C23H27FN4O2	42	15.4	0.467799	Risperidone
7.35_164.1204n	182.156	pos	7.34768	102656	102929	103984	98184.6	108971	98268.5	98660.7	97897.1	100835	88485.8	80108.8	89577.3	87756.3	93987.5	94330.6	88563	HMDB0035593	M+H	C14H22O2	49.5	57.7	4.10105	Rishitin
0.58_168.0427m/z	168.043	neg	0.578883	127420	124230	132644	144700	140108	136703	131592	133050	137354	141018	120892	134436	121143	136333	131470	128545	HMDB0014878	2M-H	C8H5F3N2OS	38.7	0	-0.867398	Riluzole
8.07_226.1941n	191.18	pos	8.07263	464939	462016	455774	463929	449278	432963	440306	438494	464518	391487	376398	427788	410995	413964	425989	431807	HMDB0014753	M+H-2H2O	C46H62N4O11	45.7	64.7	1.88176	Rifabutin
6.66_428.3732m/z	428.373	pos	6.65502	3.28493e+06	3.24807e+06	3.27001e+06	3.7112e+06	3.65936e+06	3.43596e+06	2.84462e+06	3.78452e+06	3.33407e+06	2.87808e+06	2.95063e+06	3.59102e+06	3.80893e+06	2.86041e+06	3.20921e+06	3.51284e+06	HMDB0001900	M-H2O-H, M-H	C5H8O5	50.5	60.4	-4.74448	Ribonolactone
10.32_718.5510m/z	718.551	pos	10.319	159818	136408	145738	160553	176260	200566	150169	157028	198592	161595	191512	157997	166678	163089	177857	161724	HMDB0030525	M+H	C42H65N7O9	34.3	0.00698	2.98939	Rhizonin A
7.98_830.5934m/z	830.593	neg	7.97575	265061	303881	274274	278363	284214	283477	286742	293081	315269	298644	309613	310370	320704	275644	293113	312644	HMDB0032876	M-H	C15H8O6	40.6	16.7	-2.47574	Rhein
8.18_387.1878m/z	387.188	pos	8.1814	48548.8	44263.6	47747.5	46309.2	46044	52730.2	43554.2	50530.4	51742	81580.1	51628.7	45883.7	53408.5	48296.9	40100.5	42729.8	HMDB0038509	M+NH4	C30H20O8	38.4	0	-3.58644	Rheidin B
7.39_341.2689m/z	341.269	pos	7.38578	94924.2	84300.2	86647.4	81789.6	75194.4	81836.7	88337.1	90840	81499.9	115187	101806	93581.5	94742.1	88534.6	97507.1	93310.2	HMDB0003141	2M-H	C26H36O8	38.2	22.1	-1.44023	Retinoyl b-glucuronide
8.90_445.0138m/z	445.014	neg	8.89752	68944.5	66583.3	62047.8	67967.1	72911.7	59605.7	67657.2	67147.3	66077	67119.7	66519.5	67123.1	63235.7	61700.8	68029.8	67703.7	HMDB0001358	M+NH4	C20H28O	42.8	18.7	0.921431	Retinal
11.32_933.5753m/z	933.575	neg	11.3225	3.5986e+07	3.69189e+07	3.66415e+07	3.79293e+07	3.66519e+07	3.72315e+07	3.84123e+07	3.8236e+07	3.74223e+07	3.63942e+07	3.75576e+07	3.6427e+07	3.68813e+07	3.61602e+07	3.60882e+07	3.64556e+07	HMDB0036882	M+K	C33H44O2	36	0.745	3.85099	Reticulataxanthin
0.63_332.1101m/z	332.11	neg	0.634883	9806.41	8754.78	10977.2	10597	11231.6	10193.7	10170	13336.1	12902.7	11505.6	11296.1	11721.2	11685.9	12960	13687	13276.3	LMSP01080043	M-H	C19H33NO2	35.2	0	-3.79113	R-Dysidazirine
9.23_161.1333m/z	161.133	pos	9.22947	25084.4	23647.6	25974.5	19023	21326.5	23396.9	17484.9	27888.9	21093	18794.4	20127.7	22335.6	17729.1	21483.2	20483.4	17808.3	LMFA07040048	M+NH4	C14H22O2	48.6	70.8	2.84579	R-cucujolide V
11.21_429.3490m/z	429.349	pos	11.2052	13481.7	21938.5	13284.6	16018.5	11869.7	6956.54	12174.9	20333.7	20682.4	10087.8	12428.4	24116.6	13140.9	21243.5	9843.13	11502.9	HMDB0015454	2M+Na	C12H13N	38.8	0.58	4.52448	Rasagiline
10.97_832.5335m/z	832.534	pos	10.9723	294873	248891	227043	253668	107075	265851	210043	290927	290977	112506	173980	239787	212972	249822	283508	269214	HMDB0060123	2M-H	C26H36O9	37.6	5.21	2.7681	rac-5,6-Epoxy-retinoyl-beta-D-glucuronide
0.59_279.0490m/z	279.049	pos	0.593317	31590.5	32766.1	32586.6	37139.3	30786.7	31364.4	30212.3	37382.1	32588.9	21504.9	24206.5	36370.1	32617	33417.7	30081.7	36931.5	HMDB0005026	M+K	C18H21N3O3S	37.8	0	2.77563	Rabeprazole
12.27_369.0001m/z	369	neg	12.2653	834132	831874	828110	823402	849396	828750	843304	880465	836098	811209	854213	815437	815645	834607	819964	852896	HMDB0040153	2M+H	C7H16OS	38.2	0	3.0085	R-3-(Methylthio)-1-hexanol
5.99_479.2621m/z	479.262	pos	5.98597	587828	633573	601921	726381	453666	241013	602861	394131	579181	426605	613042	525689	555834	546040	228458	367043	HMDB0033731	M+H	C9H7N	39.1	0	-2.74616	Quinoline
3.11_246.1711m/z	246.171	pos	3.10653	137938	137892	142399	126859	157693	117227	106880	146131	142007	102469	119479	203271	129213	116871	157051	154292	HMDB0003072	M+NH4	C7H12O6	37.7	0	-4.86411	Quinic acid
7.49_603.5461m/z	603.546	pos	7.49248	28141.8	36827.4	33732.3	45095.9	32784.2	21330.3	30322.1	32412.2	42679.9	56587	70498.4	62792.9	43787.6	33084.1	32582.2	38337.5	HMDB0015420	2M+H	C10H12ClN3O3S	33.9	0	-0.550542	Quinethazone
8.04_697.4444m/z	697.444	neg	8.04438	225380	232200	220351	237007	221082	227546	208827	212645	250767	239416	249081	230731	252806	218036	212269	197248	HMDB0038107	2M+NH4	C12H18O	39.7	0.241	0.690514	Quinceoxepine
0.60_779.3586m/z	779.359	neg	0.60365	41931.6	38706.2	39288.9	39096.2	35769.7	46232.7	29971.6	33310.9	33273.2	41610.4	35248.2	36658.8	37977.3	33919.4	41694.6	38609.4	HMDB0015019	2M+H	C25H30N2O5	36.8	0	0.704289	Quinapril
7.76_367.1907m/z	367.191	pos	7.7581	53947.8	56134.1	52115.1	42571.7	35697.3	45852.2	30515.9	30897.6	38082.8	324290	47461	45267.2	41763.6	35274.3	35928.2	33506.2	HMDB0000842	M+H-2H2O	C10H7NO2	38.7	0	-2.56932	Quinaldic acid
13.80_775.5610m/z	775.561	neg	13.8003	3.87068e+06	4.02519e+06	4.02908e+06	3.89015e+06	4.35036e+06	3.96688e+06	3.4876e+06	3.66802e+06	3.61522e+06	4.83261e+06	4.7036e+06	4.18156e+06	4.81005e+06	4.6494e+06	4.65417e+06	4.57998e+06	HMDB0015235	M-H2O-H	C23H30ClN3O	32.1	0	1.33825	Quinacrine
0.63_275.0878m/z	275.088	neg	0.634883	1.97024e+06	1.99192e+06	2.01329e+06	1.98219e+06	1935416	1.94768e+06	2.17217e+06	1.77927e+06	2.06742e+06	2.17943e+06	1.81676e+06	2.0227e+06	2.01929e+06	2.18881e+06	1.83253e+06	1.84806e+06	HMDB0015528	M-H	C17H11ClF4N2S	42.3	48.4	2.3525	Quazepam
13.79_781.5624n	782.57	pos	13.7916	3.17986e+08	2.92169e+08	291126799	3.33844e+08	3.09551e+08	3.20615e+08	3.46416e+08	3.48284e+08	3.54771e+08	3.14374e+08	3.43267e+08	337183048	3.43159e+08	3.43749e+08	3.3098e+08	3.35305e+08	HMDB0000243	2M-H	C3H4O3	41	7	0.792141	Pyruvic acid
1.16_660.0873m/z	660.087	neg	1.1585	18979.3	15742.7	19779.6	9004.85	12027.5	7591.26	10524.3	13589.1	10621	16947.2	8809.91	21217	21703	20688.1	10583.5	20244.1	HMDB0013636	2M-H	C14H6N2O8	48.2	45.2	-1.09454	Pyrroloquinoline quinone
9.52_189.1219m/z	189.122	pos	9.52325	7630.31	9371.28	8834.32	3806.61	6748.77	11318.2	10114.1	9411.17	9617.56	5718.12	7202.73	8641.31	3437.84	7606.6	10196.1	8170.38	HMDB0035696	M+NH4	C37H46O5	35.9	0	3.86009	Pyrrhoxanthinol
12.73_553.0465m/z	553.047	neg	12.7279	35893.6	41665.7	39105	34729.2	35374.8	41770	37707.6	42773	37601.7	41763.5	42500.7	43890.3	44839.2	40622.6	42003.7	43948.1	HMDB0061890	2M+FA-H	C7H10N2O4	41.8	22.6	-3.94017	Pyroglutamylglycine
6.77_249.1497m/z	249.15	neg	6.76843	17383.3	15679.2	17118	17492.4	14549.5	13579.3	19720.1	19043.1	20455.9	17503.7	17885.2	15457.3	15889	14549.2	14926.7	17070	HMDB0000267	M+H	C5H7NO3	53.7	72.7	2.77384	Pyroglutamic acid
8.76_352.1972m/z	352.197	pos	8.75963	73538.2	71553.6	70130.4	76426.8	70118.1	76940.2	71463.9	65157.5	73662.3	71109.4	58076.4	59882.5	69610.5	78243.9	60167.2	67295.7	HMDB0062696	2M+Na	C8H13N2O2+	38.8	0	-2.27097	Pyridoxaminium(1+)
10.28_761.5938n	762.601	pos	10.275	1.06896e+08	6.39732e+07	1.03502e+08	9.64238e+07	9.80889e+07	1.38659e+08	117434223	7.55212e+07	8.41258e+07	1.41598e+08	1.6104e+08	1.15809e+08	1.28299e+08	1.00126e+08	1.39708e+08	1.44963e+08	HMDB0001431	M+H	C8H12N2O2	46.5	47.3	4.45978	Pyridoxamine
6.52_566.3462m/z	566.346	neg	6.51805	2.9861e+07	3.08704e+07	3.08215e+07	2.41098e+07	2.20379e+07	1.81211e+07	1.86553e+07	2.11509e+07	2.17886e+07	2.44781e+07	2.62369e+07	23006351	2.4875e+07	2.14211e+07	2.20769e+07	2.43456e+07	HMDB0001491	2M-H, 2M+FA-H	C8H10NO6P	38.9	0	-0.379588	Pyridoxal 5'-phosphate
3.68_218.2122m/z	218.212	pos	3.67712	23143.4	22496.9	23359.5	21291	25173.1	21590.1	8751.52	11741.2	10009.7	27667.6	22987.4	22744.5	15964.3	26312.3	26634.2	28793.7	HMDB0061177	M-H	C11H14NO7+	37.6	0	2.15635	Pyridine N-oxide glucuronide
5.86_243.1369m/z	243.137	pos	5.8564	16965.7	23752.8	25657.8	24834.8	17628.8	21085.6	21638.8	20738.6	26151.4	15335.1	17724.4	16374.5	18825.3	21268	15160.3	18010	HMDB0033728	2M+FA-H	C28H42O5	43.3	31.1	2.33316	Pubesenolide
13.81_728.5600m/z	728.56	neg	13.808	224962	164804	192477	193745	190073	252031	176839	153178	205533	168744	206695	257119	190118	249924	195618	170005	HMDB0030085	M+Na	C28H42O6	42.2	20.2	-1.76915	Pubescenol
7.36_317.2491m/z	317.249	pos	7.3553	132952	134399	133068	98457.2	119759	154913	146691	121941	144612	163586	119106	211644	62784.4	136162	147778	107369	HMDB0059933	M-H	C7H8O3S	37.6	0	-2.0416	p-Toluenesulfonic acid
9.24_319.2630m/z	319.263	pos	9.23852	1.18369e+07	1.23716e+07	1.12243e+07	1.28797e+07	1.16106e+07	1.28515e+07	1.4667e+07	1.30038e+07	1.18309e+07	1.07465e+07	1.15346e+07	1.11319e+07	6.80543e+06	1.14185e+07	1.23962e+07	1.19999e+07	HMDB0032587	2M+Na	C21H30O7	47.3	50.5	-3.97444	Pteroside Z
5.88_570.3517m/z	570.352	pos	5.87927	559367	609187	589474	492019	371445	291595	444545	446841	422977	473931	592308	394490	431718	441949	418945	360567	HMDB0034580	M+NH4	C9H15NO	39	0	2.53546	psi-Pelletierine
9.66_191.1800m/z	191.18	pos	9.65817	20664.4	12436.7	19883.5	13093.2	12359.2	18072.4	19143	9938.72	15127.7	18018.5	15641.1	11956	14387.5	15699.8	18349.5	13473.4	HMDB0001943	2M+Na	C10H15NO	35.8	0.883	-3.00241	Pseudoephedrine
0.63_235.0554m/z	235.055	pos	0.631433	4404.81	5239.78	4355.08	2815.12	4857.21	3705.4	4082.24	4017.75	4280.33	4363.31	3333.81	4458.45	3399.81	5649.57	4062.97	3208.28	LMGP03030066	M+H	C43H80NO9P	35.3	0	2.97378	PS(P-20:0/17:2(9Z,12Z))
9.48_753.4876m/z	753.488	pos	9.4782	245800	231231	288716	294009	302116	282301	372478	227238	219940	240119	329444	336644	278143	291416	285332	303282	LMGP03030089	M-H	C46H78NO9P	35.3	24	-3.58775	PS(P-18:0/22:6(4Z,7Z,10Z,13Z,16Z,19Z))
8.05_149.0963m/z	149.096	pos	8.04893	48310.5	50989.8	49005.3	57980.1	54796.4	48775.3	47521.9	57172.7	51562.9	48082.8	55424.3	49843.6	60189.5	48987.1	50486.7	47483.1	LMGP03030033	M+Na	C39H74NO9P	47	62	-0.801313	PS(P-18:0/15:1(9Z))
7.48_550.3872m/z	550.387	pos	7.47725	2.14544e+06	2.1699e+06	2.16932e+06	2.19139e+06	1.85755e+06	2.0547e+06	1.58756e+06	2.32347e+06	1.9995e+06	1.53666e+06	2.06524e+06	1.89277e+06	2.05251e+06	1.6236e+06	1.89007e+06	1.97697e+06	LMGP03030032	M+Na	C39H76NO9P	42.8	46.5	3.37681	PS(P-18:0/15:0)
7.88_367.2635m/z	367.264	pos	7.88087	475620	450458	459909	377629	389298	469162	484222	457915	499333	393362	425595	440230	387423	356177	373926	362711	LMGP03030029	M+H-2H2O	C37H72NO9P	45.8	58.4	0.697856	PS(P-18:0/13:0)
6.53_438.2433m/z	438.243	pos	6.53273	119345	115365	135965	105591	139211	80362.7	85563.6	112312	111041	84385.9	89908.2	92171.2	104582	86822.6	87043.2	107920	LMGP03030024	M+H-2H2O	C44H86NO9P	38.5	4.27	-0.641119	PS(P-16:0/22:0)
7.88_367.3366m/z	367.337	pos	7.88087	1.7914e+07	1.73997e+07	1.80007e+07	1.96377e+07	1.96746e+07	1.86934e+07	1.8017e+07	2.08657e+07	1.98315e+07	1.55002e+07	1.81853e+07	1.82677e+07	1.83527e+07	1.6906e+07	1.78765e+07	1.92682e+07	LMGP03030015	M+Na	C40H70NO9P	49.5	71.4	0.375495	PS(P-16:0/18:4(6Z,9Z,12Z,15Z))
8.47_561.3583m/z	561.358	neg	8.4704	15160.6	21511.8	16145.6	20319.5	23329.7	28808.5	27836.3	20208.5	36749.7	15966.2	10258.8	16290.6	14713.9	22848	6278.02	9077.66	LMGP03030001	M+H	C34H66NO9P	35.2	0	2.85762	PS(P-16:0/12:0)
0.62_233.0781m/z	233.078	neg	0.619633	13366.9	9661.86	11201.9	11686.9	12906.8	14592.3	12157.6	11695.5	12886.5	12034.7	9448.26	11683.5	12249.6	10623.7	13713.2	11641.1	LMGP03020064	M+H-2H2O	C46H82NO9P	45.2	43.6	-2.187	PS(O-20:0/20:5(5Z,8Z,11Z,14Z,17Z))
3.78_854.5935m/z	854.593	neg	3.776	1.31422e+06	1.34828e+06	1.34821e+06	1.21526e+06	1.31424e+06	1.34109e+06	1.19461e+06	1.27778e+06	1.30358e+06	1.41047e+06	1.53276e+06	1.35502e+06	1.4814e+06	1.41441e+06	1.46885e+06	1.52179e+06	LMGP03020070	M+H-2H2O	C42H84NO9P	36.3	7.02	3.70086	PS(O-20:0/16:0)
9.15_338.2697m/z	338.27	pos	9.14843	87150.1	106416	131007	79304	99279.2	122697	100799	94965.1	79172.4	104421	87660.1	126076	115284	102192	109095	123392	LMGP03020044	M+Na	C40H78NO9P	48.5	57.1	0.815036	PS(O-20:0/14:1(9Z))
5.86_737.3549m/z	737.355	neg	5.85608	99527	97574.2	98812.9	76951.5	67590.6	44742.1	60853.3	66149	68794.4	96138.2	85954	69501.2	75719.4	60973.4	72081.3	74359.6	LMGP03060001	M+H-2H2O	C26H54NO8P	40	17.1	4.03646	PS(O-20:0/0:0)
13.83_603.5455m/z	603.545	pos	13.8253	396689	354542	372635	392794	215224	277753	346188	376336	403083	915450	723064	538640	483888	468320	416037	357959	LMGP03020083	M+H	C46H80NO9P	38.5	0	-1.01108	PS(O-18:0/22:6(4Z,7Z,10Z,13Z,16Z,19Z))
5.51_277.1804m/z	277.18	neg	5.51422	77717.6	76127.7	86929.5	73296.1	89982.5	70253.2	78715.8	79938	80616.9	89645.6	81664.3	75633.9	88506.5	86467.5	79209.3	81992.8	LMGP03020031	M+Na	C42H76NO9P	37.6	2.86	-3.80988	PS(O-18:0/18:4(6Z,9Z,12Z,15Z))
9.43_339.2633m/z	339.263	pos	9.43313	20433.1	20168.3	13866.8	26298.1	21746.2	21544.7	26489.3	16882.8	21764.1	18094.5	22913.6	21875.7	25289.2	23227.3	21068.5	22263.4	LMGP03020026	M+Na	C41H78NO9P	36.1	0	-4.58882	PS(O-18:0/17:2(9Z,12Z))
0.59_445.0531m/z	445.053	neg	0.587583	233219	223505	234327	218004	229938	214012	232808	237355	226299	247407	233890	221347	265864	259012	260113	268798	LMGP03020024	M-H2O-H	C41H82NO9P	41.4	37.7	3.4986	PS(O-18:0/17:0)
9.81_899.0550m/z	899.055	neg	9.81157	168893	165124	165301	155399	164395	160480	156741	166645	177891	183427	168921	178836	165160	161503	170562	175684	LMGP03020019	M+H	C37H74NO9P	42.7	23.1	1.63057	PS(O-18:0/13:0)
1.50_137.0464m/z	137.046	pos	1.50437	3.04127e+07	3.00661e+07	2.93332e+07	2.91878e+07	3.10326e+07	3.18806e+07	3.03307e+07	3.36727e+07	3.28093e+07	2.43457e+07	2.93347e+07	2.87117e+07	2.91689e+07	2.80408e+07	3.0314e+07	2.99209e+07	LMGP03020017	M+NH4	C44H80NO9P	54.8	95.1	2.72635	PS(O-16:0/22:4(7Z,10Z,13Z,16Z))
10.41_877.4388m/z	877.439	pos	10.4076	135101	126315	142969	137141	135393	125536	129013	160032	152864	119306	144575	215173	117364	109363	102851	137553	LMGP03020014	M-H2O-H	C43H86NO9P	36.3	0	1.66216	PS(O-16:0/21:0)
10.82_907.5589m/z	907.559	neg	10.8217	1.00159e+06	960427	923338	871955	934571	910757	854996	952709	960065	988686	933047	1.01163e+06	942138	1.08014e+06	1.02975e+06	1.04265e+06	LMGP03020074	M+H-2H2O	C42H74NO9P	37.8	33.2	-4.80712	PS(O-16:0/20:5(5Z,8Z,11Z,14Z,17Z))
0.58_271.0602m/z	271.06	neg	0.578883	19426	22153.7	22029.7	22624.2	22515	18801.8	19878	21414.8	25128.4	23079.6	20676.5	22847.7	24950.4	23921.5	23481.2	19155	LMGP03020012	M+Na	C42H82NO9P	39.2	9.23	-4.58254	PS(O-16:0/20:1(11Z))
13.81_726.5454m/z	726.545	neg	13.808	209224	211961	226173	210675	270861	253713	186754	228785	226399	161996	331018	257755	311661	249038	211694	249764	LMGP03020011	M-H2O-H	C41H80NO9P	40.2	21.7	3.09039	PS(O-16:0/19:1(9Z))
12.48_762.5041m/z	762.504	pos	12.481	56292.9	35517	28105.7	27878.6	44048.4	44789.2	32755.7	29464	51387.4	51668.8	43672.1	46254.9	52034.5	44670.2	33540.4	24254.6	LMGP03020010	M+Na	C40H72NO9P	37.1	0	-1.06211	PS(O-16:0/18:4(6Z,9Z,12Z,15Z))
5.31_468.3117m/z	468.312	pos	5.31002	109980	111858	102559	88185.6	91801.2	90425.8	67701.4	71154.6	79324.1	95007.1	81688.7	80279.5	80603.1	79812.7	84302.1	81166.7	LMGP03020077	M+NH4	C40H74NO9P	36.8	0	-0.044136	PS(O-16:0/18:3(9Z,12Z,15Z))
8.89_307.2817m/z	307.282	pos	8.88728	68616.5	84250.2	80651.2	71021.1	70470.5	63226.9	69204.1	66118.4	69328.4	69467.4	58954.2	69803.3	60771.2	65122.3	58206.2	48829.5	LMGP03020007	M+H	C38H74NO9P	36.5	0	0.571952	PS(O-16:0/16:1(9Z))
6.04_770.2889m/z	770.289	neg	6.039	2339.37	4895.05	5356.92	31236.7	6800.83	56973.4	2660.28	6049	6011.29	22071.5	9485.28	16422.1	20184.4	20501.2	21158.1	6796.72	LMGP03020001	M+Na	C34H68NO9P	33	3.1	-4.88119	PS(O-16:0/12:0)
2.83_116.0503m/z	116.05	neg	2.82577	8060.97	9092.82	9178.95	6966.39	8741.95	9528.38	8984.41	9383.04	9603.77	7674.29	8136.14	9811.1	8035.6	7454.55	8267.1	8477.23	LMGP03060003	M+K	C22H46NO8P	37.7	0	-0.710307	PS(O-16:0/0:0)
0.99_130.0502m/z	130.05	pos	0.988483	2.85668e+06	2.95843e+06	2.83298e+06	2.94692e+06	2.65726e+06	2.77378e+06	2.92266e+06	2.73575e+06	2.8638e+06	2.76787e+06	2.60594e+06	2.62655e+06	2.62233e+06	2.72088e+06	2.35266e+06	2.41127e+06	HMDB0061584	M+H-2H2O	C43H70NO12P-2	53.7	80.2	-3.3849	PS(DiMe(9,3)/MonoMe(11,3))
5.68_330.3380m/z	330.338	pos	5.68227	358391	334925	345797	178152	230190	166187	207347	125562	123037	336731	195097	243033	246273	368170	306369	188259	HMDB0061582	M+Na	C42H68NO12P-2	38.2	0	2.01433	PS(DiMe(9,3)/DiMe(9,3))
10.75_142.1228m/z	142.123	pos	10.7501	61875.8	65393.2	60364	78817.4	62659.1	69859.2	74971.6	63996.7	63453.7	64166.5	54528.7	56854	70414.7	76849.6	70310	71131.6	HMDB0061555	M+NH4	C44H72NO12P-2	40.3	38.4	-0.835793	PS(DiMe(11,3)/DiMe(9,3))
6.21_643.2894m/z	643.289	neg	6.2055	933961	995266	1.02928e+06	1.08112e+06	713287	497169	630249	628390	656269	1.01825e+06	879910	809168	897625	776167	698549	716667	HMDB0012444	M-H	C46H78NO10P	46.5	40.3	2.67962	PS(22:6(4Z,7Z,10Z,13Z,16Z,19Z)/18:0)
5.31_139.0394m/z	139.039	pos	5.31002	70455.6	74193.6	73729.4	21396.8	23037.4	28242.7	31866.3	28083.9	21869.9	87664.3	17853.3	17322.4	20203.1	23275.5	33636.3	22955	LMGP03050013	M-H	C28H44NO9P	54.9	78.5	0.145408	PS(22:6(4Z,7Z,10Z,13Z,16Z,19Z)/0:0)
5.96_363.2148m/z	363.215	neg	5.96278	1447.97	735.62	1000.69	0	0	0	0	0	0	49219.2	0	0	0	0	0	0	LMGP01030018	M+H	C50H78NO10P	36.8	2.29	4.30598	PS(22:4(7Z,10Z,13Z,16Z)/22:6(4Z,7Z,10Z,13Z,16Z,19Z))
13.79_754.5463m/z	754.546	pos	13.7916	8.06194e+06	7.78116e+06	7.52431e+06	9.3829e+06	7.92458e+06	8.36568e+06	9.12793e+06	9.26142e+06	9.55263e+06	7.66111e+06	8.99359e+06	8.34587e+06	9.54558e+06	8.24731e+06	8.15233e+06	8.7254e+06	LMGP03010798	M-H	C46H82NO10P	41	33.1	-0.420981	PS(22:4(7Z,10Z,13Z,16Z)/18:0)
7.80_355.2840m/z	355.284	pos	7.80383	258337	269914	230534	237165	237205	230540	233730	246360	230579	497149	299012	296525	279438	276884	274035	263505	LMGP03050014	M+H	C28H48NO9P	54.2	88.2	3.30851	PS(22:4(7Z,10Z,13Z,16Z)/0:0)
12.63_649.0604m/z	649.06	neg	12.63	17374.2	16460.2	13787.2	12577.1	11047	13010.3	18630.4	14620	14492.4	13675.5	11813.5	15468.4	9168.43	13193.6	13228.1	15995.9	LMGP03050024	M-H2O-H	C28H52NO9P	34.1	0	-4.97813	PS(22:2(13Z,16Z)/0:0)
13.62_439.0062m/z	439.006	neg	13.6175	1.2999e+06	1.2835e+06	1.31162e+06	1.35056e+06	1.30081e+06	1.29092e+06	1.31971e+06	1.31168e+06	1.32975e+06	1.27726e+06	1.33776e+06	1.30795e+06	1.34393e+06	1.33239e+06	1.34145e+06	1.37065e+06	LMGP03010004	M-H	C49H84NO10P	34.9	0	3.86765	PS(21:0/22:6(4Z,7Z,10Z,13Z,16Z,19Z))
0.64_625.1739m/z	625.174	neg	0.6425	7937.93	11928.1	10533.5	8967.14	13775	12072.1	13608.9	12426.3	13176.4	9773.59	11596.4	11184.8	10515.6	10734.1	14075.8	13068.1	LMGP03010699	M-H2O-H	C49H94NO10P	31.6	0	-2.69704	PS(21:0/22:1(11Z))
9.22_451.0285m/z	451.029	neg	9.22493	59815	57454.3	65288.9	69128.7	63268.7	67649.6	67083.5	63032.9	74967.1	60091.1	74701	68531.5	53292.7	58738.8	66564.7	68747.8	HMDB0012438	M-H	C46H74NO10P	35.7	2.03	3.02596	PS(20:4(5Z,8Z,11Z,14Z)/20:4(5Z,8Z,11Z,14Z))
0.59_229.0865m/z	229.086	pos	0.593317	10685.4	12846.9	12479.7	15585	11506.8	14948.7	13451.6	13731.4	10844.1	19440.8	11815.8	13421.9	12794.6	11781.9	15222.7	13943.3	LMGP03050007	M+H	C26H44NO9P	54.7	89.1	3.74274	PS(20:4(5Z,8Z,11Z,14Z)/0:0)
2.86_411.1275m/z	411.128	neg	2.86387	10487.9	9554.26	7169.83	10860	11610.3	3065.7	8997.2	7818.46	9104.99	7095.38	5667.3	7855.35	5905.3	8381.49	2915.06	9147.54	HMDB0012421	M+H-2H2O	C42H74NO10P	38	5.87	0.527961	PS(20:3(8Z,11Z,14Z)/16:1(9Z))
6.25_546.2943m/z	546.294	pos	6.25152	55375.8	68173.4	63018.3	49222.4	43504.3	25937.6	30241.1	37632.7	42463.3	55783.8	35014.3	45646.3	27192.5	47967.9	57976.6	44935.9	LMGP03050022	M-H	C26H46NO9P	36	0	-2.60756	PS(20:3(8Z,11Z,14Z)/0:0)
10.26_266.1855m/z	266.186	pos	10.2574	14143.5	12503	14726.4	17435	17933.9	15528.5	20030	22056.8	12394.3	14969.8	11622.9	15394.9	12417.5	15554.1	19248.1	18925.3	LMGP03050021	M+H	C26H48NO9P	37.4	2.64	2.98217	PS(20:2(11Z,14Z)/0:0)
13.26_265.2337m/z	265.234	pos	13.2617	29983.9	32014.2	17091.1	39195.6	17143.8	25855.2	22770.4	43192.4	21519.7	24554.6	27115.2	37925.4	29555	40906.8	26632.7	40984	LMGP03050020	M+H	C26H50NO9P	38.5	5.51	0.893471	PS(20:1(11Z)/0:0)
13.72_573.0207m/z	573.021	neg	13.7155	175729	168899	176955	167342	173673	173575	159235	161559	161357	171693	176310	158537	192683	169395	167172	174624	LMGP03050012	M-H	C26H52NO9P	37.3	0	-0.29633	PS(20:0/0:0)
0.64_349.0880m/z	349.088	neg	0.6425	43699.5	45405.6	43234.1	46921.6	48693	38569.1	44383.2	48365.4	48425.3	44331.2	42622	45851.6	53050.7	40205.4	45691.1	54326.5	LMGP03010510	M+H-2H2O	C47H78NO10P	36.8	6.63	1.60745	PS(19:1(9Z)/22:6(4Z,7Z,10Z,13Z,16Z,19Z))
9.01_246.1649n	247.171	pos	9.00595	165435	167040	158465	164739	173386	161202	180197	168921	163742	146732	150743	149022	150369	161279	154482	164380	LMGP03010509	M-H	C47H82NO10P	41.6	22.5	2.82175	PS(19:1(9Z)/22:4(7Z,10Z,13Z,16Z))
10.02_916.5093n	939.468	pos	10.0224	149512	169447	159219	195477	145877	171847	54201	57579.9	54754.1	148273	119727	157433	154432	136124	177782	132512	LMGP03010508	M-H	C47H86NO10P	36.7	8.58	2.14278	PS(19:1(9Z)/22:2(13Z,16Z))
8.75_130.0648m/z	130.065	pos	8.75107	7557.94	6042.24	5969.4	7343.63	8161.46	8114.81	6414.81	7939.82	6818.37	4458.1	5747.79	5871.16	8201.46	5276.02	7983.03	7966.11	LMGP03010504	M+H-2H2O	C45H76NO10P	43.6	52.8	2.2279	PS(19:1(9Z)/20:5(5Z,8Z,11Z,14Z,17Z))
4.62_330.9928m/z	330.993	neg	4.61838	20793.3	19921.6	23034.5	22100	18710.4	19516.8	23047.5	18323.1	18916.2	16281.8	22978.8	19226.7	17758.3	21480.6	19295.4	18444.9	LMGP03010490	M-H	C42H76NO10P	35.6	8.22	3.44679	PS(19:1(9Z)/17:2(9Z,12Z))
4.40_173.0814m/z	173.081	pos	4.39903	18080.8	21897.2	21646.2	21332.8	21493.5	18141.1	19017	22176.5	20600.4	21191.3	18509	21297	21578	19391.7	20199.8	23464.3	LMGP03050019	M+H	C25H48NO9P	38.1	2.92	-0.681317	PS(19:1(9Z)/0:0)
5.90_501.2862n	502.294	pos	5.90213	1.04945e+07	1.04129e+07	1.01086e+07	1.16218e+07	9.70442e+06	8.5781e+06	9.17307e+06	9.94181e+06	1.02277e+07	1.02608e+07	1.03121e+07	1.08153e+07	9.73915e+06	9.95956e+06	1.04577e+07	9.97369e+06	LMGP03010479	M+H, M+Na	C47H80NO10P	40.4	22.2	3.02984	PS(19:0/22:6(4Z,7Z,10Z,13Z,16Z,19Z))
1.05_110.0243m/z	110.024	neg	1.04537	55135.2	53230.8	55502.1	47507.4	60824.5	53210.6	52416.8	56097.5	58171.3	46485.5	46953.9	54417.9	49695.1	54517.4	52610.9	60370.3	LMGP03010478	M+K	C47H84NO10P	43.9	47.7	2.86492	PS(19:0/22:4(7Z,10Z,13Z,16Z))
8.18_408.1605m/z	408.161	neg	8.18173	44744.3	54734	54839.4	30282.7	40554.2	40152.8	42170.8	32955.4	40813	93056.3	24616.2	34776.8	37987.6	31909.9	32290.4	28517.4	LMGP03010477	M-H	C47H88NO10P	36.2	10.4	0.189243	PS(19:0/22:2(13Z,16Z))
11.64_769.0400m/z	769.04	neg	11.6427	68738.8	66753.5	70908.5	67948.6	63425.6	70273.7	67762.5	78747	73518.4	71710.5	76322	75180.3	74705.6	77109.9	81710.9	79671	LMGP03050028	M-H	C25H50NO9P	38.6	0	0.101932	PS(19:0/0:0)
0.64_805.1504m/z	805.15	neg	0.6425	26602.1	21828.6	31706.8	17097.1	30994.1	12244.7	31270.5	32308.5	26649.3	26200.8	23114.9	20886	24812.7	11207.7	23974.2	32095.4	LMGP03010455	M+H	C46H70NO10P	38	4.95	-2.02406	PS(18:4(6Z,9Z,12Z,15Z)/22:6(4Z,7Z,10Z,13Z,16Z,19Z))
9.99_812.6167m/z	812.617	pos	9.987	6.79652e+06	7.06771e+06	6.94048e+06	7.15098e+06	6.91042e+06	7.28138e+06	8.14609e+06	7.48545e+06	7.9883e+06	5.83786e+06	6.25904e+06	7.0741e+06	7.41659e+06	7.09983e+06	7.37612e+06	7.72679e+06	LMGP03010450	M+NH4	C45H80NO10P	41.4	26.8	-2.2755	PS(18:4(6Z,9Z,12Z,15Z)/21:0)
6.59_184.0383m/z	184.038	pos	6.58618	25662.5	28698.9	28264.7	37336	36608.2	30433.1	1558.24	1018.81	2119.44	34176.7	26668.4	27814.7	26955.5	25932.7	26798.1	29147.5	LMGP03010432	M+H	C40H68NO10P	37	2.38	-3.57995	PS(18:4(6Z,9Z,12Z,15Z)/16:1(9Z))
8.18_325.2385m/z	325.239	neg	8.18173	13467.7	15569.9	17540.3	11059.6	11690.1	9656.15	9025.38	10632.8	9967.59	56743.6	10382.5	10495.3	10485.6	9621.15	9703.93	8343.14	HMDB0012415	M-H	C44H74NO10P	42	49.4	4.71663	PS(18:3(9Z,12Z,15Z)/20:3(8Z,11Z,14Z))
11.12_282.1681m/z	282.168	pos	11.1198	176841	195200	179569	177934	192654	158287	164994	206289	170809	208167	194618	152635	169830	157592	175089	145048	LMGP03010392	M+H-2H2O, M+K	C46H84NO10P	38.7	14	4.47307	PS(18:3(6Z,9Z,12Z)/22:0)
12.77_769.0501m/z	769.05	neg	12.7661	84061.9	85057.7	82507.6	80172.9	76127.2	87933.5	82405.3	82393.8	83648	81355.2	89096.9	84170.7	87361.3	78350.5	83578.2	87262.9	HMDB0012406	M+H, M+Na	C46H74NO10P	39.9	12	-3.82668	PS(18:2(9Z,12Z)/22:6(4Z,7Z,10Z,13Z,16Z,19Z))
0.59_249.0705m/z	249.071	pos	0.593317	13240.5	16535.9	18233	18051.9	16213.5	16638.9	17993.9	18912.7	16368	13328.3	14771.8	17299.1	17207.9	14793.6	18732.9	20016.2	LMGP03010358	M-H	C44H78NO10P	50	81.5	4.44801	PS(18:2(9Z,12Z)/20:2(11Z,14Z))
9.85_360.2745m/z	360.274	pos	9.8479	429015	461821	521278	407140	443905	429334	387889	383095	412849	409938	429032	399507	360456	444515	442178	400378	LMGP03050011	M-H	C24H44NO9P	40.5	20.5	-3.30352	PS(18:2(9Z,12Z)/0:0)
11.08_114.0665m/z	114.067	pos	11.0813	18465.2	25026.8	23160	15037.8	17825.5	18889.1	16531.7	17367.1	19738.5	11345.8	13164.9	13094.7	16927.3	13806.2	12799.8	17005.7	HMDB0012395	M+Na	C46H76NO10P	38.9	10.1	-2.23289	PS(18:1(9Z)/22:6(4Z,7Z,10Z,13Z,16Z,19Z))
0.64_218.1149m/z	218.115	pos	0.639067	303373	314203	289994	114014	183517	31154.8	147822	139072	176907	114897	86353.8	128656	84665	82717.4	111715	149246	LMGP03010339	M+NH4	C46H80NO10P	39.5	12.5	-2.14528	PS(18:1(9Z)/22:4(7Z,10Z,13Z,16Z))
3.31_259.1530m/z	259.153	pos	3.31232	49920.5	51271.8	52319.5	43150.8	58824.4	76927.4	40617.4	67361.9	42958.1	30700.7	63176.8	43154.7	52321.8	35330.3	51503.4	72038.4	HMDB0012394	M+Na	C44H76NO10P	37.9	9	-1.78793	PS(18:1(9Z)/20:4(5Z,8Z,11Z,14Z))
13.81_784.5161m/z	784.516	neg	13.808	25343.5	16155.2	16156.6	16815.1	24021.4	25822.5	20012.4	21392.2	19333.6	16410.5	14587.9	23534.1	31805.5	34100	20328.5	32314.5	HMDB0010167	M+H	C46H78NO10P	34.6	2.74	4.61979	PS(18:0/22:6(4Z,7Z,10Z,13Z,16Z,19Z))
0.63_261.0723m/z	261.072	neg	0.62725	85406.9	87550.1	87149.7	85204.7	85921.7	88895.3	87790.9	89159.5	82335.6	87532.3	75700.7	83005.5	84254.6	86610.2	87166.5	88687	LMGP03010321	M+H-2H2O	C46H86NO10P	41.1	32.6	3.27022	PS(18:0/22:2(13Z,16Z))
12.03_325.0195m/z	325.02	neg	12.029	20681.3	22353.7	19167.9	21848.2	14509.8	17584.1	20647.3	18337.4	18816.3	22356.5	15612.3	27214.5	18785.2	13530.8	25247.1	20951	HMDB0010165	M+Na	C44H78NO10P	42.5	19.2	-3.21702	PS(18:0/20:4(8Z,11Z,14Z,17Z))
13.79_856.6075m/z	856.607	neg	13.7851	254885	247558	239991	240031	269862	239416	232198	263439	253760	287422	285500	268142	267117	291747	271806	283391	HMDB0012382	M-H	C44H80NO10P	35.6	6.21	-1.92421	PS(18:0/20:3(8Z,11Z,14Z))
9.25_737.5795m/z	737.579	pos	9.24745	202697	168315	234287	169693	180846	179077	212664	175482	180992	255092	273576	219033	226031	214584	229870	228867	HMDB0010164	M-H	C44H86NO10P	37.2	2.71	2.83801	PS(18:0/20:0)
5.18_117.0699m/z	117.07	pos	5.18047	5953.91	6241.7	7074.5	6929.03	8746.69	7948.49	1319.78	1740.47	1244.7	8555.11	7398.43	6306.27	5917.31	8353.14	6732.19	7232.34	HMDB0012381	M+H	C42H76NO10P	47.4	51.7	1.57724	PS(18:0/18:3(9Z,12Z,15Z))
7.33_137.0969m/z	137.097	pos	7.3322	18151.7	11466.6	15725.1	15352.9	15235.9	13396.5	14803.7	15910.1	16124.4	14566.1	11055.8	10283.4	14280.2	12128.7	9643.26	12745.5	HMDB0012380	M+Na	C42H78NO10P	47.3	46.6	-0.922096	PS(18:0/18:2(9Z,12Z))
9.99_290.0074n	579.015	neg	9.99337	66122.1	61593.1	67627.3	66214.3	64662.3	69273	64085.9	59550	60610.4	68959.1	81222.1	69784.7	60028.9	64983.9	72740.8	56241.9	HMDB0010163	M+Na	C42H80NO10P	47.4	71.6	-3.8336	PS(18:0/18:1(9Z))
9.01_115.0547m/z	115.055	pos	9.00595	53322	36277.6	45758.6	39338.1	39176.2	33507.1	49483.9	32604.5	36717.1	38692.2	33913	38064.8	25969.1	37214.7	34295.8	32088.5	LMGP03050006	M-H	C24H48NO9P	55.5	85.1	-0.174815	PS(18:0/0:0)
12.83_345.0261m/z	345.026	neg	12.8271	31336.7	25151.1	33190.2	28641.6	28493	18435.6	31444.5	20674.7	30291.3	24158.7	29235.4	25490.2	16556.1	21860.7	13225.4	29140.1	LMGP03010275	M-H	C45H82NO10P	43.8	34.9	2.64377	PS(17:1(9Z)/22:2(13Z,16Z))
10.57_784.5005m/z	784.501	pos	10.5715	604780	582998	608118	728084	686430	823274	650945	540104	587048	642595	657581	571877	565199	560774	755583	671173	LMGP03010270	M-H2O-H	C43H74NO10P	36.5	12.8	3.43956	PS(17:1(9Z)/20:4(5Z,8Z,11Z,14Z))
3.75_742.5438m/z	742.544	neg	3.75313	143600	97435.1	114701	78095.5	104297	118429	104965	108523	108995	96234.4	166781	147815	165035	141956	157024	150799	LMGP03010246	M-H	C45H84NO10P	32.7	0	-1.8286	PS(17:0/22:2(13Z,16Z))
5.99_741.2517m/z	741.252	neg	5.98563	61507.9	57994.3	51763.7	52692.1	52855.5	38458.4	56549.6	49970.4	52104.3	52449.1	52030.2	54293.8	54856.6	49344.1	55943.3	47563.8	LMGP03010245	M-H	C45H86NO10P	40.9	27.4	2.14159	PS(17:0/22:1(11Z))
0.89_133.0050m/z	133.005	pos	0.889417	7432.65	7340.88	7326.56	6663.65	8342.34	9826.5	9651.42	8579.27	9181.9	6430.03	8089.56	5221.19	4614.13	6909.85	8253.01	7238.49	LMGP03010244	M-H	C45H88NO10P	38.2	0	2.3824	PS(17:0/22:0)
7.38_644.3940m/z	644.394	neg	7.37588	21020.9	15506.5	20157	16826.2	13848.6	9765.81	7041.45	15442.8	9733.64	21478.3	13190.9	17136.6	19315.4	12669.3	15790.2	15617.8	LMGP03010003	M-H2O-H	C43H76NO10P	33.6	0	-0.996686	PS(17:0/20:4(5Z,8Z,11Z,14Z))
13.32_419.0341m/z	419.034	neg	13.3214	42711.7	37691.5	36024.8	44685.3	41777.9	52862.1	46490.2	46111.3	38285.1	33496.8	35573.1	50506.1	49722.7	41239	39009.7	56096.9	LMGP03010241	M+H-2H2O	C43H78NO10P	36.3	20.4	3.06338	PS(17:0/20:3(8Z,11Z,14Z))
6.52_666.2725m/z	666.272	neg	6.51805	231046	227785	211260	198579	180716	144032	168311	173648	172344	195378	213075	208508	204233	197606	198039	201369	LMGP03010006	M+K	C37H70NO10P	37.8	0	-2.06198	PS(17:0/14:1(9Z))
7.57_465.3217n	466.329	pos	7.56753	3.31316e+06	3.33862e+06	3.31253e+06	3.13753e+06	3.10253e+06	2.81314e+06	2.52368e+06	3.39874e+06	3.18695e+06	2.59565e+06	3.36658e+06	2.98968e+06	2.98902e+06	2.96677e+06	2.94651e+06	2.9782e+06	HMDB0012373	M+H	C44H72NO10P	44.8	38.3	-3.14427	PS(16:1(9Z)/22:6(4Z,7Z,10Z,13Z,16Z,19Z))
8.74_686.4266m/z	686.427	neg	8.73618	27174.3	34220.4	29291.7	30615.8	28702.4	34196.6	27261.2	22752.7	30535	23336.9	17686.6	20754	22332.4	21193.8	14729	19190.4	HMDB0012366	M+H	C38H70NO10P	49	55.1	-0.404729	PS(16:1(9Z)/16:1(9Z))
12.58_553.0409m/z	553.041	neg	12.5843	43297.7	39638	42091	46220.5	39408.4	40358.5	44801.9	45541.3	41597	41112.3	44229.6	46055.6	48151.6	44203.9	45633.8	41101.1	HMDB0012362	M-H	C44H74NO10P	40.6	29.2	0.454493	PS(16:0/22:6(4Z,7Z,10Z,13Z,16Z,19Z))
11.21_789.5426m/z	789.543	pos	11.2052	114311	124367	110360	79847.4	120494	101979	146218	121807	112360	108033	109320	105845	115183	85851.7	141913	95341.8	LMGP03010200	M-H	C44H82NO10P	37.1	0	3.08964	PS(16:0/22:2(13Z,16Z))
0.68_150.0585m/z	150.059	pos	0.677217	423260	449262	432549	443654	487896	489754	458006	492234	488538	449691	416583	442670	360030	399789	444551	493962	LMGP03010199	M+K	C44H84NO10P	38.2	0.0249	2.57589	PS(16:0/22:1(11Z))
0.93_271.0562m/z	271.056	neg	0.931033	20124.9	21091	20245.7	18186.1	19705.4	16108.5	16622.3	21803.2	16896.5	18711.6	17014.2	19702.9	21950.4	18207.8	19800.5	23035.8	LMGP03010198	M+Na	C43H84NO10P	47.6	54.9	-2.728	PS(16:0/21:0)
10.40_981.5759m/z	981.576	neg	10.4037	2.43417e+06	2.65321e+06	2.50576e+06	2.4654e+06	2.54698e+06	2.27531e+06	2.4282e+06	2.54743e+06	2.52619e+06	2.62112e+06	2.39353e+06	2.63555e+06	2.31315e+06	2.57001e+06	2.5107e+06	2.32775e+06	HMDB0012357	M-H	C40H76NO10P	44.9	40.4	2.70706	PS(16:0/18:1(9Z))
5.80_544.2254m/z	544.225	pos	5.79658	40531.8	46563.1	41608.8	25007.1	44565.2	44605.7	43128	17646.5	29031.4	17670.1	26627.4	22404.6	33653.2	51906.4	38241.7	7788.56	HMDB0000614	M+Na	C38H74NO10P	37.2	0.00563	1.29269	PS(16:0/16:0)
9.84_761.4552m/z	761.455	pos	9.83945	205533	141045	154487	135269	109028	168309	189811	148880	185001	163607	203592	188355	183881	169035	188358	226223	LMGP03050002	M-H	C22H44NO9P	39.6	12.8	0.0165641	PS(16:0/0:0)
0.88_377.0063m/z	377.006	pos	0.8818	72058	65286.1	68317	77234.5	60382.2	77635.1	77192.2	64698.5	69285.8	86676.7	63090.3	71586	57191	79240.8	64314.5	51977	LMGP03010191	M+K	C43H70NO10P	40.4	32.9	-3.51606	PS(15:1(9Z)/22:6(4Z,7Z,10Z,13Z,16Z,19Z))
3.13_297.1925m/z	297.193	pos	3.1294	23269.2	27544.8	28661.1	10074.2	6486.75	3481.67	7941.44	3770.16	2594.01	9712.33	718.96	6832.84	3747.41	11348.5	9612.9	9611.43	LMGP03010190	M+K	C43H74NO10P	38.1	6.13	-0.825798	PS(15:1(9Z)/22:4(7Z,10Z,13Z,16Z))
10.93_792.6833m/z	792.683	pos	10.9266	668419	517453	763721	755002	674874	980631	790701	484340	929670	477743	580703	1.06597e+06	718413	842854	733510	593554	LMGP03010173	M+Na	C39H72NO10P	46.6	73.3	-2.66538	PS(15:1(9Z)/18:1(9Z))
7.05_194.1176m/z	194.118	pos	7.05067	138996	139640	143063	142491	145625	140580	149012	149069	154152	118873	137603	139552	144723	153735	139229	146034	LMGP03010157	M-H	C43H82NO10P	39.5	23.5	3.6238	PS(15:0/22:1(11Z))
9.00_293.2844m/z	293.284	pos	8.99728	1.03619e+06	900350	893251	946541	974017	820678	815030	757936	730758	884503	716905	750909	741209	907640	855648	796352	LMGP03010156	M-H	C43H84NO10P	40.5	9.88	2.16231	PS(15:0/22:0)
9.86_675.6044m/z	675.604	pos	9.85635	3.838e+06	3.69874e+06	3.63978e+06	3.51052e+06	3.88045e+06	3.66372e+06	3.51131e+06	3.48179e+06	3.34528e+06	3.73327e+06	3.47228e+06	3.55404e+06	3.52525e+06	3.84617e+06	3.96784e+06	3.82207e+06	LMGP03010153	M+K	C41H74NO10P	42.9	50.1	-4.95121	PS(15:0/20:3(8Z,11Z,14Z))
8.73_670.4811m/z	670.481	pos	8.73352	83973.5	90563.4	79749.5	101881	84364.3	97234.6	94003.4	99804.7	107929	103037	111903	97505.5	98926.1	88190.2	73772.9	84836.8	LMGP03010147	M+K	C39H70NO10P	45.4	39.2	3.05073	PS(15:0/18:3(9Z,12Z,15Z))
12.40_782.3795m/z	782.379	pos	12.3995	150927	173977	179603	163751	163491	125051	153640	120101	174141	200912	205497	139831	186923	168776	159048	135700	LMGP03010132	M+NH4	C40H66NO10P	36.1	0	-2.28399	PS(14:1(9Z)/20:5(5Z,8Z,11Z,14Z,17Z))
7.89_281.0533m/z	281.053	pos	7.88883	52961.7	49484.1	65147.5	4495.03	20765.7	15042.6	30859	14843.9	25226.6	19630.2	20176.1	12932.5	19872.5	13537.2	15531.6	14390.3	HMDB0012349	M+Na	C40H70NO10P	45.9	50.5	-0.730831	PS(14:1(9Z)/20:3(8Z,11Z,14Z))
10.09_788.4469m/z	788.447	pos	10.0925	1.65553e+06	1.51709e+06	1.93712e+06	1.21144e+06	1.48373e+06	1.9767e+06	2.27327e+06	1.34058e+06	1.74748e+06	1.69048e+06	1.73353e+06	2.06303e+06	2.14842e+06	1.91903e+06	1.52771e+06	2.15829e+06	LMGP03050032	2M+FA-H	C20H38NO9P	53.6	88.7	3.75242	PS(14:1(9Z)/0:0)
6.27_586.3586m/z	586.359	pos	6.26677	45575.7	41763.3	41787.4	39140.3	26969.4	47435.3	63345	30537.2	48580.1	51891.1	17358.9	36506.3	30378.2	63882.8	23459.2	12348.8	HMDB0012340	M+Na	C42H70NO10P	38.4	16.1	-3.20313	PS(14:0/22:6(4Z,7Z,10Z,13Z,16Z,19Z))
4.28_336.2315n	301.218	pos	4.28472	103070	103941	103757	66184.4	97561.2	102511	90034.8	130206	111735	103877	108681	107708	73051.7	106544	117818	89769.4	HMDB0012338	M+Na	C40H72NO10P	41.4	41.7	0.918152	PS(14:0/20:3(8Z,11Z,14Z))
0.66_283.0695m/z	283.069	neg	0.65775	19483	21759.6	19672.1	25868.2	25316.6	21138.2	23821.9	27099.3	24706.2	18794.3	19487.2	17517.5	16533.5	16554.7	19436	22840.3	LMGP03010103	M+Na	C40H74NO10P	43.2	24.6	-0.746945	PS(14:0/20:2(11Z,14Z))
0.63_231.0452m/z	231.045	pos	0.631433	57376.6	56218.4	57429	59984.1	64887.7	59576.7	60114.6	66418.4	60841.3	58517.3	58364.6	70288.1	69940.8	60652.6	65674	68775.4	HMDB0012335	M+Na	C38H72NO10P	40	6.57	-1.43471	PS(14:0/18:1(9Z))
9.90_393.2237m/z	393.224	pos	9.8994	240623	221321	222802	231451	275662	196243	254332	243730	223695	232176	260810	219216	253476	228610	199759	253072	LMGP03010090	M+H	C41H76NO10P	38.9	21.4	3.54714	PS(13:0/22:2(13Z,16Z))
1.29_346.0557m/z	346.056	neg	1.28818	19234.3	19197.5	14961.2	12893.2	19773	14104	14948.3	18975.2	17856.3	9829.95	19434.9	16717	14160.9	14360	31878	32596.9	LMGP03010083	M+K	C39H74NO10P	38	8.39	2.54424	PS(13:0/20:1(11Z))
10.18_855.5123m/z	855.512	pos	10.1777	38315.7	47894.5	50185.8	48346.4	53001.1	44169.6	52948.6	49085.4	52360.7	39656.9	34193	37963.7	37866	47944	55946.1	37506.3	LMGP03010059	M+H	C38H72NO10P	40	4.92	-1.28377	PS(12:0/20:1(11Z))
10.12_607.0444m/z	607.044	neg	10.1153	38208.9	37998.4	35591.1	36735.7	31291.3	31944.6	37770.5	41960.1	35690.1	38718.7	37961.5	43638.7	35467.8	33265.5	35666.4	34527.4	LMGP03010052	M+NH4	C35H64NO10P	40.2	17.9	4.2627	PS(12:0/17:2(9Z,12Z))
6.59_513.2518m/z	513.252	pos	6.59397	128591	140302	129994	176379	176792	147018	0	0	0	193457	162691	149536	152034	169852	170919	175897	LMGP03010048	M-H2O-H	C33H62NO10P	35	0	1.02067	PS(12:0/15:1(9Z))
8.02_859.5405m/z	859.541	pos	8.01782	455883	443219	431702	414157	223515	322507	419971	407914	413133	387655	453048	544904	576394	431802	544164	485642	LMGP03010022	M-H2O-H	C26H50NO10P	36.9	0	-3.55488	PS(10:0/10:0)
6.51_529.2945m/z	529.294	pos	6.51103	29262.9	31197.1	27088.9	26200.4	23561.6	17927.8	14234.6	25163.1	13490	32509.8	24839	27105.2	28845.2	26080.2	24823.1	23746.7	HMDB0014488	M+H-2H2O	C19H21N	35.7	0	1.43812	Protriptyline
2.83_228.0747m/z	228.075	pos	2.83327	1990.75	2665.27	3054.68	1210.96	2598.75	1311.68	2125.98	1879.59	4732.45	1447.22	0	1562.98	0	2156.2	2129.86	0	HMDB0033509	M-H2O-H	C10H17N7O12S2	39.8	19.6	-1.78817	Protogonyautoxin 3
11.96_754.4840m/z	754.484	pos	11.9589	144395	164151	185691	138173	203932	192086	117745	164481	181309	98087.7	104586	115120	105978	201692	153330	130411	HMDB0001139	M-H	C20H34O5	49.3	54.2	-1.84529	Prostaglandin F2a
7.01_323.2834n	324.291	pos	7.01257	278203	286899	287414	309789	271769	309024	269119	297382	317180	292181	322934	270811	260765	256293	236451	261718	HMDB0001220	M-H	C20H32O5	37.6	1.3	-2.10493	Prostaglandin E2
8.74_377.2461m/z	377.246	pos	8.74223	30391	37444	33863.9	35346.9	33735.7	36940.2	31521	36813.5	34168.9	30036.4	24514.6	27745	37932.1	27679.6	26068.1	26604.6	HMDB0002982	M+H-2H2O, M+H	C20H32O4	41.7	21.8	4.15572	Prostaglandin B1
13.26_419.0291m/z	419.029	neg	13.2604	159037	144589	147714	157053	144958	146721	149687	143817	150441	154492	160412	166482	145008	164359	151065	148492	HMDB0002752	M-H2O-H, M-H	C20H30O4	42.5	27.7	-1.9551	Prostaglandin A2
13.68_282.2009m/z	282.201	pos	13.6831	151291	157837	152365	159256	122996	136904	156813	191035	91673.5	96900.7	135930	147392	184949	91959.7	143543	146892	HMDB0041131	M+Na	C36H54O11	38.6	7.75	2.46208	Prosapogenin
8.42_329.2481m/z	329.248	neg	8.41702	920120	958452	949185	993263	862787	993334	1.06649e+06	810194	1.00355e+06	1.15824e+06	873287	981162	811098	924685	739055	724405	LMSP01080051	M+H-2H2O	C17H33NO2	38.9	0	-0.714217	Prosafrinine
6.29_543.2571m/z	543.257	neg	6.28937	12278.4	13235.3	13873.1	11062.5	9275.03	6428.07	6596.32	8537.79	7722.53	13225.1	10359.2	10456.1	9415.41	9749.26	10247.9	8689.66	HMDB0006804	M+Na	C3H2O2	33.4	0	2.08657	Propynoic acid
5.71_320.2586m/z	320.259	pos	5.70513	16738	20808.1	18027.7	20862.1	20957.7	15217.8	14305.8	15176.4	18148.3	15801.5	14671.4	17835.1	17078.2	14913.2	16895	12891.1	HMDB0000820	2M+K	C3H8O	39.2	0	-1.83104	Propyl alcohol
9.01_141.0702m/z	141.07	pos	9.00595	26816.9	28455.5	27431.6	15854.3	21037.8	17628.6	28314.7	17246.4	19854.5	20641.2	19841	19419.4	10076.8	17169.8	17808.7	18086.1	HMDB0032047	M+H-2H2O	C8H16O2	44.9	35	3.27963	Propyl 3-methylbutanoate
2.83_146.0605m/z	146.061	pos	2.82563	513788	500821	499092	481101	523377	540275	526182	584269	566222	428136	503068	533179	432739	466078	496102	451851	HMDB0033071	M-H	C9H20OS3	41.1	19.6	-4.18816	Propyl 1-(propylsulfinyl)propyl disulfide
1.36_134.0467m/z	134.047	neg	1.35677	1.28269e+06	1.28642e+06	1.27163e+06	1.11099e+06	1.31636e+06	629379	1.05193e+06	1.31237e+06	969071	1.76703e+06	1.04407e+06	1.09087e+06	1.47275e+06	1.10264e+06	1.36115e+06	1.63349e+06	HMDB0000783	M-H2O-H, M-H	C5H9NO3	43.6	23.1	-2.93124	Propionylglycine
0.58_367.1424m/z	367.142	pos	0.576317	60019	57959.6	63663.9	80292.2	72263.3	62472.8	64676.2	63110.5	69859	56404.7	49184.5	56098.6	54165.7	75817.1	56562.7	59846.5	HMDB0015313	M+K	C21H27NO3	37.7	1	0.178734	Propafenone
9.00_357.2797m/z	357.28	neg	9.00342	126932	131027	127842	131931	124190	159615	134356	134468	157523	119655	120890	137451	121541	115090	102671	104492	HMDB0029028	2M+H	C16H19N3O3	37.8	0	3.65816	Prolyl-Tryptophan
7.32_552.3301m/z	552.33	pos	7.31665	148344	138132	124427	144578	138013	138266	110787	157727	131190	170098	179865	162000	158748	139130	134959	140336	HMDB0041998	2M+NH4	C15H23N	38.4	0	-4.79105	Prolintane
7.80_773.5886m/z	773.589	neg	7.80155	73195.6	84131.8	83597.3	66579.3	64665.6	98872.1	95494.7	70469.5	92800.5	62246.1	62772.4	100093	93188.1	101249	87120.9	109173	HMDB0015255	2M-H	C13H11N3	37.3	0	-3.0191	Proflavine
6.36_532.3884m/z	532.388	pos	6.3586	4010.03	4691.09	3342.3	0	757.145	0	0	570.012	0	54248.7	0	0	0	0	941.023	0	HMDB0014531	2M+K	C19H29NO	35	0.173	4.91851	Procyclidine
2.64_252.0738m/z	252.074	pos	2.63628	288741	302158	289496	278191	261912	265258	257970	355946	251798	308441	330171	282821	315064	195394	399448	330255	HMDB0015299	M-H	C12H19N3O	49.5	65.6	3.85032	Procarbazine
13.12_245.0260m/z	245.026	neg	13.1156	13436.4	17565.8	15143.6	20294.7	19150.9	13842	9835.58	16001.7	18156	12675.8	10163	16926.4	16946.8	16140.4	15499.8	14969.1	HMDB0001958	2M+K	C19H38O	35.2	0	-2.73859	Pristanal
10.67_213.1128m/z	213.113	pos	10.6747	25484.1	20342	24291.9	24544.5	17380.7	28849.5	24806.3	26064.2	19942.5	21363.6	21959.8	22433.5	24419.4	22816.6	18430.2	27504.1	HMDB0015219	M+Na	C15H21N3O	40.3	5.4	0.461021	Primaquine
9.30_247.1689m/z	247.169	pos	9.30128	101531	94144.3	103458	88039.7	102548	96175.1	113889	102173	103691	96753.6	97570.6	96717.8	103747	105668	90400	103356	HMDB0031876	M+H-2H2O	C11H20O6	40.6	10.5	2.79188	Prenyl glucoside
8.47_539.3516m/z	539.352	pos	8.4726	238622	242575	242743	216242	253287	284171	380782	253488	433664	247238	156558	201433	238502	289938	165372	162244	HMDB0006070	M+H	C21H36O3	35	9.87	3.50687	Pregnanetriol
7.75_301.0785m/z	301.078	pos	7.75048	15844.1	18310.1	19576.7	16498	10398.4	15416	13793.5	16091.7	11331.3	28013.1	16546.3	12442.2	8703.54	12499.2	13873.9	13409.4	HMDB0040631	M-H	C15H12O7	35.9	0	-4.84696	Pratenol B
13.82_794.5234m/z	794.523	pos	13.8172	186661	122427	97934.9	81385.2	155437	83557.2	92822.1	134758	131870	233122	142336	158395	111821	131564	158057	68780.4	HMDB0015481	M+H	C27H23N5O4	35.7	0	4.87216	Pranlukast
9.84_250.2306n	268.264	pos	9.83945	4.98468e+06	5.01523e+06	4.91918e+06	5.05752e+06	5.09532e+06	4.83785e+06	4.80468e+06	4.84502e+06	4.82256e+06	4.59156e+06	4.6174e+06	4.75037e+06	4.74563e+06	5.12266e+06	5.0232e+06	4.89883e+06	LMSP01080048	2M+Na	C19H31NO6	47.5	49	-0.107234	Pramanicin
10.93_832.5854m/z	832.585	pos	10.9266	2.40645e+06	1.88237e+06	2.70018e+06	2.54373e+06	2.59325e+06	3.175e+06	2.72448e+06	2.09534e+06	3.23027e+06	1.92601e+06	2.06504e+06	3.25746e+06	2.53484e+06	2.77324e+06	2.40485e+06	2.23026e+06	HMDB0012282	M-H2O-H	H5O10P3	39.3	0	0.907382	PPPi
7.27_581.2348m/z	581.235	pos	7.2705	43271	45831.4	39331.7	39133.8	38312.7	49555.9	33493.1	44131.4	31751.4	27080.6	34249.6	29931.5	24951.2	36025.9	40404.2	41682	LMGP11010001	M+NH4	C37H72O11P2	34.5	0	-1.85059	PPA(16:0/18:1(9Z))
10.86_282.1501m/z	282.15	pos	10.8633	40401.3	17864.3	39483.7	23143.5	15522.6	55007.7	28931.8	39202	40729.6	14872.7	11119.7	33120.4	19840.5	34363.9	37448.6	38473.2	HMDB0030810	M+H, M+Na, M+NH4, 2M+NH4, 2M+Na	C22H26O6	49.7	53.8	0.355858	Porson
10.34_393.2438m/z	393.244	pos	10.3366	425412	448051	479103	511209	476801	526586	520104	495862	533816	423160	447060	510375	407900	442050	465001	424376	HMDB0033695	M-H	C7H4O7	37.9	0	-3.57246	Poppy acid
5.29_300.1247m/z	300.125	neg	5.29435	9699.28	10031.2	10523.2	10272.8	10223.6	10668.5	11406.5	11125.7	11459.5	10380.7	8782.63	8314.21	12957.7	9454.47	10402.2	10715	HMDB0034091	M+K	C33H54O11	38.1	0.217	-0.0550841	Ponasteroside A
0.64_126.0664m/z	126.066	pos	0.639067	18586.9	21097.6	19410.9	17584.2	21272.1	18972.7	22962.3	18131.6	22395.2	24213.3	16629.3	22916.2	20257.6	19368.8	16883.3	19332.4	HMDB0033843	2M-H	C6H9NOP2	44.1	28	4.28721	Polyvidone
7.04_304.2637m/z	304.264	pos	7.03543	26865.2	34629.9	33233.8	29695	28636.7	25508.5	35915.9	37017.7	34940.5	35781.9	30045	31360.7	33304.4	29753.4	32084.2	35405.7	HMDB0037183	M+NH4, M+Na, M+H	C22H42O8	38.4	2.48	2.0888	Polysorbate 60
13.96_794.5502m/z	794.55	neg	13.9632	564840	554182	555801	608548	610345	623473	563508	541010	563537	681354	665134	626719	594083	607936	643170	589375	HMDB0032478	2M+H	C6H14O3	34.8	0	3.0585	Polypropylene glycol (m w 1,200-3,000)
9.65_734.4969m/z	734.497	pos	9.64953	2.60083e+07	2.1325e+07	2.48157e+07	2.64645e+07	2.64331e+07	2.72697e+07	2.89439e+07	2.34091e+07	2.35013e+07	3.19537e+07	3.2602e+07	2.84516e+07	2.9287e+07	2.78766e+07	2.90726e+07	2.82691e+07	HMDB0038496	2M+FA-H	C28H44O6	32.9	0.0484	1.01354	Polyporusterone B
7.87_204.1158n	169.102	pos	7.873	107385	103732	101050	103455	99170.6	110573	125163	99887.8	125128	105084	103128	110227	100273	102022	90739.5	94902.7	HMDB0032477	M+H-2H2O	C20H40O3	40.9	15.6	1.58982	Polyoxyethylene 40 monostearate
9.87_675.5518m/z	675.552	pos	9.87347	223272	206127	167470	139649	248314	270257	210093	233363	178066	224273	277484	290513	262943	237304	209105	233929	HMDB0032472	M+H	C12H20O5	37.7	0	-4.87983	Polyethylene, oxidized
6.27_293.2116m/z	293.212	neg	6.2741	12039.5	12632.8	12476.6	226.469	483.164	502.802	30.9099	0	707.919	239204	0	353.098	761.42	604.829	999.103	0	HMDB0037013	M+H	C10H14	51.8	67.9	3.91692	p-Mentha-1,3,8-triene
0.89_148.0365n	129.019	neg	0.88525	237158	228123	252545	224290	221439	241458	236192	238678	243243	249080	225317	237935	227157	232910	231063	225174	HMDB0029641	M+H	C10H12	50.2	58.9	4.5641	p-Mentha-1,3,5,8-tetraene
8.09_309.2401m/z	309.24	pos	8.08837	50876.8	48064.9	48332.2	47703.6	51475.7	46812.8	49839	55001.3	47131.1	48792.3	51078	52780.6	56894.6	57294.7	51614.6	52139.7	HMDB0015542	M+K	C22H29N3O6S	34	0	-0.555716	Pivampicillin
9.07_357.2352m/z	357.235	pos	9.0679	25063.1	20523.7	22663.9	23236.2	22607.7	39026.6	24467	31355.8	28925.3	23893.7	23027.8	14954.8	22414	24756.8	12222.2	35492	HMDB0031357	M+H-2H2O	C41H66O13	37	0.835	-4.04712	Pitheduloside A
4.66_362.3272m/z	362.327	pos	4.66458	459095	448200	457968	391953	380822	430694	201995	216852	203330	595772	433826	391330	447425	417862	406902	480638	HMDB0015407	M+H	C12H20N2O3	49.8	59.8	4.43559	Pirbuterol
11.70_451.0155m/z	451.016	neg	11.7025	183097	176264	182222	170550	177083	175046	191675	170352	180452	174900	182819	183752	184457	190322	193244	192511	HMDB0030341	2M+Na	C17H19NO5	39	0	-1.65919	Piplartine
7.31_713.2892m/z	713.289	neg	7.30727	30778.1	31579.8	24920	30067.1	21554.2	25018.7	35035.9	30317.1	23925.8	37505.4	29523.5	32855.3	15571.6	32171.8	26629.9	21420.4	HMDB0030240	2M+H	C23H29NO3	36.7	0	-4.8999	Piperundecalidine
6.12_578.2609m/z	578.261	pos	6.12315	73974.4	64930.9	61041.1	61975.2	65916.7	65253.1	53245.5	70029.5	55028.9	79209	85161.6	72729.5	73982.2	76718.3	73652	71756	HMDB0040634	2M+Na	C22H28O4	37	2.4	-3.37753	Piperochromanoic acid
8.03_278.2492m/z	278.249	pos	8.03327	27571.8	32772.7	27382.6	30608.6	31702.1	28099.6	32674.3	38460.2	32796.2	23163.5	28794	24069.1	28759.8	26452.2	24792.4	21579	HMDB0034301	2M+NH4	C5H11N	38.8	0	-0.142819	Piperidine
13.90_788.5416m/z	788.542	neg	13.9015	2.74854e+06	2.79308e+06	2.73982e+06	2.69903e+06	2.57771e+06	2.55865e+06	1.73836e+06	2.17123e+06	2.50108e+06	2.21239e+06	2.72564e+06	2.81788e+06	1.88826e+06	2.22745e+06	2.40034e+06	2.90073e+06	HMDB0031678	M+H	C22H41NO	45	36.3	2.10392	Pipericine
5.85_554.2541m/z	554.254	pos	5.84877	53202.3	49053	48817.9	51985.4	50264.1	35709	37426.6	42846.9	38496.1	47342.7	47695.7	47173.7	43994.6	43538.5	35617.9	39557.9	HMDB0014464	M-H	C23H27N5O7S	35	0.0449	2.83605	Piperacillin
5.18_460.2712m/z	460.271	pos	5.18047	281153	343832	344846	322954	328879	358376	203439	239262	215546	255250	247495	240842	281949	272731	291970	293475	HMDB0000070	M+H, M+NH4	C6H11NO2	43.5	25	4.28499	Pipecolic acid
13.91_651.4258m/z	651.426	pos	13.9071	68663	60627.4	54042.6	30389.2	50372.9	70132.1	76681.1	61427.3	67582.8	39158.2	86552.8	105407	95875.1	73194.7	81869.5	60749.2	HMDB0015686	M-H	C21H25N3O3S	34.8	0	3.55692	Pipazethate
12.61_808.4596m/z	808.46	pos	12.6149	96875	60479.5	78307	68844.7	76658.2	63446	55345	78412.5	67821.6	69369.7	84415.4	83094.5	77514.4	39810.8	64088.4	33009.7	HMDB0009933	M+NH4	C47H88O16P2	31.2	0	-1.2852	PIP(16:0/22:2(13Z,16Z))
12.05_783.4654m/z	783.465	pos	12.0548	254593	253570	306202	238747	241509	216401	313417	240589	171934	361583	260480	292889	265464	297551	326215	290307	HMDB0009924	M+NH4, M+Na	C43H82O16P2	37.1	0.0177	1.62371	PIP(16:0/18:1(11Z))
0.63_555.1095m/z	555.11	neg	0.634883	157065	156310	160322	126231	158732	121451	143086	123799	143008	136642	123116	166588	104711	126353	129876	126501	HMDB0015095	M+NH4	C14H20N2O2	37.6	0	-3.04759	Pindolol
9.25_345.0102m/z	345.01	neg	9.24802	58356.7	54768.2	59503.4	62922.2	54134.3	60327.3	54152.4	56009.8	57110.3	58453	60267.1	55572	53381.8	55635.4	61454	53921	HMDB0035442	M+NH4	C23H26O12	39.2	12.6	-1.42996	Pimentol
13.37_783.3774m/z	783.377	pos	13.3685	114962	110050	130295	98032.6	105243	101750	136975	111695	116636	110648	47742.1	111919	85424.9	134569	117253	133426	HMDB0014481	M+H	C43H68ClNO11	48.3	81.1	4.29642	Pimecrolimus
6.98_386.2367m/z	386.237	neg	6.98068	112015	117278	104976	99003.3	107655	93961.7	104891	91366.7	107794	191850	110351	151972	82593	110770	106393	86282.4	LMGP06030001	M+H-2H2O	C51H87O12P	35.8	8.12	2.2158	PI(P-20:0/22:6(4Z,7Z,10Z,13Z,16Z,19Z))
13.79_410.2660n	865.506	neg	13.7927	3.34317e+06	3.39064e+06	3.40817e+06	479399	3.57461e+06	3.56021e+06	3.67036e+06	3.71102e+06	3.73436e+06	549055	4.14948e+06	3.71146e+06	3.72521e+06	3.44766e+06	3.55826e+06	3.65734e+06	LMGP06030075	M-H2O-H	C48H91O12P	34.1	0	-0.993414	PI(P-20:0/19:1(9Z))
9.74_790.4525m/z	790.453	pos	9.73597	115733	66852.9	123366	71608.8	106102	155924	190654	72439.2	96870.7	169519	240567	191140	192993	139873	192682	200190	LMGP06030023	M+H	C45H77O12P	37.8	5.67	1.44943	PI(P-16:0/20:5(5Z,8Z,11Z,14Z,17Z))
4.92_116.9645m/z	116.964	pos	4.92252	5727.68	6783.99	4940.43	7171.98	5251.89	6264.21	6885.09	4965.32	7984.76	6755.01	7527.77	8352.7	9951.16	7573.02	6354.6	5389.4	LMGP06030009	M+Na	C41H77O12P	35.3	0	0.577948	PI(P-16:0/16:1(9Z))
0.67_95.0497m/z	95.0497	pos	0.6696	66826.2	69415.2	63616.2	64643.1	68786.6	74317.9	69814.5	74128	73540.3	69537	68387.4	74835.1	62881.3	65604.2	69330.9	78407.2	LMGP06030003	M+H	C38H73O12P	36.1	0	-4.85327	PI(P-16:0/13:0)
8.04_349.2379m/z	349.238	neg	8.04438	449336	471053	484461	464214	452306	456999	420079	422556	485095	428067	439110	428427	457062	418363	407673	397961	LMGP06030002	M+Na	C37H71O12P	39.9	13.4	-3.0944	PI(P-16:0/12:0)
11.24_383.3532m/z	383.353	neg	11.2398	54172.4	52880.2	51849.1	29607.1	41796.7	44721.3	25575.4	24711.8	34276.8	51291	53442.4	65160.5	44802.5	47713.9	45627.9	35730.3	LMGP06020027	M+Na	C44H83O12P	35.5	10.1	3.52804	PI(O-18:0/17:2(9Z,12Z))
9.70_129.0546m/z	129.055	pos	9.70042	160113	167241	172893	171454	170844	165750	163602	181851	169976	142253	162267	162735	166632	178294	171533	166428	LMGP06060002	M+H-2H2O	C27H55O11P	50.9	65.9	4.85992	PI(O-18:0/0:0)
11.19_407.3328m/z	407.333	pos	11.1895	24930.7	22928	21713.6	26053	20104.9	19974.8	30584.5	27586.1	29043.8	27801.1	24080.8	30974.5	33454.8	30343.6	20714.6	26169.7	LMGP06020017	M+Na	C47H89O12P	31.2	0	1.67739	PI(O-16:0/22:2(13Z,16Z))
0.76_201.0369m/z	201.037	neg	0.755633	8904.63	8073.75	9642.2	8249.17	8311.67	9652.52	6578.81	10128.1	8682.54	7451.47	7842.47	9391.29	8715	6912.32	9488.39	8280.37	LMGP06020015	M-H2O-H	C46H91O12P	34.4	0	-2.42037	PI(O-16:0/21:0)
5.79_299.1319m/z	299.132	pos	5.78897	13908.1	10244.5	13473.6	9325.55	10286.2	14966.1	7206.49	6931.54	9286.8	9536.5	11049.8	10857.3	8968.74	9649.03	10330.3	9684.44	LMGP06020011	M+H	C43H77O12P	36.6	0	2.19076	PI(O-16:0/18:4(6Z,9Z,12Z,15Z))
2.92_993.1028m/z	993.103	pos	2.92473	86546.6	69836.2	67707.2	81711.9	102275	79346.6	69895	44402.6	101405	94621.8	95989.5	95436.9	89993.4	95601.9	78041.8	77195.8	LMGP06020010	M+H	C42H79O12P	33.5	0	-1.53072	PI(O-16:0/17:2(9Z,12Z))
9.65_771.5810m/z	771.581	pos	9.64953	400246	444486	424282	427454	404379	395966	416299	431709	451380	327083	348591	350392	343077	353390	382413	388686	LMGP06020008	M+Na	C41H79O12P	34.1	0	3.97733	PI(O-16:0/16:1(9Z))
12.12_297.0247m/z	297.025	neg	12.1205	30399.9	36825.3	34927.6	33981.3	30013.1	26917.7	43776.1	36637.6	42396	41192.4	44813.1	26707.9	41637.8	53178.1	37447.4	34901.5	LMGP06020006	M+NH4	C40H79O12P	35.6	13.2	3.07886	PI(O-16:0/15:0)
12.25_834.4675m/z	834.468	pos	12.2518	53134.4	82214	49372.6	46670.5	27392.4	75503.7	66391.7	62784.4	107481	70871.1	87838.2	71151.7	48993.5	75119.7	84789.8	53549.1	LMGP06020005	M+H-2H2O	C39H75O12P	37.9	3.32	2.74455	PI(O-16:0/14:1(9Z))
5.46_498.2629m/z	498.263	neg	5.46205	47735.1	53284.1	47828.5	40503.7	32686.3	29399.7	29520.1	31914.1	35276.3	46333.2	40924	49394.9	34937.2	36718.5	29434.4	35564	LMGP06020002	M+Na	C37H73O12P	37.2	0	1.06092	PI(O-16:0/12:0)
9.68_309.0191m/z	309.019	neg	9.6818	15418.4	9054.97	11223.6	14242.9	5792.43	11847.8	6848.96	6298.81	9882.98	3335.36	8346.19	5197.31	4031.8	3768.1	7646.26	5963.89	LMGP06010814	M-H2O-H	C53H83O13P	36.2	0	-4.61574	PI(22:6(4Z,7Z,10Z,13Z,16Z,19Z)/22:4(7Z,10Z,13Z,16Z))
10.67_282.1693m/z	282.169	pos	10.6747	352359	261232	345725	308479	300304	386101	273747	298720	319851	310019	269843	316927	363873	274149	239530	400009	LMGP06050012	M-H	C31H49O12P	46.9	44.5	0.792167	PI(22:6(4Z,7Z,10Z,13Z,16Z,19Z)/0:0)
6.39_296.2597m/z	296.26	pos	6.3891	17281.1	17015.5	20276.6	19187.6	17105.1	14623.8	18652.3	16743.6	18125.3	16314.8	18009.9	18309	20237.8	18702.1	15756.3	15601	LMGP06050023	M+Na	C31H57O12P	37.8	0.243	1.34933	PI(22:2(13Z,16Z)/0:0)
9.70_397.3038m/z	397.304	pos	9.70042	11907.9	12148.3	13607.3	18926.2	11100.9	15341.4	10193.8	14529.6	13002.4	14162.1	7596.91	7847.51	10773.9	15254	16976.9	13336.9	LMGP06050022	M+Na	C31H59O12P	34.7	0.229	2.392	PI(22:1(11Z)/0:0)
4.27_295.2276m/z	295.228	pos	4.26947	1935.64	2047.38	2747.29	0	0	0	0	0	0	57031.5	0	0	0	370.714	376.437	0	LMGP06010005	M+Na	C52H89O13P	42.2	33.8	1.34285	PI(21:0/22:6(4Z,7Z,10Z,13Z,16Z,19Z))
12.48_564.4130m/z	564.413	pos	12.481	97574.2	43224	91511.1	69140.6	75998.5	74461.5	82294.8	64711.1	118567	85284.4	58251	86221.6	78400.3	70723.3	54579.9	70148.1	LMGP06010826	M-H	C47H79O13P	31.1	6.48	2.61141	PI(20:5(5Z,8Z,11Z,14Z,17Z)/18:1(9Z))
10.96_140.9861m/z	140.986	pos	10.9566	9662.23	14536.7	10104.3	22938.6	11360.8	10136.9	24218.7	14675.2	20073	16928.1	18501.3	9447.78	14985.7	10110.7	16722.6	12205.1	LMGP06010525	M-H2O-H	C51H85O13P	36	0	-2.87702	PI(20:1(11Z)/22:6(4Z,7Z,10Z,13Z,16Z,19Z))
10.61_854.4332m/z	854.433	pos	10.6149	28239.1	25628.3	24485	31035.1	14170.7	17174.2	18661.3	25242.6	26096	26734.5	31887	28619.3	26016	28148	31445.5	17901.5	LMGP06010493	M-H	C51H97O13P	38	0	-1.39577	PI(20:0/22:1(11Z))
10.81_437.1612m/z	437.161	pos	10.8074	42582.6	30647.2	19743.1	26424.8	31946.2	50455.1	31479.6	53894.6	47068.1	17262.3	29514.6	28322.1	16612.7	38713.4	27025.8	13443.9	LMGP06010445	M-H	C50H93O13P	32.6	0	-4.54978	PI(19:0/22:2(13Z,16Z))
8.08_265.1963m/z	265.196	pos	8.0805	291850	320133	335513	318529	326582	319854	291102	302346	302604	269449	271286	279277	273137	269902	286369	304227	LMGP06050010	M-H	C27H49O12P	41.1	23.4	1.88833	PI(18:2(9Z,12Z)/0:0)
11.66_854.4877m/z	854.488	pos	11.6641	52493.1	87823.1	92371.6	68314.2	72403.5	61683.3	71555.1	76765.9	99774.8	89237.7	99752.9	50182.7	47650.4	67862.6	73921.4	66112.5	HMDB0009832	M-H	C47H81O13P	41.2	24.6	2.56017	PI(18:1(11Z)/20:4(5Z,8Z,11Z,14Z))
0.64_738.1803m/z	738.18	pos	0.639067	161397	170355	149445	134729	179809	153292	108107	186348	154633	118057	133598	152489	192172	118450	205686	223857	HMDB0009827	M-H	C45H79O13P	46	37	2.86076	PI(18:1(11Z)/18:3(6Z,9Z,12Z))
5.17_107.0862m/z	107.086	pos	5.17283	17728.5	17345.9	20267.3	18188.5	20029.2	18732.4	5492.9	8066.97	6199.43	28134.7	20178.9	16820	18346.9	18987.5	20846.4	21561.7	HMDB0009816	M-H	C47H83O13P	49.1	56.3	1.9402	PI(18:0/20:4(8Z,11Z,14Z,17Z))
4.64_319.2585m/z	319.258	pos	4.64172	28447.2	31758.8	27760.5	24434.5	28621.2	30472.8	23165.4	18996.1	19880.8	34906.3	31550.2	24283.1	29581.8	23603.7	26185.3	35537.9	LMGP06010859	M+NH4	C41H79O13P	39.8	18.3	3.14042	PI(18:0/14:0)
8.09_212.9864m/z	212.986	neg	8.09025	25802.1	31133.1	28344.2	30165.8	29111.3	28994.5	26029.5	28962.1	26614.3	26531.2	24899.8	25152.1	28073.4	33914.1	23593.1	26081.3	LMGP06010275	M+NH4	C48H77O13P	38.2	8.76	-3.76632	PI(17:2(9Z,12Z)/22:6(4Z,7Z,10Z,13Z,16Z,19Z))
9.91_321.2666m/z	321.267	pos	9.9082	2.03097e+06	2.07444e+06	2.36435e+06	2.14035e+06	2.18761e+06	2.26786e+06	2.19572e+06	2.28571e+06	2.23176e+06	2.06169e+06	2.17295e+06	2.29361e+06	2.16724e+06	2.1907e+06	2.17758e+06	2.01834e+06	LMGP06050029	M-H	C26H51O12P	37.6	10.6	2.24609	PI(17:0/0:0)
9.66_179.0150m/z	179.015	neg	9.65853	24436.1	22877.4	19752.7	23942.9	21668.8	23490.8	22765.7	23206.7	20051.9	19225.5	21323.3	25606.7	21341.8	23249.8	20500.4	20826.6	LMGP06010167	M+H-2H2O	C47H89O13P	32	0	1.56023	PI(16:0/22:1(11Z))
10.40_830.5726m/z	830.573	pos	10.3986	99491.6	69990.4	89897.2	71983.9	73335.9	113609	99940.8	71088.1	82602.2	100871	104045	73785.7	84909.9	78271.9	83612.8	94952.3	HMDB0009782	M+NH4	C43H81O13P	41.3	16	-0.838869	PI(16:0/18:1(11Z))
0.63_622.1518m/z	622.152	neg	0.634883	34212.4	33971.1	38872.8	28540.2	23593.5	25454.9	33289.3	23071.6	28834.8	33034.8	34718.8	46232.7	57182.9	58249.6	34884.8	29243	LMGP06050008	M-H	C23H45O12P	34.9	0.000831	-0.961779	PI(14:0/0:0)
9.22_796.5579m/z	796.558	pos	9.22052	23053.6	29296.1	25610.2	23541.1	15821.5	12020.1	27259.6	35034.7	55990.3	46064.8	7833.88	8609.22	34930.1	15961.3	29920.7	39217.5	LMGP06010052	M+NH4	C42H77O13P	32.9	0.00294	-4.04777	PI(13:0/20:2(11Z,14Z))
5.99_483.2543m/z	483.254	pos	5.9936	121692	121260	116924	117592	86065.4	49643.6	83439.2	85334.9	98340.7	128393	102259	104185	100655	94980.7	81811.2	92661.1	LMGP06010047	M+NH4	C40H71O13P	32.4	0	0.325082	PI(13:0/18:3(6Z,9Z,12Z))
0.64_539.1857m/z	539.186	pos	0.639067	19186.3	20944	16509.8	20573.6	21369.1	23085.6	20685.3	26261	23488.5	13313.2	18062.1	18440.2	16608.6	17253.1	19409.4	17799.6	LMGP06010046	M+NH4	C40H73O13P	37.3	0	-0.0139812	PI(13:0/18:2(9Z,12Z))
13.81_500.2786m/z	500.279	neg	13.808	556786	620253	614556	649022	683723	561538	522375	615615	611951	706922	718445	667971	688701	669339	627600	614385	LMGP06050001	M+NH4	C22H43O12P	39.2	3.07	1.26846	PI(13:0/0:0)
0.63_236.0466n	471.069	neg	0.634883	59927.5	62772.6	65637.3	59723	54130	51440.7	53729.2	55167	57557.5	63297.3	78430.9	83041.9	64958.6	68905.8	67095	61539.6	LMGP06010025	M+NH4	C40H77O13P	39.7	5.97	0.145855	PI(12:0/19:0)
8.05_461.0961m/z	461.096	pos	8.04893	39124.5	32515.4	31186.5	39475.6	37691.1	38839.4	35975.8	40589.9	37477.8	74330.6	69800.6	67872.2	55676.3	43708.3	34903.3	35215.3	LMGP06010020	M+NH4	C38H69O13P	37.2	0	1.6588	PI(12:0/17:2(9Z,12Z))
5.86_629.3224m/z	629.322	neg	5.85608	22705.2	24419.7	24853	10762.7	7996.68	9339.38	12101.4	9276.17	14917.7	22139.3	14185.1	18434.6	13870.6	11836.1	16938.5	12225.4	LMGP06010019	M+H-2H2O	C38H71O13P	36.6	3.3	-3.86662	PI(12:0/17:1(9Z))
13.50_770.5312m/z	770.531	pos	13.4993	97849.8	119761	124782	130897	95801.3	123384	103131	106588	118219	108778	104372	106423	106392	109684	114876	123484	LMGP06010003	M+Na	C34H65O13P	48.3	56.1	-0.659108	PI(12:0/13:0)
11.66_830.3908m/z	830.391	pos	11.6562	27550.8	36900.1	28972.4	32763.5	24974.6	22582.2	27078.6	32843.1	60137.4	34638.6	31869.9	35555.5	25441.5	36477.1	47329.5	43022.5	LMGP06010962	M+H-2H2O	C33H63O13P	38.7	3.35	-2.48255	PI(12:0/12:0)
7.29_464.3141m/z	464.314	pos	7.29338	971154	933333	924836	906439	806193	753055	676035	832182	801447	871058	900802	907456	843090	847545	959144	843079	HMDB0012280	2M+NH4	C18H40NO6P	36	0	4.16351	Phytosphingosine-1-P
9.67_752.5021n	753.509	pos	9.66637	683592	817519	869489	797408	802437	862417	1.00083e+06	570089	860558	777237	798121	777997	841736	934036	909129	870123	HMDB0004610	M+H	C18H39NO3	44.2	25.9	1.12081	Phytosphingosine
11.51_762.5772m/z	762.577	pos	11.5134	66767.3	64500.3	64996.7	58903	50802.8	47852.3	88263.2	34921.9	78715.2	51833.4	42965.1	47109.4	71994.9	38772.4	115915	74592.6	HMDB0002019	M+NH4	C20H40O	55.7	93.7	1.14969	Phytol
2.89_155.9916m/z	155.992	pos	2.88662	37186	37525.6	30204.9	71398.1	60190.8	49065.1	54085.5	54184.8	61565.1	36211.2	42274.6	51829.8	53344.2	36707.6	47166.4	62307.2	HMDB0033773	M+NH4	C28H30O10	36.5	0	2.72952	Physalin A
4.85_381.3120m/z	381.312	pos	4.8463	19442.7	19054.7	16843.5	4767.89	11852.3	6516.31	13113.8	8616.63	6365.06	12088.8	8021.29	3843.13	4733.53	11719.1	10986.6	11178.4	HMDB0041048	M+H-2H2O	C30H39ClO7	33.6	1.38	1.9286	Physagulin B
4.72_402.9941m/z	402.994	neg	4.71745	19748.3	17743.8	15489.6	12097	20490.3	11483	15913.3	14089	12193.8	13200.4	10934.5	13086.4	19341.1	14801.9	16933.4	13465.2	HMDB0000272	2M-H	C3H8NO6P	45.3	35.8	1.03386	Phosphoserine
9.84_135.1169m/z	135.117	pos	9.83945	408654	399744	408750	401234	414353	364050	375026	383712	375588	381047	354575	370233	389380	419206	406829	399290	HMDB0001439	M-H	C10H15N4O9P	48	52.4	-2.57783	Phosphoribosyl formamidocarboxamide
0.87_579.0645m/z	579.065	pos	0.86655	116579	119596	104475	109311	117006	89952.3	110251	117140	105771	129288	125753	109461	135765	113058	128680	134288	HMDB0060689	M+Na	C4H11Cl2N2O2P	30.1	0	4.74948	Phosphoramide mustard
2.88_786.1722m/z	786.172	pos	2.87898	133250	131171	135076	121581	124903	129115	113618	116740	104453	108772	104176	108639	156035	118942	121267	125687	HMDB0003705	M-H	C3H8N3O5P	38.5	0	-1.6509	Phosphoguanidinoacetate
0.63_194.0226m/z	194.023	neg	0.634883	15196.5	17467	17457	18453.3	19006.5	15961.9	20212.6	18964.4	21333.6	15910.4	12688.5	16175.6	13092.5	14092	11337.3	12909.4	HMDB0060244	M-H	C4H12NO4P	38.8	0	-2.36791	Phosphodimethylethanolamine
5.87_567.3336n	568.341	pos	5.87165	1.38859e+07	1.34907e+07	1.32976e+07	1.16814e+07	9.22355e+06	8.52558e+06	1.01721e+07	9.02621e+06	9.09355e+06	1.33693e+07	1.39385e+07	1.04111e+07	9.37137e+06	1.07926e+07	9.67213e+06	9.1051e+06	HMDB0001511	M+H	C4H10N3O5P	50	57.5	2.32334	Phosphocreatine
13.62_183.0096m/z	183.01	neg	13.6175	127718	114798	130249	134971	129833	129415	123701	130878	123776	124626	128580	123178	125315	120780	129258	130813	HMDB0062577	2M+FA-H	C7H17O2PS3	40.4	20.7	1.56601	Phosphatidylcholine O-34:2
1.08_163.0396m/z	163.04	neg	1.08228	22112.5	20721.5	20702.8	17208.1	17154.8	21783.7	19552.9	18109.7	20489.9	21278.2	19540	22083.5	16629.2	16187.7	22084.8	22577.5	HMDB0000205	M-H	C9H8O3	57.3	96.2	-2.70677	Phenylpyruvic acid
10.72_853.4724m/z	853.472	pos	10.7169	80314.1	97545.3	101887	127687	81928.5	93420.4	96136.2	93446.1	85559.2	83790.4	81287.7	81688.3	108909	101915	108184	64147.5	HMDB0029633	2M+FA-H	C7H8S	37.7	0	4.5909	Phenylmethanethiol
9.32_244.9975m/z	244.998	neg	9.32317	25175.9	25485.4	24032.3	27100.8	26082.4	23509.4	25752.6	26688.7	26341.1	26449.5	28625.3	26881.5	26254.9	30647.6	26743.3	26295.3	HMDB0041274	2M+FA-H	C19H28O10	38.6	0	0.232421	Phenylethyl primeveroside
10.41_843.5839m/z	843.584	pos	10.4076	201411	247391	230146	236576	227999	224477	254452	268395	259394	167670	175067	211459	196688	235981	209744	191276	HMDB0028997	M+H-2H2O	C15H18N4O3	41.1	21	2.24226	Phenylalanyl-Histidine
12.12_575.0315m/z	575.031	neg	12.1205	69056.3	67238.8	62118.6	65345.8	66828.3	69247	59877.8	59456.6	63828.2	59578.7	66545.9	67338.8	59799.5	59120.1	62982.8	65126.9	HMDB0000209	M+H	C8H8O2	39.6	0	-0.476026	Phenylacetic acid
9.71_147.0654m/z	147.065	pos	9.70938	104278	109080	104365	90074.1	103923	94208.6	95719.2	106567	106089	92652.4	96058.8	97692	103658	101276	99748.9	102805	HMDB0006236	M+H	C8H8O	56	84.7	3.29298	Phenylacetaldehyde
13.18_283.2039m/z	283.204	pos	13.1809	22826.1	18201.4	17802.7	24453.3	23439.5	28991.2	13752.2	21055.7	18925	25299	22483.3	32616.7	27299.7	24632.3	24567.6	21700.2	HMDB0032018	M+H-2H2O	C13H10O3	38.5	3.43	1.24404	Phenyl salicylate
9.26_165.1151m/z	165.115	pos	9.25637	14923.7	14485	14236.6	10692.3	14308.4	14580.1	8059.87	13597.7	12631.4	14514.9	15560.7	12751.4	15855.8	11681.1	16542.7	8596.85	HMDB0014830	M+H	C17H19N3O	39	0	2.47369	Phentolamine
9.70_309.2794m/z	309.279	neg	9.70473	368371	370834	390709	398544	420552	524550	350122	417341	432410	247160	385556	341581	334389	287204	267030	282566	HMDB0014337	2M-H	C10H15N	38.3	0	-0.294146	Phentermine
9.24_319.2144m/z	319.214	pos	9.23852	209063	265843	217621	198220	156475	299315	239621	207141	270989	148262	216635	142148	162756	176394	208492	232448	HMDB0015061	2M+FA-H	C18H22ClNO	33.7	0	3.91423	Phenoxybenzamine
5.86_552.3098m/z	552.31	neg	5.85608	1.70377e+06	1.68522e+06	1.70679e+06	1.32362e+06	1.16878e+06	795361	1.03311e+06	1.12152e+06	1.17823e+06	1.62535e+06	1.36286e+06	1.28393e+06	1.23435e+06	1.15493e+06	1.19169e+06	1.19526e+06	HMDB0032465	M+Na	C8H23N5	38.9	0	-2.02587	Phenol-formaldehyde, cross-linked, tetraethylenepentamine activated
8.76_806.5774m/z	806.577	pos	8.75963	1.00211e+07	8.35556e+06	8.44639e+06	9.68752e+06	8.9307e+06	8.6591e+06	8.87711e+06	9.13925e+06	8.98584e+06	1.72008e+07	1.7557e+07	1.57654e+07	1.45382e+07	1.3197e+07	12443719	1.22361e+07	HMDB0060015	M-H	C6H6O4S	38.3	0	-0.658733	Phenol sulphate
3.34_323.0969m/z	323.097	pos	3.3428	44787.6	63526.8	59789.1	52527	54917.5	48975.4	48310.2	58354.3	47772.7	52570.3	48378.2	51429.8	40784.8	54663.6	56758	49805.8	HMDB0000228	M+K	C6H6O	38.4	0	-0.181511	Phenol
6.35_219.1751m/z	219.175	pos	6.35097	163598	175314	159079	171521	180473	166843	181203	179250	178199	152467	169553	164319	174244	173832	169631	177637	HMDB0015557	2M+NH4	C16H20N2	38.3	0	0.350541	Pheniramine
4.63_230.2483m/z	230.248	pos	4.6341	1.23866e+06	1.20273e+06	1.21954e+06	917763	979297	1.01311e+06	616797	666643	613483	1.5243e+06	1.05997e+06	939505	1.13191e+06	1.01054e+06	1.13354e+06	1.17956e+06	HMDB0015050	M+H-2H2O	C10H15N5	39	0	-0.918006	Phenformin
4.80_281.1035m/z	281.104	pos	4.80177	50891.9	49094.2	49892.4	17552.1	24136.3	25027.2	32206	45292.5	31552.1	88839.5	50630.5	15438.5	31724	18628.1	28077	25493.2	HMDB0032464	M+H	C18H28O2	37.9	0	4.79936	Phenethyl decanoate
5.68_448.2889m/z	448.289	pos	5.68227	155770	160734	172629	166986	208234	183225	177105	174410	185928	153189	145508	171779	160360	153222	155073	175510	HMDB0015506	M-H2O-H	C11H11N5	37.8	0	-2.73668	Phenazopyridine
10.65_321.2423m/z	321.242	pos	10.6493	34918.8	16796.9	22579.7	16485.5	14057.3	25079.4	23826.5	27238.8	23960.3	23977.7	27175.3	24060.7	32595.2	11955	21483.4	34726.3	HMDB0031897	2M+H	C12H22O6	43.2	21.4	-2.00401	Phaseolic acid
6.44_297.2430m/z	297.243	neg	6.44182	19244.2	22248.7	19734.7	737.277	2064.21	256.162	1079.38	1602.13	477.197	336769	1319.12	684.541	1266.87	904.243	825.125	967.847	LMSP05010039	M+Na, M+K, M+H	C41H75NO9	38.1	11	4.91387	Phalluside-1
10.53_810.5107m/z	810.511	neg	10.5333	1.83261e+06	1.80372e+06	1.74241e+06	1.74202e+06	1.80894e+06	1.70783e+06	1.79504e+06	1.72528e+06	1.75141e+06	1.86731e+06	1.95892e+06	2.0482e+06	1.72609e+06	2.06222e+06	2.07754e+06	1.79156e+06	HMDB0013568	M+H-2H2O	C42H72O13P2	36	0	2.45353	PGP(18:3(6Z,9Z,12Z)/18:3(6Z,9Z,12Z))
0.59_489.1171m/z	489.117	pos	0.593317	145435	177385	142081	146393	162912	139695	161896	205585	163403	149542	136734	157927	159810	160432	162774	197085	HMDB0013513	M-H	C46H84O13P2	34.2	0	4.12751	PGP(18:0/22:4(7Z,10Z,13Z,16Z))
5.73_292.1077m/z	292.108	pos	5.728	38913.4	48298.5	51728.8	49680.5	55097.3	50100.9	49783.5	52474.5	51246.8	25211.6	19160.1	19861.7	20611.3	30439.3	31615.6	36916.6	HMDB0013507	M+H	C42H80O13P2	35.1	0	4.6207	PGP(18:0/18:2(9Z,12Z))
7.80_293.1786m/z	293.179	neg	7.80155	957745	1.01262e+06	1.02471e+06	820343	849137	763394	838311	871315	802800	1.39139e+06	868893	890200	793684	957460	834406	842123	HMDB0013478	M+H-2H2O	C40H74O13P2	37.2	0	-0.18236	PGP(16:0/18:3(6Z,9Z,12Z))
11.11_170.0882m/z	170.088	pos	11.1121	16153.2	11958	15059.3	15793.9	13455.1	12607.3	10667.6	13997.5	12071	14264.5	18256.6	18154	13926.9	16469.7	17042	13800.7	LMFA03010207	2M+K	C22H35D4NO5	35	0	-4.84062	PGF2alpha-EA(d4)
13.63_769.4745m/z	769.475	pos	13.6344	142838	145105	154338	153681	141530	130383	149028	185453	129987	148311	160198	135534	163882	146088	114615	188802	LMFA03010097	2M-H, 2M+FA-H	C23H38O6	35.3	1.01	-2.11454	PGF2alpha-11-acetate methyl ester
8.05_220.1473n	221.155	pos	8.04893	472038	478362	465616	548959	506736	516766	487137	530131	562356	510701	580383	518247	575048	493015	487419	501254	LMFA03010073	M+H-2H2O	C21H38O4	47.5	42	-0.51521	PGF2alpha methyl ether
12.58_732.4807m/z	732.481	pos	12.5763	7.22843e+06	6.48925e+06	6.78242e+06	6.70787e+06	7.1351e+06	7.36524e+06	6.80368e+06	6.83657e+06	7.25725e+06	6.36108e+06	6.90384e+06	7.19152e+06	6.03528e+06	7.47078e+06	7.97787e+06	7.28008e+06	LMFA03010076	M+H-2H2O	C23H40O5	48.7	57.5	3.37422	PGF2alpha isopropyl ester
8.90_834.6184m/z	834.618	pos	8.89565	1.42738e+06	1.53544e+06	1.47498e+06	1.58815e+06	1.52199e+06	1.47552e+06	1.45541e+06	1.57464e+06	1.57133e+06	2.20756e+06	2.17827e+06	2.00413e+06	1.92712e+06	1.78661e+06	1.69939e+06	1.73387e+06	LMFA03010191	M+H	C23H39NO6	36.2	0	1.52722	PGD2-dihydroxypropanylamine
10.55_559.5257m/z	559.526	pos	10.5482	1.78733e+06	1.81634e+06	1.79967e+06	1.89279e+06	1.7988e+06	1.88104e+06	1.92899e+06	1.9536e+06	1.96357e+06	1.70205e+06	1.76063e+06	1.8056e+06	1.85983e+06	1.88501e+06	1.81608e+06	1.83452e+06	LMGP04030089	M+H-2H2O	C46H79O9P	36.4	0	2.43818	PG(P-18:0/22:6(4Z,7Z,10Z,13Z,16Z,19Z))
6.17_163.0763m/z	163.076	pos	6.16888	9902.78	9117.36	7268.95	12198.8	8241.26	9217.63	8851.64	8308.4	8599	13375.2	10271.3	12530.4	13602	13025.5	10089.9	11280.5	LMGP04030038	M+K	C41H77O9P	37.2	0	3.76583	PG(P-18:0/17:2(9Z,12Z))
9.81_336.9694m/z	336.969	neg	9.81157	12165.9	19578.7	15334.5	16545.7	12484.3	12776.1	10703.3	19655.4	17923.7	11296.7	11367.4	17494.9	13162.2	15993.4	11602.1	13565.5	LMGP04030092	M+NH4	C44H75O9P	37	6.79	-1.52968	PG(P-16:0/22:6(4Z,7Z,10Z,13Z,16Z,19Z))
8.76_95.0859m/z	95.0859	pos	8.75963	52147.3	50463.9	52568.8	58242.6	53409.2	55348.9	57241.5	49393.8	55308.5	51364.3	48688	49035.9	56106.7	54865.5	51345.8	48323.3	LMGP04030022	M+H, M+NH4	C42H73O9P	44.5	44.4	3.84268	PG(P-16:0/20:5(5Z,8Z,11Z,14Z,17Z))
6.56_480.3476m/z	480.348	pos	6.56322	290532	291117	257819	308952	284891	221907	257870	339415	313536	300425	237700	280265	237155	210087	255308	300519	LMGP04020083	M-H	C46H81O9P	36.5	0	-4.05431	PG(O-18:0/22:6(4Z,7Z,10Z,13Z,16Z,19Z))
5.99_552.2126m/z	552.213	pos	5.98597	32866.8	28182	19816.6	23213.1	15669.3	14226.9	18116.2	22652.4	20206	24508.6	14221.3	17921.5	18897.7	13954.6	20042.5	23858.7	LMGP04020029	M+Na	C42H79O9P	35.8	0	-3.61321	PG(O-18:0/18:3(6Z,9Z,12Z))
10.47_774.6150m/z	774.615	pos	10.4695	257983	268301	293790	265503	226643	195679	319281	293248	296490	281235	247594	266874	337892	263445	274199	268839	LMGP04020088	M+NH4	C44H77O9P	35.8	0.925	-0.758548	PG(O-16:0/22:6(4Z,7Z,10Z,13Z,16Z,19Z))
13.89_651.4050m/z	651.405	pos	13.8911	35699.1	31072.6	23083.2	16482.9	33650	37004.2	51981.1	42085.6	49545.8	30527.1	61327.9	59026.8	48722.7	36197.3	54689.3	42548.4	LMGP04020010	M+NH4	C40H73O9P	37.4	0	0.178131	PG(O-16:0/18:4(6Z,9Z,12Z,15Z))
10.50_786.5087m/z	786.509	pos	10.5044	113742	83633.2	112455	127497	80967.7	58609	90437.2	144342	119365	143472	121329	123863	138379	111304	130075	126871	LMGP04020001	M+Na	C34H69O9P	43.3	23.9	-2.31058	PG(O-16:0/12:0)
13.70_627.5331m/z	627.533	neg	13.7014	612896	599552	627168	542580	534923	372295	349895	385640	316601	879440	471348	359338	417817	499577	383239	477678	LMGP04060003	M+H-2H2O	C22H47O8P	34.8	0.113	2.65177	PG(O-16:0/0:0)
8.76_793.5638m/z	793.564	pos	8.75963	3.02108e+06	2.40289e+06	2.89976e+06	2.89783e+06	2.91625e+06	3.1898e+06	2.55046e+06	2.8198e+06	2.85376e+06	4.02819e+06	4.70222e+06	3.54813e+06	3.33024e+06	3.2022e+06	3.70272e+06	3.95816e+06	LMGP04010845	M-H	C50H79O10P	32.7	1.9	3.64761	PG(22:6(4Z,7Z,10Z,13Z,16Z,19Z)/22:4(7Z,10Z,13Z,16Z))
10.13_339.2281m/z	339.228	pos	10.1279	179960	313480	215978	175140	195465	248772	243475	217380	238762	214459	182900	157284	218608	219932	105061	258298	LMGP04010820	M-H2O-H	C42H69O10P	41.6	24	0.188185	PG(22:6(4Z,7Z,10Z,13Z,16Z,19Z)/14:1(9Z))
12.90_475.0392m/z	475.039	neg	12.9033	41509.1	31269.3	41817.1	33306.7	32227	30448.6	42588.4	31262.9	45796.2	32478.7	25505.5	37950.7	34537.3	38216.7	44858.2	37899	LMGP04050016	M-H	C28H45O9P	39.5	2.61	-0.314049	PG(22:6(4Z,7Z,10Z,13Z,16Z,19Z)/0:0)
1.09_164.0479n	182.082	pos	1.08637	1.84892e+06	1.88903e+06	1.83298e+06	1.76457e+06	1.84036e+06	1.98528e+06	1.80848e+06	2.08785e+06	2.00851e+06	1.76627e+06	1.74385e+06	1.87197e+06	1.56394e+06	1.40741e+06	1.83678e+06	2.03895e+06	LMGP04010755	M+H-2H2O	C50H85O10P	53	80.6	-1.72418	PG(22:1(11Z)/22:6(4Z,7Z,10Z,13Z,16Z,19Z))
11.81_909.5751m/z	909.575	neg	11.8092	2.29632e+07	2.30953e+07	2.30647e+07	2.28525e+07	2.29709e+07	2.2046e+07	2.32751e+07	2.34287e+07	2.33689e+07	2.30441e+07	2.30393e+07	2.30969e+07	2.31649e+07	2.36339e+07	2.35069e+07	2.34807e+07	LMGP04010753	M+Na	C50H93O10P	35.9	0	-3.54907	PG(22:1(11Z)/22:2(13Z,16Z))
11.77_806.3781m/z	806.378	pos	11.7703	1.13908e+06	984753	834440	1.12922e+06	1.00017e+06	1.12111e+06	1.29536e+06	1.32908e+06	1.16113e+06	1.26651e+06	1.21281e+06	1.07935e+06	1.08504e+06	1.36777e+06	1.17656e+06	946875	LMGP04010944	M-H2O-H	C50H99O10P	33.3	0	0.691399	PG(22:0/22:0)
8.38_273.2587m/z	273.259	pos	8.3766	69403.8	61563.6	59258.3	64488.3	70898.5	75114.3	75999.4	75292.1	85732.5	45710.3	55709.2	49999.9	71716.1	56203	49817.6	54764.7	LMGP04010004	M+Na	C49H85O10P	36.8	0	0.140178	PG(21:0/22:6(4Z,7Z,10Z,13Z,16Z,19Z))
10.65_340.3571m/z	340.357	pos	10.6493	1.43501e+07	1.4746e+07	1.42707e+07	1.2166e+07	1.23505e+07	1.04253e+07	1.10082e+07	1.00523e+07	1.06402e+07	1.17733e+07	9.4365e+06	1.13209e+07	9.99718e+06	1.17051e+07	1.22621e+07	9.96045e+06	LMGP04010673	M+H-2H2O	C48H85O10P	44.1	50.3	-0.356768	PG(20:5(5Z,8Z,11Z,14Z,17Z)/22:0)
5.07_453.0237m/z	453.024	neg	5.06685	15307.8	22236.8	11242	19692.7	20233.2	17969.3	17823.8	12478.6	19070.1	23747.3	14467.7	22695.4	21199.3	18342.1	20376.7	21141.9	LMGP04010044	M-H	C48H75O10P	34.9	0	3.95419	PG(20:4(5Z,8Z,11Z,14Z)/22:6(4Z,7Z,10Z,13Z,16Z,19Z))
1.05_200.0555m/z	200.055	neg	1.04537	79900.9	72135.7	80424.3	72091.1	81582.2	75944	78362.2	83871.2	78740.5	80751.1	69443.5	80290.5	75687.3	76020.1	74852.2	82149.2	LMGP04050010	M-H	C26H45O9P	41	13.1	-0.314938	PG(20:4(5Z,8Z,11Z,14Z)/0:0)
0.64_415.1626m/z	415.163	pos	0.639067	18254.1	19179.5	18126.7	17549.8	23660.7	23082.1	22100.4	21641.4	24273.8	16434.5	23781.3	18832.9	18383.2	14969.9	20341	17751.2	LMGP04010555	M-H	C48H89O10P	34.7	0	-3.53016	PG(20:1(11Z)/22:2(13Z,16Z))
13.81_782.3599m/z	782.36	pos	13.8088	350039	370848	299433	304345	466398	255102	298086	295966	396456	406136	385161	296928	313921	430966	327887	231517	LMGP04010478	M-H2O-H	C47H85O10P	36.8	4.99	-0.787139	PG(19:0/22:4(7Z,10Z,13Z,16Z))
9.76_786.5667m/z	786.567	pos	9.76305	54584.9	61251.8	64652.9	71459.2	52310.5	55559.1	78559.9	44830	75583.4	75097.3	122473	74378.3	53243.7	87448.6	57417	93340.3	LMGP04050031	M+Na	C25H51O9P	34.1	0	-3.40605	PG(19:0/0:0)
2.57_256.0650m/z	256.065	pos	2.5677	32046.4	28970.4	32799.9	109887	39133.4	21094.7	2720.39	72075.6	38367.2	0	18793.8	23010.1	33590.9	19902.5	4139.48	30928.9	LMGP04010455	M+Na	C46H71O10P	36.7	0.693	-0.517646	PG(18:4(6Z,9Z,12Z,15Z)/22:6(4Z,7Z,10Z,13Z,16Z,19Z))
0.61_457.0853m/z	457.085	neg	0.61185	110163	115894	114060	116139	109037	119440	126241	108210	122511	115177	121164	118445	113630	128614	107065	105016	LMGP04010441	M+NH4	C42H67O10P	37.2	0	-3.18338	PG(18:4(6Z,9Z,12Z,15Z)/18:4(6Z,9Z,12Z,15Z))
13.66_168.9893m/z	168.989	neg	13.6632	6.02702e+06	5.95973e+06	6.08815e+06	5.96626e+06	5.98644e+06	6.01066e+06	6.04659e+06	6.11073e+06	6.06936e+06	5.6617e+06	5.90417e+06	5.80569e+06	5.95264e+06	5.98444e+06	5.94064e+06	6.09154e+06	LMGP04010414	M-H	C44H79O10P	39.2	29.5	4.30678	PG(18:3(9Z,12Z,15Z)/20:1(11Z))
9.19_418.9278m/z	418.928	neg	9.1868	185366	222307	202700	214059	218655	205818	207593	227479	218274	188811	224217	217290	218808	206837	210851	198458	HMDB0010674	M+NH4	C46H73O10P	34	0	-0.485915	PG(18:3(6Z,9Z,12Z)/22:6(4Z,7Z,10Z,13Z,16Z,19Z))
12.64_811.4292m/z	811.429	pos	12.6378	41687.9	62598.6	60562.6	47007.1	32707.8	50205.5	69669.8	68508	49115.7	50554.2	57375.8	63697.1	43789.9	72906.2	38201.4	66511.8	LMGP04010390	M+NH4	C44H71O10P	45.2	50.5	2.32711	PG(18:3(6Z,9Z,12Z)/20:5(5Z,8Z,11Z,14Z,17Z))
9.67_321.2756m/z	321.276	pos	9.66637	256667	261065	250814	250298	231878	241570	288019	257901	215612	200735	209967	223493	156530	204156	214103	199892	HMDB0010666	M+H-2H2O	C42H71O10P	38.5	4.53	4.08604	PG(18:3(6Z,9Z,12Z)/18:3(6Z,9Z,12Z))
10.29_280.1899m/z	280.19	pos	10.2926	38941.1	18976.3	29374.1	35717.3	50948.6	42733.1	25746.3	38629.1	49063.9	33536.7	38043.5	39787	47426	41647.3	37867	41452	HMDB0010659	M+H-2H2O	C46H75O10P	37.7	6.44	4.92282	PG(18:2(9Z,12Z)/22:6(4Z,7Z,10Z,13Z,16Z,19Z))
1.11_307.0362m/z	307.036	pos	1.10923	142954	137563	158522	101918	148674	133488	126835	172178	152382	81785.3	95344.7	113397	145662	93884.5	156205	159015	HMDB0010650	M+Na	C42H75O10P	38.9	3.63	-4.34643	PG(18:2(9Z,12Z)/18:2(9Z,12Z))
7.68_377.2665m/z	377.267	pos	7.68187	40456.4	41219.6	34761.7	4759.93	6486	4169.52	2307.46	4647.14	5637.56	477754	7806.58	5344.77	12607	7658.66	4849.75	3806.53	LMGP04050006	M-H	C24H47O9P	38.3	0	-0.213448	PG(18:1(9Z)/0:0)
9.29_395.1895m/z	395.19	neg	9.28502	14439.9	16059.8	17031.4	12109.7	10454.6	19636.4	17270.7	17082.1	21966.1	11090.4	9909.48	10751.9	10126	12299	8166.07	9809.32	HMDB0010629	M+Na	C46H77O10P	39.5	13.5	3.21676	PG(18:1(11Z)/22:6(4Z,7Z,10Z,13Z,16Z,19Z))
4.96_311.1873m/z	311.187	pos	4.96062	38306.9	49026.6	40585.6	49890.1	44137.6	40177.6	44188.4	54631.3	46677.4	41175.4	41324.4	41853.2	45672.9	41864.7	47614.5	47598.2	HMDB0010612	M+H-2H2O	C46H81O10P	37.4	0	-0.376606	PG(18:0/22:5(4Z,7Z,10Z,13Z,16Z))
13.05_367.0027m/z	367.003	neg	13.0546	311536	317084	314052	299844	315372	321795	312933	291690	293690	319107	329983	315585	309170	320555	327702	318169	HMDB0010610	M-H	C44H79O10P	36.9	3.99	3.20486	PG(18:0/20:4(5Z,8Z,11Z,14Z))
6.59_791.4927m/z	791.493	pos	6.59397	159429	148316	151865	201249	192427	169108	51481.7	35867	42039.6	210123	177400	175308	165465	203536	215555	204234	LMGP04010027	M-H	C38H75O10P	35.1	12.2	0.837197	PG(18:0/14:0)
6.10_255.2325m/z	255.233	neg	6.1	78376.1	76311.9	80362.6	69971.5	65971.5	65674.7	59543.4	64945.7	64698.1	89845.6	75528.1	77754.9	73077.6	66356.1	73513	67495.7	LMGP04010306	M+Na	C45H77O10P	39.4	18.9	-1.62958	PG(17:2(9Z,12Z)/22:4(7Z,10Z,13Z,16Z))
8.46_644.4661m/z	644.466	pos	8.46458	78576.6	68008.5	74070.4	80621	74152	84309.6	82199.8	72597.3	84374.7	110685	90463.2	92552.9	90773.8	77946.5	77843.1	69025.4	LMGP04050019	M+H	C23H43O9P	50.2	60.2	2.55243	PG(17:2(9Z,12Z)/0:0)
11.80_569.3629m/z	569.363	pos	11.8043	33129.6	15369.6	24232.3	31976.7	30153.4	24649.3	18295.4	57666.9	41629.8	32447.1	11178.2	33618.7	45754.8	25921	28203.8	41523.6	LMGP04010277	M-H	C45H75O10P	31.7	0	-1.05941	PG(17:1(9Z)/22:6(4Z,7Z,10Z,13Z,16Z,19Z))
9.65_754.4785m/z	754.479	pos	9.64953	65214.5	49719.6	61474.5	67174.6	51160	74044.3	73832.4	36629.4	71103.7	73678.3	82425.9	70289.1	70693	59727.3	96326	91247.2	LMGP04010273	M+NH4	C45H87O10P	37.3	10.7	-4.63192	PG(17:1(9Z)/22:0)
8.80_475.2827m/z	475.283	pos	8.80142	96323.8	95657.2	88526.6	124854	127835	82224.3	4784.91	8535.82	5729.59	142810	111303	110558	107540	139964	124096	109953	LMGP04010246	M+NH4	C45H85O10P	36.7	0.641	-4.29586	PG(17:0/22:2(13Z,16Z))
7.83_707.4014m/z	707.401	neg	7.83205	13261.7	18962.2	17726	25434	29875.6	25649.1	0	0	0	34092.9	25114.7	21131.1	18445.3	24842.9	19762.6	20830.7	LMGP04010244	M+NH4	C45H89O10P	39	4.56	-1.33508	PG(17:0/22:0)
13.79_776.4899m/z	776.49	neg	13.7927	16167.1	16337.2	18644.8	6797.15	14281.7	13549.9	4845.01	21688.9	12484.9	8956.73	6702.41	11175.4	7991.21	11115.3	13218.7	17255.9	LMGP04010007	M+Na	C37H71O10P	36	0	0.292146	PG(17:0/14:1(9Z))
12.11_289.0161m/z	289.016	neg	12.1052	51054.5	50667.2	51841.2	65787.4	62450	49383.7	56649.7	60151.4	49444.2	53850.5	48927.2	59873.3	43563.1	55345.5	63338.1	50176.1	HMDB0010599	M+K	C44H73O10P	41.5	42.3	-2.77683	PG(16:1(9Z)/22:6(4Z,7Z,10Z,13Z,16Z,19Z))
9.81_810.4475m/z	810.448	pos	9.81355	178503	135328	176870	173396	151601	218903	264115	121852	169560	208306	261477	188960	199535	169733	199310	202979	HMDB0010591	M+NH4	C40H71O10P	37.5	0	-3.03017	PG(16:1(9Z)/18:3(6Z,9Z,12Z))
4.80_369.1726m/z	369.173	pos	4.80177	34697.3	38007.5	35692	13669.3	21548.4	21471.8	20699.1	24367.7	28207.9	62067.4	39748	10568.1	22297.4	12955.5	19781	17279.5	HMDB0010584	M+NH4	C44H75O10P	38.7	20.2	-3.47254	PG(16:0/22:6(4Z,7Z,10Z,13Z,16Z,19Z))
13.75_695.0585m/z	695.058	neg	13.7463	34425.8	37637.9	43076.7	39327.9	44927.6	51460.6	46085.3	36210.3	44694.6	52182.6	38245.7	49251	47610.1	41441.3	45793.1	53716.4	HMDB0010576	M+K	C40H73O10P	37.7	0	0.0604603	PG(16:0/18:3(6Z,9Z,12Z))
9.61_731.4714m/z	731.471	pos	9.61363	392272	331226	372196	367895	330303	432169	476258	320547	274802	244353	382107	371095	320773	439351	395298	342277	HMDB0010573	M-H	C40H77O10P	36.8	0	-2.34258	PG(16:0/18:1(11Z))
7.34_559.5205m/z	559.521	pos	7.34003	1.40557e+06	1.44374e+06	1.36962e+06	1.36421e+06	1.41149e+06	1.22891e+06	1.34709e+06	1.28298e+06	1.39373e+06	1.142e+06	1.02974e+06	1.16063e+06	1.1403e+06	1.26786e+06	1.20776e+06	1.1673e+06	HMDB0010572	M+H	C40H79O10P	47	57.7	-2.08434	PG(16:0/18:0)
5.86_482.3259m/z	482.326	pos	5.8564	350506	361106	384873	318459	294982	271158	183133	208898	183390	331089	279007	277366	271162	258668	261366	303403	HMDB0010570	M+K	C38H75O10P	39.3	16.1	-2.63606	PG(16:0/16:0)
9.14_301.2899m/z	301.29	pos	9.1395	158966	148052	144740	125527	141259	121486	74503.7	73734.1	71020.6	143354	98785	121859	103096	133719	129374	116767	LMGP04050008	M-H	C22H45O9P	43.4	24.6	-0.301747	PG(16:0/0:0)
8.76_836.5475m/z	836.547	pos	8.75963	3.69226e+06	3.04758e+06	2.81534e+06	3.81793e+06	1.13388e+06	2.93002e+06	3.24189e+06	3.36654e+06	3.35491e+06	3.76929e+06	1.19519e+06	2.84355e+06	3.85222e+06	3.62225e+06	3.3029e+06	2.99045e+06	LMGP04010191	M+NH4	C43H71O10P	32.2	5.27	-3.08481	PG(15:1(9Z)/22:6(4Z,7Z,10Z,13Z,16Z,19Z))
5.17_236.0681m/z	236.068	pos	5.17283	14202.2	11510.1	13326.6	17378.7	16543.9	16706.5	716.307	1047.89	1090.78	20344	19457.7	14997.5	13363.6	16598.5	14662.6	16704.4	LMGP04010188	M+H-2H2O	C43H81O10P	40.2	21.7	4.81428	PG(15:1(9Z)/22:1(11Z))
13.08_130.0149m/z	130.015	neg	13.0775	3381.79	3788.5	4101.32	2506.68	3786.44	3102.79	3518.43	3086.34	4236.76	3983.13	3000.61	2872.91	3575.74	3403.52	5748.97	3734.71	LMGP04010156	M+NH4	C43H85O10P	32	0	-0.545656	PG(15:0/22:0)
4.97_376.2106m/z	376.211	pos	4.96823	25823.1	20600.7	17954.7	7620.67	6585.38	8327.8	13692	7637.95	6736.92	29445.7	8519.94	6804.41	11371.8	10241.8	9085.71	12412.1	LMGP04010153	M+NH4	C41H75O10P	45.6	43.2	0.610953	PG(15:0/20:3(8Z,11Z,14Z))
4.41_165.0917m/z	165.092	neg	4.40617	33099.9	28088.3	35381.1	35434.4	35001.9	31510.2	32004.1	34087.2	33450.1	32258.3	32735.7	29549.5	34426.4	34679.4	30505	32104.7	LMGP04010920	M+Na	C34H63O10P	38	1.85	1.33289	PG(14:1(9Z)/14:1(9Z))
0.87_217.1317m/z	217.132	pos	0.86655	10523.4	9973.76	9566.93	8787.37	12195.7	9846.08	11893.8	12812.2	10771.4	9085.62	7735.57	10289.1	7920.81	11293.9	8467.46	10524	LMGP04010099	M-H2O-H	C38H69O10P	39.9	6.71	-0.807091	PG(14:0/18:3(6Z,9Z,12Z))
1.05_144.0663m/z	144.066	neg	1.04537	17665.8	17811.3	17647.9	15485.6	18298.6	15881.7	18787.5	18854.5	18277.2	15654.3	13543	15914.8	17735	15557	16712.4	16499.5	LMGP04010092	M+NH4	C41H69O10P	51.9	76.4	-1.71829	PG(13:0/22:6(4Z,7Z,10Z,13Z,16Z,19Z))
5.17_295.1190m/z	295.119	pos	5.17283	49672	54825.2	55647.8	51998.7	60418.9	59531.5	15442.2	14260.5	12430.6	72980.5	60431.4	48654.2	49570.4	54075.6	53766.8	58497.3	LMGP04010086	M+H	C39H69O10P	38.7	4.11	1.62787	PG(13:0/20:4(5Z,8Z,11Z,14Z))
10.65_789.4284m/z	789.428	pos	10.6493	97700.8	50116.1	74040.9	59742.6	48030.3	103824	83425.7	100113	61612	67027.6	54469.3	80963.1	78244.3	37070.8	70241.2	78959.2	LMGP04010063	M+Na	C38H65O10P	37.4	0	-3.56792	PG(12:0/20:5(5Z,8Z,11Z,14Z,17Z))
1.49_267.1313m/z	267.131	neg	1.49275	6796.91	8144.31	13290	5158.7	9892.3	4741.93	2792.35	12299	3950.99	4415.57	5928.74	1115.17	16897.5	918.705	7346.29	6694.18	LMGP04010061	M+NH4	C38H69O10P	39.3	0	-1.10835	PG(12:0/20:3(8Z,11Z,14Z))
5.91_671.3432m/z	671.343	neg	5.90942	782048	812200	819127	618007	600919	356403	503647	527089	585639	690913	610561	620182	595162	558950	568742	599597	LMGP04010057	M+Na	C37H73O10P	37.6	0	-0.403061	PG(12:0/19:0)
4.14_193.0993m/z	193.099	neg	4.13943	217247	207205	235399	205787	231911	193475	207904	233405	203832	238444	209570	199106	241454	219354	207587	230315	LMGP04010054	M+NH4	C36H65O10P	37.6	0	-1.11048	PG(12:0/18:3(6Z,9Z,12Z))
13.87_657.1330m/z	657.133	pos	13.8656	34697.6	39304.5	50388.9	50447.4	61180.9	62424.7	84215.9	61018.1	33914.3	0	0	1293.56	8811.95	17530.5	29534.8	38518.4	LMGP04010048	M+H	C33H63O10P	35.8	0	3.98794	PG(12:0/15:1(9Z))
10.77_789.5660n	754.552	pos	10.7666	1.45895e+06	1.397e+06	1.47816e+06	1.35608e+06	1.40683e+06	1.47915e+06	1.4368e+06	1.40326e+06	1.4213e+06	1.28018e+06	1.40167e+06	1.48525e+06	1.39297e+06	1.42562e+06	1.51203e+06	1.43957e+06	HMDB0038096	M-H2O-H	C28H33O17+	35.8	6.46	-3.29652	Petunidin 3-gentiobioside
2.92_709.7803m/z	709.78	pos	2.92473	3.00854e+06	3.11201e+06	3.06183e+06	3.22078e+06	3.41463e+06	3.15043e+06	3.3177e+06	3.17368e+06	3.55855e+06	3.06825e+06	2.99455e+06	3.26387e+06	3.16488e+06	2.9952e+06	2.90666e+06	3.1639e+06	HMDB0003173	M-H2O-H	C16H13ClO7	33.9	0	1.68012	Petunidin
6.05_719.2165m/z	719.216	neg	6.04663	53190.4	57995.3	60568.5	153168	68757.2	284853	58315.6	82373.3	73948.2	137994	123796	112614	121155	118951	136773	94431	HMDB0030317	M+H	C28H37NO9	34.3	0	-4.22353	Petasinoside
9.86_296.2489m/z	296.249	pos	9.85635	190317	166939	220849	158072	169099	171001	157204	144575	165269	179415	165468	158614	161156	182963	199086	172544	HMDB0034952	M+H	C25H36O3	43.4	23.2	0.186859	Persicaxanthin
10.27_125.0808m/z	125.081	pos	10.2662	13141.6	12346.7	17417.8	20968.7	10883.3	28797.3	31924	14244.8	9251.89	16793.4	20817.1	12161.3	15662.5	23347.5	14182	18841.5	HMDB0004586	M-H	C10H14O2	38.1	0	-2.29072	Perillic acid
8.63_810.5127m/z	810.513	pos	8.63342	102919	63199	57361.9	40857.1	52679.4	82511.1	100386	81984.7	78461.2	51192.8	68597.9	88975.5	84170.9	100128	77793.8	102479	HMDB0015317	2M+FA-H	C19H26N2S	36.9	0	-3.21448	Pergolide
7.18_333.2418m/z	333.242	pos	7.18023	9159.35	12164.3	11028.4	0	0	906.554	0	191.631	0	144916	911.953	596.094	691.343	818.452	0	97.5611	HMDB0029210	M-H	C22H23ClO11-	34	0	1.55011	Peonidin-3-galactoside
0.59_103.0397m/z	103.04	pos	0.58525	13252.4	13562.5	13084.6	15704.6	14431.8	13953	13310.7	14736.3	15190.6	10361.6	9586.95	14046.2	14301.7	11474	11768.4	12430.4	HMDB0005797	M-H2O-H	C16H13ClO6	34.1	0	1.77116	Peonidin
9.70_259.1911m/z	259.191	pos	9.70042	346636	359413	349610	354813	336684	328634	347380	371030	356148	299091	317717	334235	334637	347057	327944	336375	HMDB0059834	M+H	C11H16	48.6	51.2	4.16864	Pentylbenzene
10.69_762.4190m/z	762.419	pos	10.6918	164134	112629	143455	111815	121330	170140	137980	114387	94101.6	135386	188942	125692	165580	157453	151466	168678	HMDB0029803	M-H2O-H	C30H49N6O10+	36.7	0	2.02914	Pentasine
5.68_405.1058m/z	405.106	neg	5.6819	23549.6	23296.7	25676.5	25682.2	30885.4	22382.9	31524.1	25740.9	27145.2	30920.6	32329.5	26593.7	30278.7	25020.2	28196.8	30735.9	HMDB0014876	2M-H	C19H24N4O2	38.4	2.28	-4.21636	Pentamidine
5.96_297.2335m/z	297.234	neg	5.96278	4591.38	3189.21	3329.97	403.015	678.652	799.403	238.626	184.764	356.848	55680.3	466.646	826.04	240.95	625.513	302.996	790	LMFA01010045	M+K	C15H27D3O2	38.2	0	2.79521	Pentadecylic acid(d3)
7.07_290.1398m/z	290.14	pos	7.07353	25807.1	22714.6	21545.7	22882	21023.3	15582.7	17341.7	20284.5	16208	23470.9	27156.9	25448	21419	25217.5	24741.9	21506.6	LMFA07010019	M+K	C31H60O2	33.8	0.263	1.79595	Pentadecyl palmitoleate
2.74_339.0579m/z	339.058	pos	2.73537	12288.8	12470.9	9564.84	16262.8	17138.3	15438.2	13534.6	30758.8	17890.8	10574.8	17128.2	17033	36766.2	12601.5	29071.2	31538.3	HMDB0013300	M+K	C17H33NO3	38.4	0	-4.15398	Pentadecanoylglycine
9.82_431.1817m/z	431.182	pos	9.82242	143970	152976	167384	124521	157349	145973	31017.8	38993.5	39504.9	209982	158058	129811	172986	157529	160676	165622	HMDB0031078	M+K	C15H30O	38.1	0	4.04265	Pentadecanal
11.89_439.0284m/z	439.028	neg	11.8854	31281.1	46911.2	34339.3	29277.6	36419.9	34051.7	37521.3	29685.7	32762.6	37054.4	33121.2	39397.8	31670.7	45451.2	35844.2	39504.8	HMDB0010568	M+H	C41H80NO8P	48.4	62.4	1.03981	PE-NMe2(16:0/18:1(9Z))
6.24_590.3469m/z	590.347	neg	6.236	607307	641522	650564	449948	428977	298392	354724	434072	414457	792606	462453	486620	442468	451198	457294	450049	LMGP02010313	M+H	C31H62NO8P	56.4	95.5	1.17468	PE-NMe2(12:0/12:0)
12.96_265.2328m/z	265.233	pos	12.9594	2745.31	3635.74	3275.33	3047.09	3442.33	2669.36	7905	3492.77	1320.02	1997.35	2574.13	2035.07	6506.22	2607.73	8605.98	2929.08	HMDB0029436	M+Na	C7H10N2O5	37.8	0	-4.64945	Penmacric acid
3.29_311.2095m/z	311.209	pos	3.28945	37417.1	45168.7	39436	17282.7	9431.62	5711.55	14086.3	7186.14	4502	11404.5	0	11022.3	4995.74	20481.3	10100.3	17255.6	HMDB0014561	M-H	C16H18N2O5S	37.1	0	4.70615	Penicillin V
6.33_480.3095m/z	480.309	pos	6.3281	2.00654e+06	1.95084e+06	1.92547e+06	1.85802e+06	1.98372e+06	2.23816e+06	1.40376e+06	1.9126e+06	1.60025e+06	1.61937e+06	2.11502e+06	1.78776e+06	1.94403e+06	1.98614e+06	1.89759e+06	1.80722e+06	HMDB0015447	M+H-2H2O	C18H29NO2	38.3	0	1.63974	Penbutolol
2.90_134.0968m/z	134.097	pos	2.90185	20125.1	21074.6	20919	18888.2	21858.1	21327.6	21876.9	22111.9	20968.2	17316.4	14602.2	22492.4	22453	20607.4	19833.8	19197.1	HMDB0038699	M+NH4	C42H58O4	50.5	72.5	-1.92964	Peltatol C
0.59_162.0589m/z	162.059	pos	0.58525	9353.9	10320	12694.6	11813.8	10314.7	12970.1	9815.1	12816.9	12007.9	9170.1	10867.1	14738.1	10930.6	12491.6	12549.3	12284	HMDB0003263	M-H	C15H11ClO5	34.5	0	1.3265	Pelargonidin
3.55_273.1694m/z	273.169	pos	3.54738	30979.1	36689.1	27309.7	24791.1	37618.1	47217.8	34900.4	41114.9	31745.9	22623.4	41972.1	33761.8	42145.5	32197.8	39175.7	46778.1	HMDB0014630	M+Na	C17H20FN3O3	37.4	0	-1.41429	Pefloxacin
13.89_812.5431m/z	812.543	neg	13.8934	297390	252390	232619	308262	192609	154301	210685	263137	293967	353925	255926	185449	245933	298618	299321	304285	LMGP02030091	M-H2O-H	C47H86NO7P	34.5	0	-3.83647	PE(P-20:0/22:4(7Z,10Z,13Z,16Z))
12.10_766.5906m/z	766.591	pos	12.0955	640277	607555	615098	687039	773602	552497	356811	638575	434916	493406	706233	545466	584570	569308	456029	573774	LMGP02030072	M+K	C42H80NO7P	37.3	6.61	0.317514	PE(P-20:0/17:2(9Z,12Z))
6.77_547.3200m/z	547.32	neg	6.76843	18404.8	24156.1	20313.8	15360	18034.4	26209	0	0	0	17456	19354.1	20577.6	21136.8	17075.2	19914.1	21832.6	LMGP02030067	M+K	C40H78NO7P	38.1	12.6	1.57463	PE(P-20:0/15:1(9Z))
3.98_979.4585m/z	979.459	neg	3.98057	455492	289218	217948	385556	54244.7	171713	248414	322545	263093	355030	68862.4	327005	455087	448506	401769	367544	LMGP02070003	2M+FA-H	C24H48NO6P	53.5	97.3	4.67419	PE(P-19:1(12Z)/0:0)
10.68_565.0474m/z	565.047	neg	10.6845	26751.6	22173.9	29945.1	22160.4	27466.8	22225.8	28699.8	26726.4	24010.1	27685.1	24552.7	24513.8	26146.3	25838.8	23595.6	27767.9	LMGP20020007	M-H	C43H78NO8P	42.9	23	3.27971	PE(P-18:0/20:4(5Z,8Z,10E,14Z)(12OH[S]))
12.58_317.0301m/z	317.03	neg	12.5767	7151.57	13952.8	12244.1	12757.7	9105.83	14074	13413.9	7236.32	11148.1	14715.5	7967.26	12639.3	10624.2	11308.9	10452.8	11325.5	HMDB0011152	M-H	C21H44NO6P	48.3	48.6	-0.959026	PE(P-16:0e/0:0)
5.77_501.2858n	502.293	pos	5.76612	4.02618e+06	3.90261e+06	3.87942e+06	3.72627e+06	3.79746e+06	4.52012e+06	2.86946e+06	3.52924e+06	3.21647e+06	4.00152e+06	3.84458e+06	3.78515e+06	3.71796e+06	4.42649e+06	4.19529e+06	3.67728e+06	HMDB0011359	M+K	C43H76NO7P	56.6	96.2	-1.82365	PE(P-16:0/22:5(4Z,7Z,10Z,13Z,16Z))
13.79_756.5538m/z	756.554	pos	13.7916	8.80673e+07	8.11296e+07	8.11596e+07	9.11933e+07	9.55999e+07	103794035	7.75092e+07	8.05092e+07	7.93187e+07	9.81998e+07	9.31402e+07	9.65327e+07	9.42079e+07	1.05893e+08	1.03486e+08	9.68135e+07	LMGP20020005	M-H	C41H74NO8P	44.2	33.6	2.78907	PE(P-16:0/20:4(5Z,8Z,10E,14Z)(12OH[S]))
13.88_788.5571m/z	788.557	pos	13.8826	1.1768e+06	878515	924260	1.11177e+06	609546	787466	1.17261e+06	1.07369e+06	1.17863e+06	1.24921e+06	887610	1.18211e+06	1.32513e+06	1.19188e+06	1.22832e+06	1.05909e+06	LMGP02020088	M-H2O-H	C47H88NO7P	44.7	39.5	4.44392	PE(O-20:0/22:4(7Z,10Z,13Z,16Z))
7.06_548.2979m/z	548.298	neg	7.06452	94844.1	93180.7	93192.5	76835.3	76375.8	45954.9	49336.5	73810.9	62147.3	88775.7	78867.3	85483.5	79403.3	74342	85095.9	78372.4	LMGP02020075	M+Na	C43H82NO7P	43	40.9	2.2483	PE(O-20:0/18:3(9Z,12Z,15Z))
8.83_751.5491m/z	751.549	neg	8.8283	152437	99731.8	143901	140608	128733	159989	99826.7	103351	129270	139702	177203	165417	123654	142043	164428	160467	LMGP02060004	M-H, 2M-H	C23H48NO6P	42.1	17	-0.225206	PE(O-18:1(9Z)/0:0)
8.07_135.1173m/z	135.117	pos	8.07263	757251	769354	756784	761242	788877	740479	766526	771946	786267	691260	680213	718488	706866	736641	741851	727265	HMDB0005780	M+K	C43H74NO7P	53.7	81.6	1.94447	PE(O-16:1(1Z)/22:6(4Z,7Z,10Z,13Z,16Z,19Z))
7.01_347.2832n	348.291	pos	7.01257	324017	327470	341698	342848	320791	329288	394491	285812	364314	385301	323411	371642	213572	333604	290078	285576	LMGP02040004	M+K	C37H78NO6P	37.4	0	3.5442	PE(O-16:0/O-16:0)
11.46_685.4111m/z	685.411	pos	11.456	108729	143427	147840	97833.6	125878	149519	97783.5	101989	126169	120376	176051	144618	129183	121728	78638.9	169492	LMGP02020006	M+H	C43H78NO7P	41	49.4	1.25341	PE(O-16:0/22:5(4Z,7Z,10Z,13Z,16Z))
13.81_754.6203m/z	754.62	pos	13.8088	127110	76201.7	167117	103513	151876	146591	75583.6	124828	63452.7	128210	175841	127614	119006	178432	131104	108628	HMDB0061503	M+Na	C42H72NO10P	39.9	16.9	-2.28035	PE(DiMe(9,3)/MonoMe(11,3))
13.77_365.0016m/z	365.002	neg	13.7697	268550	253488	268040	284604	275783	273694	263274	266453	271793	267636	277032	260180	265865	272762	261837	267093	HMDB0061501	M+K	C41H70NO10P	38	0.55	1.1382	PE(DiMe(9,3)/DiMe(9,3))
0.61_204.0753n	185.057	neg	0.61185	12175.8	18834.1	13935.2	13739.4	18035.5	22427	15994.1	16888.6	16073.7	18356.8	15768.8	17940	14301.2	16951.7	14491.6	11928.3	HMDB0061478	M+H-2H2O	C48H84NO10P	41.7	28.9	3.69101	PE(DiMe(11,3)/MonoMe(13,5))
8.73_671.4541m/z	671.454	pos	8.73352	43127.7	49648	45511	55276.7	47249	48621.5	46727.3	52794.7	53518.4	68977.6	54755.5	43015.7	51092.2	48151	42921.1	40549.4	HMDB0061473	M-H	C49H86NO10P	34.8	0	4.05822	PE(DiMe(11,3)/DiMe(13,5))
0.55_872.6474m/z	872.647	neg	0.552217	11591.9	19978.7	11605.4	13907.5	11949.8	17912.2	14864.8	16789.8	18109.5	16610.2	20744.1	14158.6	21610.1	16717.5	15381.2	14922.1	HMDB0061471	M-H2O-H	C45H78NO10P	33	0	-3.31247	PE(DiMe(11,3)/DiMe(11,3))
10.08_786.5763m/z	786.576	pos	10.0837	23610.7	37028.7	48212.9	16700.7	41655.7	59327.7	57210.7	44338.9	41916.7	69874.6	46309.1	50107.7	34896.7	45045.3	8572.35	10383.4	HMDB0009739	M+NH4	C53H106NO8P	30.9	0	0.0438698	PE(24:0/24:0)
0.69_137.0160m/z	137.016	pos	0.69245	56266.9	59791.9	55006.1	56781.6	54591.2	65385.3	62248.5	60857.1	67421.6	44865.2	55078.7	49690.8	48431.3	47832.3	51569.7	46553.6	HMDB0009710	M-H	C45H76NO7P	36.7	4.12	4.84812	PE(22:6(4Z,7Z,10Z,13Z,16Z,19Z)/P-18:1(11Z))
9.61_728.5251m/z	728.525	pos	9.61363	59828.4	48919.7	46655.4	27661.3	95808.9	83468.6	90217.1	70490.9	48623.4	45132.1	49751.6	45206.9	18132.5	104184	28126.7	54629.9	HMDB0009700	M+K	C49H84NO8P	37.1	1.99	1.64974	PE(22:6(4Z,7Z,10Z,13Z,16Z,19Z)/22:1(13Z))
0.63_219.1000m/z	219.1	pos	0.631433	26236.8	31687.8	29271.2	28868.8	23139	24635.5	23226.8	25336.3	23363.4	23671.2	22411.7	23378.2	27755.9	18854.6	24532	26742.3	HMDB0009644	M+H-2H2O, M+H	C45H78NO7P	37.4	0.0367	-1.60857	PE(22:5(4Z,7Z,10Z,13Z,16Z)/P-18:1(11Z))
4.28_319.2281m/z	319.228	pos	4.28472	77930.5	81070.8	72981	54954.1	76278.3	75320.1	67928.1	94384.5	76290.5	75746.1	77984.9	82585.4	56440.6	74279.4	88781	68084.8	HMDB0009609	M-H	C43H78NO7P	40.2	25.5	-2.47423	PE(22:4(7Z,10Z,13Z,16Z)/P-16:0)
4.60_417.1821m/z	417.182	neg	4.60313	21005.8	19745.5	20803.2	15828.4	16472.6	13272.4	8678.49	6672.32	7950.87	29241.9	19900.5	18663.6	21178.5	20166.4	14632.2	21795	HMDB0009605	M-H2O-H	C49H78NO8P	37	3.91	1.61927	PE(22:4(7Z,10Z,13Z,16Z)/22:6(4Z,7Z,10Z,13Z,16Z,19Z))
12.33_585.3821m/z	585.382	pos	12.3349	82928	69185	73169.3	66159.5	60597	62499.4	85004.9	60843	80380.5	51802.1	84295.8	66702.2	54705.5	60207.4	72742.8	67228.4	HMDB0009603	M+K	C49H80NO8P	36.4	0.0195	-1.55265	PE(22:4(7Z,10Z,13Z,16Z)/22:5(4Z,7Z,10Z,13Z,16Z))
12.21_783.3900m/z	783.39	pos	12.2104	286517	241591	223084	277292	208376	250092	325090	245962	279094	358763	317392	293782	285207	335659	336059	387170	HMDB0009583	M+H-2H2O	C43H78NO8P	36.2	1.3	4.80921	PE(22:4(7Z,10Z,13Z,16Z)/16:0)
7.03_450.2991m/z	450.299	neg	7.0264	49054.1	49797.8	49255.2	39707.5	41006.7	31714.7	32043.9	40863.8	36113.8	36297.4	53102.5	33424	41234.8	38398.7	30219.2	39210.5	HMDB0009578	M+H-2H2O	C45H84NO7P	36.4	0	-1.26055	PE(22:2(13Z,16Z)/P-18:1(11Z))
5.17_115.0544m/z	115.054	pos	5.17283	11654.1	11445.6	12451.9	12395.9	11354.3	12112.4	3015.81	4436.46	4308.75	10676.7	11353.6	9734.1	7436.91	11091.9	8138.77	11369.1	HMDB0009571	M+H-2H2O	C49H84NO8P	51.5	92.7	-4.02707	PE(22:2(13Z,16Z)/22:5(4Z,7Z,10Z,13Z,16Z))
1.01_359.0722m/z	359.072	neg	1.00723	94938.9	89667.3	79169	96555	73369.4	90916.4	108275	100268	80899.5	61531.8	76993.3	83769	80482.4	82065.8	103407	100824	LMGP02050026	M+H, M+Na	C26H54NO7P	55.2	81.5	-0.33873	PE(21:0/0:0)
6.58_495.2663m/z	495.266	neg	6.57787	22469.8	23025.5	23643	24633.2	23628.5	25044.7	0	0	0	26616.7	26008.7	27818.4	25010.7	26238	24864.3	26213.2	HMDB0009474	M+Na	C47H72NO8P	31.1	0	-3.22119	PE(20:5(5Z,8Z,11Z,14Z,17Z)/22:6(4Z,7Z,10Z,13Z,16Z,19Z))
13.31_345.0258m/z	345.026	neg	13.3062	19695.6	15604.7	28722.8	24454.5	16414.2	28367.5	16500.4	25603	16959.6	20653.7	16453.4	24129.5	23939.9	27445.8	25794.3	21263.4	HMDB0009441	M+K	C47H74NO8P	40.5	9.46	-1.76181	PE(20:4(8Z,11Z,14Z,17Z)/22:6(4Z,7Z,10Z,13Z,16Z,19Z))
12.62_786.6047m/z	786.605	pos	12.6225	3.56274e+07	3.22671e+07	3.23866e+07	3.25884e+07	3.53539e+07	3.35367e+07	3.37614e+07	3.595e+07	3.61007e+07	3.24586e+07	3.62848e+07	3.77155e+07	3.30273e+07	3.86883e+07	3.85307e+07	3.59303e+07	HMDB0009413	M+K	C43H76NO7P	48.8	64.5	-2.60742	PE(20:4(5Z,8Z,11Z,14Z)/P-18:1(11Z))
9.00_433.2876m/z	433.288	pos	8.99728	73162.3	60608.2	60142.5	72007.6	90113.5	64387.3	101648	102647	79810.9	67207.8	59529	37929.8	79002.3	40436.4	84881.2	76769	HMDB0009411	M-H	C41H74NO7P	42	20.3	0.987427	PE(20:4(5Z,8Z,11Z,14Z)/P-16:0)
13.69_295.0277m/z	295.028	neg	13.6861	13247	16181.5	14289.5	12417.5	9778.85	14140.4	17173.8	19795.7	21926.7	16558.5	10510.7	10408.5	16664.8	16329.4	15383.4	12467.5	HMDB0009408	M+Na	C47H74NO8P	46.4	65.1	-2.45103	PE(20:4(5Z,8Z,11Z,14Z)/22:6(4Z,7Z,10Z,13Z,16Z,19Z))
5.15_459.2023m/z	459.202	neg	5.1507	122357	136848	134797	136095	146703	151670	15792.2	23305.8	19200.1	221167	160157	120125	124127	126755	141325	138670	LMGP02010903	M+H-2H2O	C38H70NO8P	38.2	17.1	-3.85467	PE(20:3(8Z,11Z,14Z)/13:0)
8.89_839.6522m/z	839.652	pos	8.88728	105949	118044	130357	144314	110984	146048	116176	113534	151657	116125	121944	116159	110151	110304	110422	118486	HMDB0009342	M+K	C47H76NO8P	36.5	0.00277	-3.72518	PE(20:3(5Z,8Z,11Z)/22:6(4Z,7Z,10Z,13Z,16Z,19Z))
9.84_132.0807m/z	132.081	pos	9.83945	19793	17065.2	17723.3	19696.9	19489.4	14246	18433.1	15952.2	12493.2	17173.9	13928.2	15841.5	15804.5	20189.6	19167	17953.5	HMDB0009333	M-H	C45H76NO8P	43.5	33.4	-4.15775	PE(20:3(5Z,8Z,11Z)/20:4(5Z,8Z,11Z,14Z))
7.31_509.2815m/z	509.282	neg	7.30727	9944.34	10971	10824	11964.4	10671.4	13384.9	9625.71	13483.5	12192.3	13218.3	14488.9	11031.7	13559.9	9737.01	14715	11049.5	HMDB0009314	M+H-2H2O	C43H80NO7P	35.4	0	-3.15131	PE(20:2(11Z,14Z)/P-18:1(11Z))
7.24_776.5605m/z	776.56	neg	7.23865	36769.6	36123.9	32213.7	38152.7	44983.8	33581	43658.3	33993.1	36730.9	54650.5	28937.1	34391.2	25795.8	26241.9	21010.1	24131.7	HMDB0009265	M-H2O-H	C45H82NO8P	57	99.3	0.645294	PE(20:1(11Z)/20:3(5Z,8Z,11Z))
6.88_485.2668m/z	485.267	neg	6.88158	40772.2	43047.2	39561.6	35426.6	29722.5	9153.35	17112.5	27843.4	28268.7	28850.2	20978.1	25242.5	30707.5	23234.6	23254.6	25926.9	HMDB0009248	M+K	C43H84NO7P	34.8	0.0912	-4.95691	PE(20:0/P-18:1(11Z))
9.24_176.1567n	177.164	pos	9.23852	112950	115657	120381	110584	109117	116320	118826	123632	120892	107625	113631	101779	83052.3	102158	112471	111436	HMDB0009215	M+K	C41H72NO7P	50	59.2	-2.57228	PE(18:4(6Z,9Z,12Z,15Z)/P-18:1(11Z))
13.50_734.4527m/z	734.453	pos	13.4993	1.0081e+06	1.25332e+06	1.17654e+06	1.30245e+06	1.38855e+06	1.41229e+06	1.08661e+06	1.0959e+06	912631	1.30717e+06	1.10441e+06	1.22151e+06	1.25757e+06	1.54973e+06	1.55539e+06	1.15741e+06	HMDB0009213	M+K	C39H70NO7P	57.3	95.1	0.858182	PE(18:4(6Z,9Z,12Z,15Z)/P-16:0)
2.83_134.0465m/z	134.046	neg	2.82577	29423.1	29504.1	30076.9	22227.1	22318.7	19902	24389.8	26831.1	27790.6	25506.3	24149.3	24471.2	28141.4	24839.2	26618.5	27496.5	HMDB0009210	M+H-2H2O	C45H70NO8P	35.9	0	0.0998492	PE(18:4(6Z,9Z,12Z,15Z)/22:6(4Z,7Z,10Z,13Z,16Z,19Z))
9.82_157.1380m/z	157.138	pos	9.82242	4047.07	9492.07	8109.15	4911.09	5060.03	6993.29	4547.25	7617.01	3008.99	8144.92	7379.77	4891.11	6281	9665.22	5162.5	6580.95	LMGP02010763	M+H, M+Na	C44H80NO8P	42.1	26.3	0.724043	PE(18:4(6Z,9Z,12Z,15Z)/21:0)
10.89_832.5268m/z	832.527	pos	10.887	536338	275808	435997	326797	378705	596746	349661	314319	432317	392348	454559	567390	535688	376499	425052	417963	HMDB0009182	M+K	C41H74NO7P	44.5	42.9	3.77384	PE(18:3(9Z,12Z,15Z)/P-18:1(11Z))
6.24_790.5675m/z	790.567	pos	6.2439	190137	165668	198310	204602	209103	200492	207644	146608	151026	22598.8	92255.2	150884	187915	132796	154002	180628	HMDB0009147	M+Na	C39H72NO7P	35.1	0	-2.38018	PE(18:3(6Z,9Z,12Z)/P-16:0)
10.15_753.5426m/z	753.543	pos	10.1543	281578	316753	266772	170342	264730	269716	332282	267580	300259	240787	252433	238232	263330	354477	191982	279805	HMDB0009138	M+H-2H2O	C45H84NO8P	55.8	98.9	-2.97422	PE(18:3(6Z,9Z,12Z)/22:0)
12.87_344.9959m/z	344.996	neg	12.8652	42368.2	39938.8	42379.1	35234.9	36606	34114.3	51787.8	33495.8	34521.1	37940.7	43010.7	39080.4	36061.6	34498.2	43524.6	32914.1	HMDB0009111	M+H-2H2O	C45H74NO8P	36.6	6.4	4.19008	PE(18:2(9Z,12Z)/22:6(4Z,7Z,10Z,13Z,16Z,19Z))
8.05_223.1702m/z	223.17	pos	8.04893	80350.2	88706.8	81217.1	95456.3	87817.2	89760.4	85744.4	91229.4	99863.9	86733.9	106302	94036.9	103762	93926.7	85196.6	89965.9	HMDB0009108	M-H	C45H78NO8P	49.3	58.3	2.58409	PE(18:2(9Z,12Z)/22:4(7Z,10Z,13Z,16Z))
10.59_140.9959m/z	140.996	neg	10.5943	7229.54	7718.28	6842.54	8312.49	6618.07	6083.52	6915.56	7754.36	7015.48	7405.82	6209.95	7704.15	7398.53	6901.88	7307.79	6619.28	HMDB0009107	M-H	C45H82NO8P	39	11.5	-4.17401	PE(18:2(9Z,12Z)/22:2(13Z,16Z))
7.87_269.1967m/z	269.197	pos	7.873	14722.2	14235.4	8541.09	17189	12894	16908.9	13493.3	16140	14349.9	14873.5	17710.1	14922.5	15408.5	15382.8	14621.6	14493.1	HMDB0009093	M+Na	C41H74NO8P	32.9	0	2.24804	PE(18:2(9Z,12Z)/18:2(9Z,12Z))
7.85_427.1579m/z	427.158	neg	7.85492	5.36237e+06	5.64002e+06	5.5608e+06	5.85587e+06	5.21026e+06	5.9681e+06	6.31865e+06	4.60972e+06	5.89895e+06	6.11524e+06	5.46744e+06	5.47894e+06	4.88891e+06	5.72136e+06	4.42101e+06	4.14892e+06	HMDB0009050	M-H	C41H78NO7P	37.3	1	2.16759	PE(18:1(11Z)/P-18:1(11Z))
9.70_731.4879m/z	731.488	pos	9.70042	319565	216011	334616	356860	215972	228930	397142	317869	291965	334547	308459	269716	343674	297225	382496	347698	HMDB0009042	M-H2O-H	C45H80NO8P	37.7	4.52	2.84898	PE(18:1(11Z)/22:4(7Z,10Z,13Z,16Z))
7.76_378.3359m/z	378.336	pos	7.7581	46906	54937.4	48786.1	38742	37718.1	38537.1	40221	41468.6	38170.4	46622.6	33662.6	40379.8	32757.3	39277.9	42879	39926.6	HMDB0009041	M+H	C45H84NO8P	50.4	81	2.62073	PE(18:1(11Z)/22:2(13Z,16Z))
11.25_841.5238m/z	841.524	pos	11.2454	92863.1	73599.6	74342.1	72482.5	79906.9	72562.7	92187.1	102340	93530	87771.3	96272.3	66387.9	81151.3	79379.1	78955.1	77066.8	HMDB0009036	M-H2O-H, M-H	C43H76NO8P	37.6	19.1	4.30565	PE(18:1(11Z)/20:4(5Z,8Z,11Z,14Z))
0.55_241.0917m/z	241.092	neg	0.552217	17493.8	19532	17131.2	18992.1	21640.4	21572.9	18832.4	13950.2	19963.2	16635.3	16908.9	20065	17832.2	19624.4	17489.7	19037.2	HMDB0009031	M-H2O-H	C43H84NO8P	38.5	16.7	0.254922	PE(18:1(11Z)/20:0)
13.86_903.4653m/z	903.465	neg	13.8587	607857	439400	479565	717186	621729	613812	566050	384428	353214	308644	252254	433348	585735	486910	469304	620529	LMGP20020004	M+H	C45H78NO9P	34.6	0	0.871946	PE(18:0/22:6(4Z,7Z,10Z,12E,16Z,19Z)(14OH))
9.24_133.1018m/z	133.102	pos	9.23852	24770.9	22802.7	26042.1	23639.5	23683.8	22598.6	22653.3	26684.1	25548.6	21609.3	22142.4	20301.5	16637	21045.8	22221.9	22430.2	LMGP20020002	M+H-2H2O	C43H78NO9P	50	80	1.22652	PE(18:0/20:4(5Z,8Z,11Z,13E)(15OH[S]))
9.66_781.5627n	782.57	pos	9.65817	3.44588e+07	3.75578e+07	3.5268e+07	3.69905e+07	3.73159e+07	3.56132e+07	3.80687e+07	4.15126e+07	4.07096e+07	4.03176e+07	4.46656e+07	4.16076e+07	4.17338e+07	3.95527e+07	3.79385e+07	3.7329e+07	HMDB0009001	M-H2O-H	C43H80NO8P	41.7	21.1	-3.15598	PE(18:0/20:3(5Z,8Z,11Z))
3.78_790.5413m/z	790.541	neg	3.78362	6.55916e+06	5.14224e+06	6.06916e+06	5.57922e+06	5.63986e+06	6.26874e+06	4.94947e+06	5.53893e+06	5.29961e+06	7.81068e+06	8.65315e+06	6.67196e+06	6.55947e+06	6.87535e+06	7.25269e+06	7.24764e+06	HMDB0008995	M-H2O-H	C41H76NO8P	49	64.3	3.74204	PE(18:0/18:3(6Z,9Z,12Z))
11.10_283.2400m/z	283.24	pos	11.1044	262941	331419	336058	244203	240015	249066	187984	250869	288947	333575	373853	267548	284203	296859	338806	297494	HMDB0008994	M-H2O-H, M-H	C41H78NO8P	40.5	21.2	-4.46151	PE(18:0/18:2(9Z,12Z))
7.87_810.5327m/z	810.533	neg	7.87015	1.20432e+06	861547	711512	955892	930986	273918	626781	783071	963011	881240	964636	291806	620878	793546	966947	972810	HMDB0008992	M-H	C41H80NO8P	49.8	71.3	2.06477	PE(18:0/18:1(11Z))
11.74_301.0773m/z	301.077	pos	11.7355	177419	158517	193662	212883	178219	206861	219661	222332	267941	176161	234094	190782	235415	183188	163561	184998	LMGP02050016	M+K	C22H42NO7P	38.4	0	1.81719	PE(17:2(9Z,12Z)/0:0)
10.19_877.5658n	878.573	pos	10.1868	3.1132e+07	3.17111e+07	3.02072e+07	3.25784e+07	3.0023e+07	3.06596e+07	3.26966e+07	3.32705e+07	3.35796e+07	2.9197e+07	3.13082e+07	3.21215e+07	2.89948e+07	3.26783e+07	3.17895e+07	2.9697e+07	LMGP02010581	M+H	C42H78NO8P	44.9	44.4	3.40333	PE(17:1(9Z)/20:2(11Z,14Z))
7.90_437.2672m/z	437.267	neg	7.89952	397395	425799	409988	197783	265956	133799	208193	196923	230712	280295	216997	248993	255629	281577	236231	237470	LMGP02010555	M+Na	C42H74NO8P	37.9	3.71	-3.93245	PE(17:0/20:5(5Z,8Z,11Z,14Z,17Z))
9.68_753.0597m/z	753.06	neg	9.6818	87491.8	86268.5	89033.4	88462.2	87124.1	84587.4	91258.1	73055.5	87098.8	88629.8	97699.1	87890.3	88185	93145.7	77359.2	84648.6	LMGP02011213	M-H	C39H78NO8P	42.3	36.1	2.97398	PE(17:0/17:0)
12.50_495.2730m/z	495.273	pos	12.4967	78017	69827.1	84132.2	111004	77129.5	70699	85511.5	70878.1	82101.7	64418.7	100155	65890.7	135371	57211.6	35784.3	87187.6	HMDB0008975	M+H-2H2O	C43H80NO8P	50	64	-0.858578	PE(16:1(9Z)/22:2(13Z,16Z))
9.84_675.4964m/z	675.496	pos	9.83945	581095	394620	633965	499137	422359	367220	418165	453337	481019	424085	515345	464400	457020	398800	458368	505192	HMDB0008951	M-H	C39H76NO7P	41.7	18.5	-0.195748	PE(16:0/P-18:1(11Z))
6.78_557.1472m/z	557.147	neg	6.78368	44033.9	48787.4	39927.4	55174.8	54318	53019.7	0	0	0	60093.8	50087.1	48329.3	42652.4	51431	47770.9	50951.2	HMDB0008950	M-H	C39H78NO7P	35.7	15.6	-3.57084	PE(16:0/P-18:0)
0.62_187.0381m/z	187.038	pos	0.623817	7934.76	7944.78	7547.02	7165.18	10950	8974.64	5727.62	12144	7247.94	3499.98	9351.97	4212.78	4165.97	5179.13	11869.7	12778.3	HMDB0008946	M-H	C43H74NO8P	37.6	4.51	3.22222	PE(16:0/22:6(4Z,7Z,10Z,13Z,16Z,19Z))
11.78_369.3512m/z	369.351	pos	11.7787	2.76067e+06	2.42274e+06	2.29082e+06	2.57557e+06	2.71342e+06	2.62346e+06	2.57259e+06	2.71739e+06	2.59342e+06	2.98419e+06	3.22307e+06	3.1775e+06	3.15146e+06	3.38625e+06	2.95667e+06	3.04483e+06	HMDB0008933	M-H2O-H	C41H80NO8P	40.5	22.1	1.46785	PE(16:0/20:1(11Z))
10.65_756.5175m/z	756.517	pos	10.6493	153224	95591.7	107359	120669	109774	141152	132798	132675	100759	123302	130732	122171	117896	117291	128723	118599	HMDB0008932	M-H2O-H	C41H82NO8P	42.4	24.7	0.0687328	PE(16:0/20:0)
9.84_753.5467m/z	753.547	pos	9.83945	261880	223636	345242	203470	303077	238616	235181	217097	296172	262286	248135	193224	284933	254533	215494	273727	HMDB0008926	M-H2O-H, M-H	C39H76NO8P	39.9	18.2	3.06239	PE(16:0/18:1(11Z))
0.65_271.0573m/z	271.057	neg	0.650133	23805.7	25152.9	28390.2	23375.3	26507.9	22993.7	23109.8	23927.3	25141.5	24486.5	23544.9	30274.4	25691.6	24190.6	23220.5	24068.4	HMDB0008925	M+NH4	C39H78NO8P	37.7	21.8	-0.43752	PE(16:0/18:0)
4.16_195.1151m/z	195.115	pos	4.15515	119864	141771	111331	126187	121276	120826	122121	136838	137555	124061	124121	112871	132708	144662	123989	128153	LMGP02050002	M-H	C21H44NO7P	55.7	91.9	0.272728	PE(16:0/0:0)
10.84_158.1541m/z	158.154	pos	10.8394	67314.2	63321.2	64361.4	74832.5	80443.4	68589.6	68954.3	59794.6	73820.2	67228.7	70109.2	75290.6	71051.4	72993.9	71483.8	84773.2	LMGP02010502	M+H	C42H78NO8P	44.5	37	0.053317	PE(15:1(9Z)/22:2(13Z,16Z))
9.61_742.5416m/z	742.542	neg	9.61203	2.68766e+06	2.41034e+06	2.53954e+06	2.56465e+06	2.70495e+06	2.72195e+06	2.30222e+06	2.44333e+06	2.58704e+06	2.78132e+06	3.18857e+06	2.77621e+06	2.69137e+06	2.61975e+06	2.96403e+06	2.82642e+06	LMGP02010494	M+NH4, M+Na	C40H76NO8P	40	53.9	3.68224	PE(15:1(9Z)/20:1(11Z))
4.59_195.1031m/z	195.103	pos	4.58838	45947.7	49874.1	48211.2	38213.5	47916.2	38548.5	42663.6	46337.3	43420.6	38960.5	38901.5	38551.7	45966.4	40157.1	37947.3	41634.7	HMDB0008917	M+K	C38H76NO7P	35.4	3.23	-4.67038	PE(15:0/P-18:0)
4.91_172.1700m/z	172.17	pos	4.9149	129186	129986	125300	95635.7	110639	90367.3	80158.4	79399.1	74323.3	108893	73235.9	88906.3	72454.7	92556.8	102144	87920	HMDB0008915	M+H	C44H86NO8P	38.6	0	1.15602	PE(15:0/24:1(15Z))
0.62_433.1132m/z	433.113	neg	0.619633	179935	177559	175783	188114	186567	197421	169076	182644	195254	171598	179066	188910	162134	166799	185627	193509	HMDB0008914	M+Na	C44H88NO8P	41.7	44.8	3.42032	PE(15:0/24:0)
12.22_809.4321m/z	809.432	pos	12.2186	52520.3	46267.9	46264	42860.7	29855.7	42177.1	76595.5	45374.6	67167.4	49923	55396.5	37104.1	49322.2	52829.6	47165.1	62024.2	HMDB0008906	M+H	C40H70NO8P	37	4.84	3.64535	PE(15:0/20:5(5Z,8Z,11Z,14Z,17Z))
7.18_297.0463m/z	297.046	neg	7.17887	69372.9	65581.3	66962	8960.61	33999.7	17136.8	48533.5	10562.7	30010.4	8786.95	13346	25688.1	23486.9	10886.5	16626.5	15256.1	HMDB0008898	M+K	C38H68NO8P	32.6	0	3.53149	PE(15:0/18:4(6Z,9Z,12Z,15Z))
13.82_734.4957m/z	734.496	pos	13.8172	7.71536e+06	6.29449e+06	6.85052e+06	7.81649e+06	7.94813e+06	8.60809e+06	7.13338e+06	6.749e+06	7.06071e+06	8.599e+06	8.3347e+06	7.96074e+06	7.49062e+06	9.0593e+06	8.46279e+06	8.50893e+06	HMDB0008851	M+Na	C37H74NO7P	39.8	4.83	-3.12247	PE(14:0/P-18:0)
3.03_668.3055m/z	668.305	pos	3.03152	60316.3	61483.3	56448.7	60981.3	53497.5	54301	62464.7	54663	49250.7	53663.3	46441.6	64067.6	62400.7	48796.9	41043	58270.8	HMDB0008845	M+Na	C41H72NO8P	35.4	0	-0.721838	PE(14:0/22:5(4Z,7Z,10Z,13Z,16Z))
0.68_198.0382m/z	198.038	pos	0.677217	179721	183994	173240	170172	165959	152079	161865	163671	158282	166750	148442	164367	177800	157496	170206	168309	HMDB0008840	M+K	C39H68NO8P	35.6	16.9	2.76814	PE(14:0/20:5(5Z,8Z,11Z,14Z,17Z))
10.45_421.2376m/z	421.238	pos	10.452	26085.7	28072.4	27476.5	25507.2	26097.5	23803.7	29236.6	27763.8	16041.7	25058.7	31139.8	16020.7	26470.6	31615.4	21073.5	30051.3	HMDB0008837	M+NH4	C39H72NO8P	37.9	1.45	-1.27021	PE(14:0/20:3(8Z,11Z,14Z))
5.85_529.3903m/z	529.39	pos	5.84877	5382.68	6625.97	8622.41	5261.96	923.63	2289.55	1912.66	1047.39	1757.32	5756.21	2627.49	2191.67	2638.67	1758.75	3274.39	1376.57	HMDB0008835	M+K	C39H74NO8P	37.5	14.4	0.208981	PE(14:0/20:2(11Z,14Z))
4.54_345.0076m/z	345.008	neg	4.54217	42749	42976.2	41670.1	38015.8	44247.5	36989.1	39993.7	41655	43664.5	42681.5	44999.3	47261.6	40501.1	46072.3	43738.5	42524.6	HMDB0008833	M+NH4	C39H78NO8P	37.5	19.7	-1.19976	PE(14:0/20:0)
6.75_820.5300m/z	820.53	neg	6.75318	425480	465965	439916	405657	434867	313306	0	0	1272.07	664328	391971	469665	325773	362845	426231	367801	HMDB0008830	M+NH4	C37H68NO8P	36.7	2.71	1.32583	PE(14:0/18:3(6Z,9Z,12Z))
0.55_761.7132m/z	761.713	neg	0.552217	44104.4	44341.8	41877	43673.7	48890.7	41114.7	51751.3	48369.7	46442.6	45757.6	42622.7	40488.6	48631.7	48016.8	51287.1	45934.8	LMGP02010409	M-H2O-H	C36H72NO8P	34.9	4.58	3.62753	PE(14:0/17:0)
6.34_717.3472m/z	717.347	neg	6.3351	21128.2	27092.8	21396.6	19760.7	22956.8	25952.2	15415.3	17262.4	14509.3	18788.6	23713.6	19156.7	18806	24335.1	24131	22959.6	HMDB0008821	M+NH4	C33H66NO8P	33.2	0	-1.49642	PE(14:0/14:0)
13.40_381.0277m/z	381.028	neg	13.3965	45036.6	38952	31692.5	27383.7	35999.5	50550.7	45306.7	30634.4	46320.5	50528.5	55631.5	52522	34187.7	32618.7	39567.1	47836.6	LMGP02010405	M+K	C40H68NO8P	37.6	2.98	-0.470352	PE(13:0/22:6(4Z,7Z,10Z,13Z,16Z,19Z))
12.55_810.5248m/z	810.525	pos	12.5527	1.52735e+07	1.41995e+07	1.43234e+07	1.49413e+07	1.52592e+07	1.35572e+07	1.48671e+07	1.53985e+07	1.59673e+07	1.57891e+07	1.55537e+07	1.63952e+07	1.47774e+07	1.69718e+07	1.74739e+07	1.61904e+07	LMGP02010394	M+H	C36H64NO8P	47	52.2	-3.52201	PE(13:0/18:4(6Z,9Z,12Z,15Z))
9.42_764.4829m/z	764.483	pos	9.41508	32462.3	27097.9	43765.5	50751.4	52154	23201.5	46820.5	18082.1	36515.2	44942.3	50945.6	45287.8	24375.4	56879.8	32844.2	64003	LMGP01070007	M-H	C25H52NO6P	36.7	0	2.40493	PC(P-17:0/0:0)
10.41_782.5409m/z	782.541	pos	10.4076	71616.7	53600.7	62719.5	52465.4	113906	93924.6	65835	77297.1	91093.4	35367.5	61869	64254.7	32502.3	50141	63207.5	80225.9	LMGP01030024	M-H	C39H76NO7P	39.6	7.51	1.39543	PC(P-16:0/15:1(9Z))
6.10_480.3095m/z	480.309	neg	6.1	2.67389e+06	2.72219e+06	2.74553e+06	2.50175e+06	2.30606e+06	2.32814e+06	2.09151e+06	2.30717e+06	2.24114e+06	2.74189e+06	2.49397e+06	2.50667e+06	2.39543e+06	2.3249e+06	2.54599e+06	2.40399e+06	LMGP01040084	M+H	C24H52NO6P	36.3	0	4.43324	PC(O-8:0/O-8:0)
6.33_498.2621m/z	498.262	pos	6.3281	24631.4	45156.7	48522.7	22780	10576.4	19378.6	44837.5	54148.4	20572.7	22648.1	19667	33653.9	24550.9	59228.2	33901.9	2341.45	LMGP01040069	2M+NH4	C12H28NO6P	33.5	0	-4.72499	PC(O-2:0/O-2:0)
7.86_658.4842m/z	658.484	neg	7.86253	49260.5	67479	59657.5	67255.7	54639	60748.9	69372.1	49976	67898.1	57948.2	49577.9	58628.5	48225.3	64397.6	48504.7	43840.6	HMDB0013436	M+K	C46H90NO7P	33.4	12.6	4.02037	PC(o-18:2(9Z,12Z)/20:0)
10.25_595.4161m/z	595.416	pos	10.2486	13593	18882.6	20023.7	10110.6	23836.6	23119.6	37848.8	14357.9	50469.1	16156.1	15508.9	16192.4	11138.4	12931.1	6743.23	21887.5	HMDB0013417	M+K	C44H90NO7P	35.8	4.16	-4.92407	PC(o-18:0/18:0)
5.75_303.2324m/z	303.232	neg	5.7505	120209	123247	121933	113897	117110	125139	83758.4	102580	99112	138930	121368	122006	120425	130927	127848	119416	LMGP01020147	M+H, M+Na	C26H52NO7P	51.2	62.6	0.794042	PC(O-16:1(11Z)/2:0)
7.19_563.3441m/z	563.344	neg	7.1941	26605	31246	33430.7	25862.2	38907.1	17218.6	28954.8	36737.9	28550.1	10265.7	30142.4	18785.5	20995.6	13402.1	23147.4	22536.6	LMGP01040034	M+K	C40H84NO6P	36	0.0839	4.9484	PC(O-16:0/O-16:0)
7.58_279.2331m/z	279.233	pos	7.57517	8610.83	13271.2	17544.8	3725.01	6288	6160.41	8088.04	5713.41	7537.13	108431	6642.93	2268.38	6437.08	8156.22	9391.29	4779.21	HMDB0013405	M+K	C42H86NO7P	34.2	0	-1.35533	PC(o-16:0/18:0)
10.84_789.4465m/z	789.446	pos	10.8394	86515.6	128137	110160	59969.9	65168	96939	92404.5	95508	91711.8	96754.3	98762	113224	81126	78194.9	108040	86062.2	LMGP01070001	M-H	C22H46NO6P	36.8	0	0.289142	PC(O-14:1(1E)/0:0)
5.32_215.1644m/z	215.164	neg	5.31722	5565.44	6402.29	7852.82	3846.37	6293.37	3770.92	6021.31	5861.62	4485.46	8534.22	5676.4	5059.94	10398	5467.27	5386.34	3651.1	LMGP01040024	M+H-2H2O	C36H76NO6P	35.9	0	-3.86762	PC(O-14:0/O-14:0)
7.87_132.0971n	265.199	pos	7.873	63780.8	65677.1	61424.4	56794.7	57889	70244.1	69990.8	62872.5	76255.3	63838.7	65092	67926.1	62535.4	61100.8	60566.6	61247.2	LMGP01020019	M-H	C24H50NO7P	39.7	2.45	0.137616	PC(O-14:0/2:0)
3.04_220.0643m/z	220.064	neg	3.03913	33656.4	33728.6	34960.6	31287.6	32269.5	39951.8	36149.1	40657.1	29252.5	33242.3	32345.4	34524.6	20359.2	28981.7	35852	37613.7	LMGP01020018	M+NH4	C40H76NO7P	36.7	0.394	0.998971	PC(O-14:0/18:3(9Z,12Z,15Z))
0.64_645.1387m/z	645.139	pos	0.639067	47435.6	50848.6	55232.7	46385.5	52598	36803.2	46164.1	63909.9	40345.4	32233.5	43845.8	50263.6	77187.1	38440	65316.9	71648.3	LMGP01020015	M+K	C40H82NO7P	37.3	3.15	-3.68927	PC(O-14:0/18:0)
13.79_390.2685m/z	390.268	neg	13.7851	105944	118271	118502	130639	116718	124431	98595	105566	122026	143530	120440	134095	103433	115633	99189.9	92335.5	LMGP01060027	2M+H	C18H38NO6P	36	15.3	-2.48141	PC(O-10:1(9E)/0:0)
9.68_553.0285m/z	553.029	neg	9.6818	77811.9	76318.9	74403.2	75900	86883	83804.3	85542.7	80985.7	76646.4	84929.6	78404.9	76317.3	78022.9	78489.4	83056.3	80736	HMDB0061421	M+NH4	C46H81NO10P+	41.7	22.9	-2.00984	PC(DiMe(9,3)/DiMe(9,5))
0.63_487.0678m/z	487.068	neg	0.634883	21248.2	23215.2	21580	14463.8	10475.6	20833.5	18355.4	16660.6	19428.9	15889.3	18491.7	22061.4	28394.8	27685.6	23362.6	26093.7	HMDB0061414	M+Na	C53H95NO10P+	37.5	9.22	-3.39978	PC(DiMe(13,5)/MonoMe(11,5))
13.86_951.4734m/z	951.473	neg	13.8587	690981	857624	752426	1.01918e+06	935382	988789	924389	921679	886353	760266	736193	677382	572159	574351	680814	737141	HMDB0061398	M+H-2H2O, M+H	C47H83NO10P+	38.1	5.82	0.723243	PC(DiMe(11,3)/MonoMe(9,5))
5.99_165.0693m/z	165.069	pos	5.9936	9739.83	9322.69	11054.1	12375.4	12174.2	5168.8	9510.99	8174.46	9492	11739.7	11632.7	10057.7	10527.9	10431	9996.9	9788.06	HMDB0061395	M-H	C47H83NO10P+	36.8	0	3.02349	PC(DiMe(11,3)/MonoMe(11,3))
6.92_371.2835n	372.291	pos	6.92112	234017	242057	256662	248762	244269	257747	275757	256283	273126	246111	238230	210734	201537	204321	213377	220189	LMGP01050064	2M+Na	C15H32NO7P	36.5	0	-3.07797	PC(7:0/0:0)
11.32_876.5794m/z	876.579	neg	11.3225	2.66759e+06	2.61385e+06	2.59731e+06	2.63608e+06	2.70615e+06	2.55304e+06	2.66815e+06	2.62193e+06	2.69052e+06	2.63044e+06	2.68405e+06	2.84256e+06	2.50473e+06	2.77755e+06	2.73898e+06	2.64315e+06	HMDB0008786	M-H2O-H	C50H98NO7P	33.4	0	1.72955	PC(24:0/P-18:1(11Z))
10.46_778.4624m/z	778.462	pos	10.4608	200104	190149	199478	188580	206924	156556	175604	160373	186823	216808	243637	176907	219916	212569	158053	233574	HMDB0008748	M+H, M+Na	C52H80NO8P	45.5	40	4.13038	PC(22:6(4Z,7Z,10Z,13Z,16Z,19Z)/22:6(4Z,7Z,10Z,13Z,16Z,19Z))
9.20_337.2359m/z	337.236	pos	9.20232	51403.8	61590.6	66309.6	63029.5	50499	67630	81085.8	65331.1	52867.3	57060.8	53936.9	55646.3	59215.7	58823.8	52476.8	57111.9	HMDB0008688	M+K	C48H84NO7P	34.9	9.22	-0.411892	PC(22:5(4Z,7Z,10Z,13Z,16Z)/P-18:1(9Z))
13.91_159.9589m/z	159.959	pos	13.9071	11597.6	9491.1	13140.9	3222.29	18913.2	11851.8	22126.5	23965.8	17298.7	11046.1	10925.3	26477.6	7700.69	22010.2	5966.73	12712.1	LMGP01050004	M-H	C29H52NO7P	36	0	1.21973	PC(21:4(6Z,9Z,12Z,15Z)/0:0)
7.38_368.2802m/z	368.28	neg	7.37588	41367.3	44143.9	47419.6	36761.3	46114.7	53242	56208.4	39880.2	48521.7	37716.4	41682.9	38199.5	33501.5	41117.5	27590.3	45562.2	HMDB0008523	M+H-2H2O, M+H	C46H80NO7P	36.4	0	-1.54522	PC(20:5(5Z,8Z,11Z,14Z,17Z)/P-18:1(11Z))
11.22_364.9964m/z	364.996	neg	11.2169	63224	66624.6	65182.1	64976	59345.4	68680.7	62473.7	69150.7	60870.4	55829	59563.9	64734.8	60667.7	59641.5	59892.5	64291.4	HMDB0008454	M-H	C52H94NO8P	36.4	0	4.313	PC(20:4(5Z,8Z,11Z,14Z)/24:1(15Z))
10.07_278.2474m/z	278.247	pos	10.0749	12573.1	13503.9	17354.7	14923.8	17633.4	12661.7	23429.1	14781	15447.2	17156.6	13915.8	8765.17	14994.9	20948.4	8976.7	14997.8	HMDB0008452	M+H, M+Na	C50H80NO8P	43.9	32.2	2.65657	PC(20:4(5Z,8Z,11Z,14Z)/22:6(4Z,7Z,10Z,13Z,16Z,19Z))
0.56_239.1146m/z	239.115	neg	0.560483	44786.9	44677.6	42210.3	50886.9	39345.8	56682	39164	42690.2	46835.8	38126.3	55137.9	56098	46533.3	42585.4	39469	47877.4	HMDB0008288	M+K	C50H88NO8P	42.2	33.6	-1.62187	PC(20:0/22:6(4Z,7Z,10Z,13Z,16Z,19Z))
12.35_527.0477m/z	527.048	neg	12.348	33481.6	30771.8	35341.9	29603.6	39403.9	40351.8	33807.3	32864.8	37849.4	33567.2	38233.4	38538.8	37160.4	34231.6	38090.7	46037.9	LMGP01050003	M+H	C27H50NO7P	39.2	13.5	-4.58753	PC(19:3(10Z,13Z,16Z)/0:0)
6.09_434.2889n	457.278	pos	6.08503	1.05032e+06	1.2785e+06	1.14148e+06	1.14389e+06	1.18269e+06	1.14365e+06	1.22182e+06	1.26557e+06	1.26195e+06	980394	1.04112e+06	1.02498e+06	1.08483e+06	1.0867e+06	1.06637e+06	1.1782e+06	LMGP01050130	M-H	C27H54NO7P	38.2	5.68	0.273832	PC(19:1(9Z)/0:0)
8.82_776.5300m/z	776.53	pos	8.81842	87663	60054.6	68457.8	48346.8	37819.2	46913.4	54305.4	70015.3	43513.8	73747.5	62857.3	35208.5	69854.7	47413	47345.9	49648.5	LMGP01050041	M+H	C27H56NO7P	54.6	83.2	1.4561	PC(19:0/0:0)
0.58_260.1160m/z	260.116	pos	0.576317	9486.27	11119.7	11647.1	7399.68	8508.06	5617.52	3939.6	17801.4	6022.08	1587.84	6695.94	2621.88	12554.2	3584.08	11851.3	17772.3	HMDB0008260	M+H-2H2O	C44H78NO7P	37	0	-1.34513	PC(18:4(6Z,9Z,12Z,15Z)/P-18:1(11Z))
8.08_873.2926m/z	873.293	pos	8.0805	62869	72533.3	69422.1	47197.1	76153.6	51139	57050.6	53826.5	58826.6	46452.9	30847.3	46283.1	29199.4	54730	44798.5	32458.9	HMDB0008240	M+H, M+Na	C44H72NO8P	35.5	0.0102	2.29089	PC(18:4(6Z,9Z,12Z,15Z)/18:4(6Z,9Z,12Z,15Z))
5.58_515.0181m/z	515.018	neg	5.5828	43671.3	44663.4	43476.9	36846.9	44807.8	43731.2	43623.8	48060	49979.3	47884.1	45632.4	43556.4	49774.4	45020	45928.6	43195.5	HMDB0008217	M+K	C48H88NO8P	43.9	44.1	3.77776	PC(18:3(9Z,12Z,15Z)/22:1(13Z))
9.84_227.2211m/z	227.221	pos	9.83945	412973	377531	392163	391649	398191	345677	354615	392238	358855	321502	387042	362894	353184	410542	354648	400700	HMDB0008192	M+K	C42H78NO7P	31	0	4.27178	PC(18:3(6Z,9Z,12Z)/P-16:0)
13.52_194.1140m/z	194.114	pos	13.5164	24159.8	22709.6	26218	31379.6	23581.2	22464.2	26794.3	34405.1	35837.5	19451	22779.3	25708.7	28764	24444.5	24474.8	31170.9	HMDB0008182	M-H2O-H	C46H76NO8P	38.8	19.5	-4.60289	PC(18:3(6Z,9Z,12Z)/20:5(5Z,8Z,11Z,14Z,17Z))
6.78_282.1425m/z	282.142	pos	6.78458	71003.1	64768	53652.9	66673.3	61306.9	71920	5207.12	3216.41	3184.33	63255.4	61983.2	72491.1	77699.7	72514.9	76329.5	67832.8	HMDB0008173	M+H-2H2O	C44H76NO8P	42.6	27.5	-0.617598	PC(18:3(6Z,9Z,12Z)/18:3(9Z,12Z,15Z))
7.88_127.1123m/z	127.112	pos	7.88087	86956.3	83400.1	89597.5	90542.7	92789	95291.9	91631.5	105189	97953	75167.9	90797.7	96277.7	100885	88393.1	89660.7	94152.5	HMDB0008156	M+H, M+Na	C48H80NO8P	44.1	33.2	4.20491	PC(18:2(9Z,12Z)/22:6(4Z,7Z,10Z,13Z,16Z,19Z))
2.35_250.0947m/z	250.095	pos	2.3479	334690	350133	333721	392210	344035	351461	337305	358528	330591	342650	305020	328325	290080	291495	307758	328991	LMGP01010878	M+Na	C28H54NO8P	37.8	0	3.75666	PC(18:1(9E)/2:0)
6.30_665.3541m/z	665.354	neg	6.29698	481548	468683	467751	473421	469986	460924	472921	473225	484249	460794	490936	476296	461412	486015	487128	483786	LMGP01010858	M+H	C44H84NO8P	49	68	4.99172	PC(18:1(17Z)/18:1(17Z))
3.34_172.0980m/z	172.098	neg	3.3428	2637.32	3374.02	4260.83	3119.47	2621.29	2301.5	1951.52	2917.96	3538.51	3718.91	2780.85	4486.66	2905.95	3380	4278.62	2487.62	HMDB0008090	M+H	C48H82NO8P	39.5	0.273	0.440592	PC(18:1(11Z)/22:6(4Z,7Z,10Z,13Z,16Z,19Z))
10.50_236.1675m/z	236.168	pos	10.4956	267755	272023	281080	273221	275619	277956	301009	318455	309695	271279	278170	273275	294107	280585	301816	288275	LMGP01011571	M+K	C45H82NO8P	38.3	17.4	-4.54254	PC(17:2(9Z,12Z)/20:2(11Z,14Z))
2.64_384.1161m/z	384.116	pos	2.63628	426997	456724	432847	395322	376510	385491	377890	505930	384199	433090	483459	407565	454367	284078	579534	473882	LMGP01050127	M-H	C25H48NO7P	51.5	67.1	-0.319406	PC(17:2(9Z,12Z)/0:0)
7.86_373.2379m/z	373.238	neg	7.86253	354837	389969	386604	384525	355419	395885	421493	338315	402562	372085	345754	342902	323201	363132	297737	284102	LMGP01011550	M+H-2H2O	C47H80NO8P	51.2	84.8	-2.82568	PC(17:1(9Z)/22:6(4Z,7Z,10Z,13Z,16Z,19Z))
9.01_250.1944n	273.187	pos	9.00595	82130.5	75896	71776.5	52450.8	62744.6	64028.8	88774.1	50298.4	57779.5	56873.4	44586.6	60114.5	36125.2	55190	53133.5	49600	LMGP01011542	M-H2O-H	C45H82NO8P	49.1	79.1	4.1033	PC(17:1(9Z)/20:3(8Z,11Z,14Z))
12.50_551.3372m/z	551.337	pos	12.5045	93567.2	85320.5	110491	135916	85667.2	79630.3	106818	110520	94908.6	74977.3	112135	96124.1	153803	60728.9	50436.3	112347	LMGP01050002	M-H	C25H50NO7P	50.5	64.4	2.27399	PC(17:1(10Z)/0:0)
0.64_261.1464m/z	261.146	pos	0.639067	51562.2	49044.1	46841.5	50039.4	50690.9	45964.3	45703.3	50521.8	47442.5	42563	42720.9	57847	52892.9	45727.5	43079.4	56707.9	LMGP01011499	M-H	C39H78NO8P	40.1	17	2.31533	PC(17:0/14:0)
9.64_183.0120m/z	183.012	neg	9.64297	39673.1	39709.4	41430.5	39056	38840.7	36270.8	37904.3	36243.2	37237.2	44685.4	39842	44433.2	38870.2	39512.6	39343.9	41086.3	LMGP01010699	M+Na	C42H76NO8P	37.8	21.7	-3.8177	PC(16:2(2E,4E)/18:2(2E,4E))
5.12_315.1965m/z	315.196	neg	5.12022	15783.4	16385.2	13723.9	8430.28	10897.4	9615.96	9322.13	10407.9	8287.69	19884.5	16596.9	12742.7	8276.91	10538.1	11215.7	7530.03	HMDB0008028	M+K	C42H82NO7P	36.8	7.71	-4.49934	PC(16:1(9Z)/P-18:0)
12.42_961.6068m/z	961.607	neg	12.4242	2.14409e+06	1.97019e+06	1.95708e+06	1.95047e+06	2.10546e+06	1.97229e+06	2.08905e+06	2.15585e+06	2.02813e+06	2.01952e+06	2.07285e+06	2.11794e+06	2.01998e+06	2.21826e+06	2.2404e+06	2.23878e+06	HMDB0008023	M+H, M+Na	C46H78NO8P	43	33.9	4.41565	PC(16:1(9Z)/22:6(4Z,7Z,10Z,13Z,16Z,19Z))
0.63_373.0649m/z	373.065	neg	0.634883	69267.9	70798.9	74783.6	70400.8	68919	69793.2	81131.4	66783.1	68314.9	84613.6	67512.3	68530.1	79124.7	75490.1	63176.6	65216.4	HMDB0007995	M+H	C42H84NO7P	37.7	1.78	0.965194	PC(16:0/P-18:0)
9.63_301.1432m/z	301.143	pos	9.6316	708699	727101	670532	768684	738440	734489	765456	823711	760498	660143	709889	726060	732511	766415	699165	715249	LMGP20010006	M-H2O-H	C29H56NO10P	56.4	91.6	0.84974	PC(16:0/5:0(COOH))
13.77_876.5911m/z	876.591	pos	13.7713	155040	144578	135204	149449	120562	117903	132923	164009	177151	109688	177046	152589	148322	138651	135903	134926	LMGP20010005	M-H	C29H56NO9P	43.5	40.9	4.72386	PC(16:0/5:0(CHO))
5.17_105.0703m/z	105.07	pos	5.16522	10910.2	11448.1	10869.1	12173	12138.8	11779.2	4404.04	4984.86	3998.7	14624.6	11490.5	10168.9	9137.78	12267.6	9880.47	10771.7	HMDB0007991	M+Na	C46H80NO8P	51.8	71	4.61264	PC(16:0/22:6(4Z,7Z,10Z,13Z,16Z,19Z))
5.92_504.3094m/z	504.309	neg	5.91705	322160	332356	326295	199469	210382	143990	179116	204169	201732	588205	224981	283742	219588	215661	219771	219062	HMDB0007988	M+H	C46H84NO8P	51.3	72	0.0274566	PC(16:0/22:4(7Z,10Z,13Z,16Z))
11.98_540.9958m/z	540.996	neg	11.9769	13490.5	12253.5	9082.68	11634.4	12362.3	12203.8	9634.3	7513.69	12725.7	14404	5147.55	10209.1	12698.6	13711.9	13154.9	10174.5	LMGP01010612	M+H	C26H52NO8P	37.7	0	-1.66196	PC(16:0/2:0)
6.27_497.2865m/z	497.287	pos	6.27438	53536	27168.7	40407.5	49543.1	74216.9	35051.1	16666.8	27784	31209.1	91063.5	41110.6	22546	39682	13865.2	34028.9	108726	LMGP01011467	M+H	C43H84NO8P	41.9	30.6	4.14277	PC(16:0/19:1(9Z))
10.90_223.1434m/z	223.143	pos	10.9029	30679.1	32566.9	32237.1	35416.8	38241.3	29272.5	32401.8	35155.1	44380	29509.4	28463.5	36878.1	32848.6	36466.1	32201.4	22880.8	HMDB0007971	M+H	C42H82NO8P	38.9	2.37	1.52607	PC(16:0/18:1(11Z))
8.89_808.5942m/z	808.594	pos	8.88728	682578	668494	632921	791716	705603	739352	694948	833010	848635	964695	1.11953e+06	931259	992864	877017	754251	726909	LMGP01050125	M-H	C23H46NO7P	46.1	41.3	-0.39026	PC(15:1(9Z)/0:0)
10.78_781.5327m/z	781.533	pos	10.7831	44889.6	25621.7	54685.5	48589.9	37535.8	75385.9	49505.4	7467.91	30709.5	26445.5	25564.6	21512	55031.5	44152.1	46403.2	79887.5	HMDB0007962	M-H	C41H82NO7P	34.8	0	1.25424	PC(15:0/P-18:0)
3.72_214.1444m/z	214.144	neg	3.71503	25227.4	26650.8	25886.5	12403.5	15606	9651.16	10743.2	9212.5	12396.4	15767.9	7489.71	10862.9	11371.5	14590.2	16240.5	11958.7	HMDB0007961	M+Na, M+K	C39H78NO7P	36.8	0	-0.0313398	PC(15:0/P-16:0)
13.44_808.5142m/z	808.514	pos	13.4427	104779	169501	153216	148376	156724	161309	155193	189321	162485	135570	136282	150389	151916	166777	159176	123981	HMDB0007956	M+K	C45H80NO8P	44.8	43.8	1.89028	PC(15:0/22:5(4Z,7Z,10Z,13Z,16Z))
12.12_181.0062m/z	181.006	neg	12.1205	77936.5	92578.7	92357.8	68447.8	98181.4	86958.9	80016.4	83105.7	96263.8	74910.2	85027	71499.8	71231.4	104661	88547.1	87471.2	HMDB0007946	M-H2O-H	C43H82NO8P	32.5	0	-1.99915	PC(15:0/20:2(11Z,14Z))
13.15_711.0392m/z	711.039	neg	13.1537	346304	340397	340854	320328	330820	340274	346151	337409	333677	342010	356730	346106	370932	345603	365894	360949	HMDB0007944	M-H2O-H	C43H86NO8P	39.6	37.4	-2.84221	PC(15:0/20:0)
12.52_293.0275m/z	293.027	neg	12.5233	14200.6	15419.2	15510.1	10585.1	15742.4	17910.9	15790.7	13839	13000.2	11856.6	18186.9	18204.5	13841.8	13764.3	12786.5	11588.2	HMDB0007941	M+H-2H2O	C41H76NO8P	34.3	0	-0.532724	PC(15:0/18:3(6Z,9Z,12Z))
9.01_343.2123m/z	343.212	pos	9.00595	210504	225105	197195	171905	180450	175480	223664	165250	201262	187857	188761	198701	142710	176730	161567	155481	HMDB0007940	M-H	C41H78NO8P	40.1	35.1	4.81121	PC(15:0/18:2(9Z,12Z))
7.67_209.0128m/z	209.013	pos	7.67423	45295.6	49248.7	38689.4	6300.8	16117.4	12636.5	31589.6	11972.7	23662.3	24820.7	19893.5	10514.4	19980	13075.5	13996.6	12973	HMDB0007935	M-H	C39H78NO8P	47	60.9	3.01918	PC(15:0/16:0)
9.32_462.9968m/z	462.997	neg	9.32317	12878.7	12489.4	10020.2	12159.3	12586.5	15689.9	15858.7	12045.5	9992.6	9927.59	14304.5	13562.6	15031	14475.1	10423.8	10581.1	HMDB0007932	M-H2O-H, M-H	C37H74NO8P	42.5	32.4	2.73696	PC(15:0/14:0)
5.49_452.2803m/z	452.28	pos	5.4853	37888.7	45051.2	46469.5	41489.9	37025.4	34651.2	24961	33256.4	23519.9	30257.3	42050.8	36300	37761.7	46679.1	39463.5	33320.3	HMDB0007914	M+H-2H2O	C42H76NO8P	36.2	2.17	4.47095	PC(14:1(9Z)/20:3(5Z,8Z,11Z))
9.85_535.4346m/z	535.435	pos	9.8479	17671.7	16555.5	23681.8	24566.8	17479.2	19946.3	17175.1	21822.5	12507.8	32233.9	24254.4	26019	18240	22264.2	20109.1	19236.5	HMDB0007889	M+H, M+Na	C44H80NO8P	41.3	19.2	0.317628	PC(14:0/22:4(7Z,10Z,13Z,16Z))
8.06_939.5349m/z	939.535	neg	8.05973	125265	164155	150364	91600.9	81421.1	81756.3	59404.8	48469.6	62783.1	167014	94634.6	106725	81049.5	64703.2	83370.4	80308.7	HMDB0007880	M+H	C42H80NO8P	35.6	0	4.224	PC(14:0/20:2(11Z,14Z))
13.87_917.4756m/z	917.476	neg	13.8677	2.08189e+07	2.71828e+07	2.30305e+07	3.25273e+07	3.06359e+07	3.21389e+07	3.14444e+07	2.99307e+07	2.815e+07	2.08734e+07	2.19097e+07	1.99955e+07	1.66767e+07	1.57002e+07	1.964e+07	2.3047e+07	HMDB0007879	M+H	C42H82NO8P	38.7	2.37	2.61989	PC(14:0/20:1(11Z))
1.16_304.0897n	285.072	neg	1.1585	3.53515e+06	3.57714e+06	3.65162e+06	3.08379e+06	3.25443e+06	2.89723e+06	3.01582e+06	3.35083e+06	3.1844e+06	3.34672e+06	3.05474e+06	4.32579e+06	3.49685e+06	3.7806e+06	3.3717e+06	3.64202e+06	HMDB0007878	M+H, M+Na	C42H84NO8P	46.9	49.6	0.492447	PC(14:0/20:0)
11.35_806.3052m/z	806.305	pos	11.3503	367662	452903	488568	297027	273817	338725	334718	354059	617365	398838	363216	436782	216353	470940	494296	472815	HMDB0007875	M+H	C40H74NO8P	37.4	0	3.62348	PC(14:0/18:3(6Z,9Z,12Z))
13.43_311.3062m/z	311.306	pos	13.4343	12722.9	15736	16780.1	13323.1	12788.8	13812.4	8157.77	16941.4	9999.28	11969.3	17628.4	15005.2	13547.8	17978.6	13868	9413.06	HMDB0007872	M+H	C40H78NO8P	36.2	0	4.93217	PC(14:0/18:1(11Z))
7.87_175.1121m/z	175.112	pos	7.8651	26514.2	25635.3	28790.3	29742.6	23629.4	29881.2	35456.1	27441.3	29785.3	28458.9	26696.7	29795.7	27797.9	27157.5	25672.8	26141.3	LMGP01050001	M+H, M+Na, 2M+H	C21H44NO7P	42.2	18.2	1.0764	PC(13:0/0:0)
11.75_757.0597m/z	757.06	neg	11.7482	45474.8	41463.3	43594.6	51046.7	43327.8	39262.6	46863.4	47407.8	47849.5	42136.7	42133.1	43735.3	44769.3	44580.6	43733.2	45396.8	LMGP01010447	M+K	C42H72NO8P	40.4	15.3	2.08808	PC(12:0/22:6(4Z,7Z,10Z,13Z,16Z,19Z))
5.34_279.1598m/z	279.16	neg	5.34007	9234.77	8138.74	7989.81	5971.17	9230.1	5334.69	7482.53	8784.19	8655.85	10125.2	8313.95	7766.51	9167.16	7309.31	5219.23	10229.8	LMGP01010429	M+H	C32H64NO8P	37.8	0	-0.935607	PC(12:0/12:0)
11.60_783.4284m/z	783.428	pos	11.6021	146321	157268	90579	122162	77977.9	160872	121593	89238.4	115467	90829.5	58556.1	75776.4	95453.9	146919	133853	112498	HMDB0037541	M+H	C28H32O18	37	0.0562	1.99125	Patuletin 3-gentiobioside
3.01_667.5557m/z	667.556	pos	3.00865	49138.1	36712.9	35993.8	48549.5	40641	36997.3	44049.4	33516.6	41680.2	46510.9	31570.7	45420.9	43108.3	32848.2	38788	40919.2	HMDB0015563	2M+NH4	C11H13N	32.3	0	-1.94063	Pargyline
11.76_621.0618m/z	621.062	neg	11.7558	11879.4	12647.4	13360.1	12948.1	15672.4	12121.9	15554	13743.4	13367	12734.3	13199.1	13017.9	7711.54	10714.7	13244	9237.71	HMDB0001860	M+K	C7H8N4O2	38.6	0	-0.0532264	Paraxanthine
0.64_364.0668m/z	364.067	pos	0.639067	257150	266441	255295	184108	183357	228917	255067	250930	241925	204537	250971	279615	338577	405789	347639	309988	HMDB0036915	M+NH4	C40H58O2	41	31	-0.657863	Parasiloxanthin
5.74_526.1681m/z	526.168	pos	5.73563	108878	142019	108096	125796	126138	139089	75659.2	111839	104926	167806	127601	110449	97199.2	142415	161872	99611.9	HMDB0060981	M-H	C18H19N3O4S	36.3	0	4.42617	para-hydroxyrosiglitazone
8.03_179.0675m/z	179.068	pos	8.03327	8034.41	8353.19	6555.27	7697.47	7955.61	7271.15	7585.45	11033	7295.11	10140.8	10571	8962.82	9676.16	9419.28	8159.89	7613.66	HMDB0059911	2M-H	C8H9NO5S	38	0	-0.34016	Paracetamol sulfate
11.10_247.2042m/z	247.204	pos	11.1044	13302.9	8759.37	11212.4	10254.6	13464.8	11487.3	11069.4	12301.9	15344.2	9785.47	13063.7	18358.4	11026.2	11141.6	8433.52	10838	HMDB0004231	M+K	C9H19NO4	42.1	16.4	-1.44486	Pantothenol
13.87_292.1036m/z	292.104	pos	13.8742	634698	880638	789844	1.14129e+06	1.07335e+06	1.08052e+06	1.16048e+06	1.00514e+06	1.01403e+06	32915.1	54993	85344.5	146240	254170	404729	587636	HMDB0000210	M-H, 2M-H	C9H17NO5	39.2	1.9	-3.49651	Pantothenic acid
6.84_555.2288m/z	555.229	pos	6.83845	47371.6	75737.6	79417.6	51391	67239.6	65732.6	105583	85364.9	105651	82018.5	65377.4	55205.6	65155.9	60813.8	55263.6	57110.1	HMDB0005017	2M+FA-H	C16H15F2N3O4S	38.1	0.165	1.2779	Pantoprazole
8.47_455.1884m/z	455.188	neg	8.4704	25751	33277.8	29772.4	34022.9	26983.7	34231.5	37280.6	25881.2	33167.6	28583.5	22000.2	23960.9	21046.1	26219.9	17908.5	20086.9	HMDB0001416	M-H	C11H23N2O7PS	37.3	0	-2.13541	Pantetheine 4'-phosphate
5.09_302.3059m/z	302.306	pos	5.09018	495602	516774	503083	554098	574628	548312	260664	264438	259918	627242	546969	543772	527592	615131	599577	580763	HMDB0014427	M+H	C3H11NO7P2	38.6	0	1.48237	Pamidronate
9.70_371.2571m/z	371.257	pos	9.70042	31333.6	20965	42113.8	24509.3	26375.9	24197.5	29201.4	20541.2	30719.8	32575.7	26363.1	21308.8	28484.3	24699.2	19076.6	28633.4	HMDB0013034	M+H-2H2O	C18H35NO3	44.2	30.6	-1.3506	Palmitoylglycine
0.87_145.0136m/z	145.014	neg	0.870017	87682	86693.5	93381.3	104935	109196	81611.4	100310	111334	108943	104171	108286	106446	108827	105638	103155	108226	HMDB0010331	M+Na	C22H42O7	38.2	0	-1.7922	Palmitoyl glucuronide
9.68_136.0215m/z	136.021	pos	9.68293	951820	887080	846824	984676	951604	923793	979658	948253	944720	1.03862e+06	1.05075e+06	1.11047e+06	1.02756e+06	1.09657e+06	1.01011e+06	1.01915e+06	LMFA08010010	M+H	C16H31NO	38.2	0	3.46625	Palmitoleamide
6.37_358.3691m/z	358.369	pos	6.36623	380665	373468	368896	150116	192829	86011.6	209259	97554	135696	256308	97100.9	177385	118077	209994	210559	114920	HMDB0015396	M-H2O-H	C23H27FN4O3	38.5	0	1.40348	Paliperidone
8.93_747.5154m/z	747.515	neg	8.92707	8.98904e+06	8.02912e+06	8.62115e+06	7.77686e+06	6.31687e+06	7.09029e+06	6.69841e+06	7.4306e+06	7.80052e+06	9.27786e+06	8.65674e+06	1.05105e+07	1.12674e+07	3.80651e+06	3.54439e+06	9.26594e+06	LMGP10030086	M-H2O-H	C45H77O7P	33.6	7.92	0.0624817	PA(P-20:0/22:6(4Z,7Z,10Z,13Z,16Z,19Z))
9.24_162.1017m/z	162.102	pos	9.23852	1825.74	2300.62	3352.92	3396.52	2486.92	4090.11	3341.45	2259.02	4266.25	1904.46	3038.06	2144.63	1854.24	603.217	1534.51	4236.5	LMGP10020070	M+H	C45H79O7P	33.5	0	0.495827	PA(O-20:0/22:6(4Z,7Z,10Z,13Z,16Z,19Z))
11.27_828.5551m/z	828.555	pos	11.2699	8.50936e+07	8.21553e+07	8.11426e+07	8.81163e+07	8.79451e+07	8.8692e+07	9.50942e+07	9.25122e+07	9.27827e+07	8.03581e+07	8.4189e+07	8.55901e+07	8.39175e+07	9.43807e+07	8.95651e+07	8.71759e+07	LMGP10020087	M+Na	C41H73O7P	51.7	78.2	-2.88318	PA(O-18:0/20:5(5Z,8Z,11Z,14Z,17Z))
13.83_834.6086m/z	834.609	pos	13.8253	4.21391e+06	3.51191e+06	3.74578e+06	3.87964e+06	3.76174e+06	3.59239e+06	4.16417e+06	4.30736e+06	4.16542e+06	3.97612e+06	4.57809e+06	4.42888e+06	4.20237e+06	4.24004e+06	4.03596e+06	3.98309e+06	LMGP10020034	M+NH4	C40H79O7P	40.4	17.8	3.49365	PA(O-18:0/19:1(9Z))
5.85_529.1410m/z	529.141	pos	5.84877	22868.8	22912.3	33574.3	23892.5	10048.9	6616.17	7329.18	8304.16	12155.5	34455.9	10209.5	15650.3	8000.13	8245.7	8263.13	7478.64	LMGP10020030	M+K	C39H73O7P	34.3	0	-0.940848	PA(O-18:0/18:3(6Z,9Z,12Z))
5.86_615.3412m/z	615.341	neg	5.85608	64746.6	64476.3	67784.5	46622	41710	24169.5	32490.5	36555.2	42077.8	61726.5	48109.2	43805.3	43891.8	40715.1	45038.3	42639.6	LMGP10020021	M+H-2H2O	C35H71O7P	35.5	0	2.40051	PA(O-18:0/14:0)
11.02_280.1894m/z	280.189	pos	11.019	17589.6	27271.8	24691.7	26065	22927	21350.9	27471.2	36963.1	26902.7	21244.7	22435.8	21838.1	27640.6	27622.8	24941.5	23931.2	LMGP10020017	M+K	C41H79O7P	37.9	0	-1.05168	PA(O-16:0/22:2(13Z,16Z))
5.54_643.2921m/z	643.292	neg	5.53708	24503	17897	21205.4	17576.5	18618.9	21788.9	25282.7	20227.2	21474.8	24702.1	27090.2	26446.8	22520.2	20553.3	20961.9	22533.9	LMGP10020014	M+H-2H2O	C39H75O7P	35.9	0	0.685879	PA(O-16:0/20:2(11Z,14Z))
12.49_857.5544m/z	857.554	pos	12.4889	56570.1	45502.9	46897.3	31821.6	52048.1	23357.1	59879	78633.5	71420.3	41313.5	52822.7	47081.7	87426.7	64146.9	66818.1	52058.2	LMGP10020081	M+H-2H2O	C37H71O7P	34.3	7.04	-2.17873	PA(O-16:0/18:2(9Z,12Z))
8.07_565.1286m/z	565.129	pos	8.07263	97994.3	98877	115911	75209.9	79206.2	63531.6	91577.9	72618.5	76935.6	71026.2	56813.4	72679.4	77831	55347.6	83587.5	70770.3	LMGP10010041	M+H-2H2O	C47H69O8P	35.8	0	4.35554	PA(22:6(4Z,7Z,10Z,13Z,16Z,19Z)/22:6(4Z,7Z,10Z,13Z,16Z,19Z))
3.60_187.0971m/z	187.097	neg	3.60073	36180.3	38410.5	39444.8	19902.7	28789.2	15654.3	17982.3	20633.9	17813.2	79393.6	28993.5	25755.4	23438.6	36144.5	22162.9	21031.7	LMGP10010839	M+H-2H2O	C45H67O8P	37.6	0	-0.595775	PA(22:6(4Z,7Z,10Z,13Z,16Z,19Z)/20:5(5Z,8Z,11Z,14Z,17Z))
6.15_426.2857m/z	426.286	pos	6.15363	46857.8	44396.2	47168.2	72314.4	39188.4	60011.7	51020.9	41359.4	50011.6	18424.4	33038.6	46428.9	35042.7	55361.6	38380.8	48234.7	LMGP10010043	M+K	C47H81O8P	35.5	0	-0.997501	PA(22:0/22:6(4Z,7Z,10Z,13Z,16Z,19Z))
6.33_528.3116m/z	528.312	pos	6.3281	120276	124730	119851	135265	107164	98494.1	106263	118793	110339	169739	106469	132783	99415.9	104027	133289	105664	LMGP10010723	M-H	C47H85O8P	32.4	0	2.69075	PA(22:0/22:4(7Z,10Z,13Z,16Z))
8.90_620.4168m/z	620.417	pos	8.90417	36425.9	27822.4	29755.3	10012.5	36880.1	13584.2	20310.9	22405.9	16791.7	23207.2	43599.3	32510.1	45586.4	39573.7	25063.2	15151.7	LMGP10010715	M+K	C45H89O8P	32.3	0	3.22264	PA(22:0/20:0)
8.18_661.3976m/z	661.398	neg	8.18173	15704.8	15468.8	11642	7357.68	6811.23	4388.74	0	6308.02	6006.17	151371	7667.04	8797.01	7025.14	2080.25	0	2340	LMGP10050003	M+H	C24H41O7P	37	0.816	-0.0194071	PA(21:4(6Z,9Z,12Z,15Z)/0:0)
12.53_758.5726m/z	758.573	pos	12.5287	4.91026e+07	4.44788e+07	4.45951e+07	4.23898e+07	4.64231e+07	4.43538e+07	4.63135e+07	4.62345e+07	4.65309e+07	4.95016e+07	4.62019e+07	5.81735e+07	4.3342e+07	5.70398e+07	5.30878e+07	4.90527e+07	LMGP10010700	M-H2O-H	C46H83O8P	34.5	10.2	-4.67099	PA(21:0/22:4(7Z,10Z,13Z,16Z))
7.87_256.2633m/z	256.263	pos	7.873	459445577	4.45585e+08	4.39919e+08	4.4511e+08	4.57655e+08	438280422	471210617	4.56203e+08	4.58808e+08	4.02006e+08	3.97399e+08	4.19428e+08	4.14217e+08	4.46604e+08	4.37025e+08	4.29161e+08	LMGP10010671	M+Na	C44H77O8P	41	20.7	3.15033	PA(20:5(5Z,8Z,11Z,14Z,17Z)/21:0)
9.96_772.5875m/z	772.587	neg	9.96288	4.70561e+06	3.77242e+06	3.90634e+06	4.09871e+06	4.09563e+06	5.14393e+06	4.92125e+06	3.44846e+06	3.99307e+06	4.56662e+06	4.90446e+06	5.29037e+06	4.89442e+06	4.75615e+06	5.0941e+06	5.30424e+06	HMDB0011156	M-H	C25H43O7P	35.7	0	-1.18155	PA(20:4(5Z,8Z,11Z,14Z)e/2:0)
12.58_706.4646m/z	706.465	pos	12.5841	27159.6	54278.4	49562.5	42311.7	36913.9	61625.9	52423.1	52852	55345.1	38091.7	54542.8	55926.9	46728.2	35357.2	65234.3	50573.7	LMGP10010611	M+NH4	C43H69O8P	37.4	29.3	-3.71501	PA(20:3(8Z,11Z,14Z)/20:5(5Z,8Z,11Z,14Z,17Z))
1.15_327.0329m/z	327.033	pos	1.14733	105994	118992	101220	187018	127592	31913	171811	84071.1	150159	217807	148071	145810	67489.8	163521	71416	76336.5	LMGP10010586	M+K	C45H73O8P	38.1	0	1.38629	PA(20:2(11Z,14Z)/22:6(4Z,7Z,10Z,13Z,16Z,19Z))
3.75_734.4959m/z	734.496	pos	3.74908	637748	475466	502826	599729	616985	689897	757943	491056	507833	726663	821745	731258	759790	654597	718778	812435	LMGP10010507	M+Na	C44H77O8P	39.2	7.47	0.352461	PA(19:1(9Z)/22:4(7Z,10Z,13Z,16Z))
9.22_403.0096m/z	403.01	neg	9.22493	124769	126758	125820	128267	133345	125238	129229	131995	121825	123220	135310	129905	126440	127498	133704	126633	LMGP10010474	M+H-2H2O	C44H85O8P	34.3	6.94	1.629	PA(19:0/22:1(11Z))
7.57_239.0596m/z	239.06	neg	7.56525	8609.5	7115.88	4851.22	1488.38	1502.88	2209.33	2958.18	1239.7	1756.45	8937.07	1308.56	1243.5	2129.59	966.733	2651.17	932.354	LMGP10010362	M+H	C43H77O8P	55.8	93.5	-0.314841	PA(18:2(9Z,12Z)/22:2(13Z,16Z))
11.99_393.2806m/z	393.281	pos	11.9913	29304.7	48741.5	62716	41360.5	47726.5	53802.5	46759.4	52281.7	74108.5	59759.5	43223.7	41339.5	52400.9	47288.9	46420.5	52262.9	LMGP10010351	M+K	C39H65O8P	37.9	5.06	3.09534	PA(18:2(9Z,12Z)/18:4(6Z,9Z,12Z,15Z))
10.26_762.5242m/z	762.524	pos	10.2574	1.52297e+07	1.02741e+07	1.54993e+07	1.39762e+07	1.43331e+07	1.94311e+07	1.65895e+07	1.15098e+07	1.27429e+07	1.97309e+07	2.16954e+07	1.67815e+07	1.75106e+07	1.45801e+07	1.99964e+07	2.029e+07	LMGP10010337	M+K	C43H75O8P	33.9	0.00908	3.68972	PA(18:1(9Z)/22:4(7Z,10Z,13Z,16Z))
8.69_750.5425m/z	750.542	neg	8.69032	2.91106e+06	2.50224e+06	2.65e+06	2.67632e+06	2.79424e+06	3.05657e+06	2.26071e+06	2.2047e+06	2.66509e+06	2.9298e+06	3.40898e+06	3.10841e+06	2.73484e+06	2.92292e+06	3.01362e+06	3.0008e+06	LMGP10010334	M+K	C42H81O8P	40	21	4.415	PA(18:1(9Z)/21:0)
12.17_182.9984m/z	182.998	neg	12.1738	11786	12863.4	16422.7	12042	9626.17	11966.6	7455.72	8930.06	7243.86	8843.31	9362.68	6064.09	5718.15	7037.22	11517.3	2354.03	LMGP10010319	M-H2O-H	C43H81O8P	32.7	0	0.448405	PA(18:0/22:2(13Z,16Z))
1.36_329.0846m/z	329.085	neg	1.35677	97216	104404	95158.1	100037	98949.7	92941.6	102299	102319	103368	95087.8	97996.4	90635.3	93876.8	97262.5	105417	105694	LMGP10010037	M+NH4	C39H75O8P	37.2	0	4.24706	PA(18:0/18:1(9Z))
3.57_134.0717m/z	134.072	pos	3.57025	110282	122036	112868	109887	113143	110704	120592	121278	117826	108919	109557	108655	114331	113947	111246	121150	LMGP10010028	M+H	C39H77O8P	37.8	0	-1.91505	PA(18:0/18:0)
7.20_577.5217m/z	577.522	pos	7.19547	57068.8	37976.9	62559.1	53926.7	47689.1	43387.2	42350.9	56990.9	62666.7	8385.72	13161.5	5640.99	5766.74	7876.72	9060.24	60665.4	LMGP10050022	2M+NH4	C20H37O7P	35	0.158	2.73571	PA(17:2(9Z,12Z)/0:0)
11.75_171.0091m/z	171.009	neg	11.7482	7914.52	5283.39	6850.42	7765.22	6523	5478.79	4733.58	7278.86	6981.57	5869.44	7055.01	6538.66	5382.42	5176.75	4123.8	4881.53	LMGP10010274	M+H	C42H73O8P	38.3	5.66	1.9149	PA(17:1(9Z)/22:4(7Z,10Z,13Z,16Z))
3.27_236.0087m/z	236.009	pos	3.26658	12015.6	11205.2	11210.5	15111.4	15549.2	10537.6	13974.8	14579.8	12436	10352.9	11883.4	12339.1	15205	13288.8	11803.5	14293.9	LMGP10010273	M+Na	C42H77O8P	38.5	0	0.93521	PA(17:1(9Z)/22:2(13Z,16Z))
12.31_855.6090m/z	855.609	neg	12.311	220817	208899	205870	214007	254116	251358	125732	197379	116856	161039	257414	161715	283914	144046	140346	260322	LMGP10010242	M+NH4	C42H83O8P	32.8	0	-2.69226	PA(17:0/22:0)
9.33_198.1284m/z	198.128	pos	9.32822	10329.9	10332.1	7942	10084.4	10324.5	9049.14	11058.5	11811.5	12815.1	8110.72	11322.7	11061	12682.8	10762.8	9842.79	8506.14	LMGP10010897	M-H2O-H	C35H69O8P	39.2	0.609	1.68299	PA(17:0/15:0)
9.29_453.0183m/z	453.018	neg	9.28502	82072.9	86207.9	80295.2	83492.6	85733.3	75901.3	84493.6	84820.9	90657.5	78119.8	88802.6	79876.3	80086.7	71238.3	89505.4	85533.2	HMDB0011145	M+H-2H2O	C37H75O7P	37.8	0	-4.79533	PA(16:0e/18:0)
5.93_545.2822m/z	545.282	pos	5.925	643814	477887	646848	362678	309028	156746	143289	273086	344107	358080	456281	417979	275252	220790	432182	445541	LMGP10010198	M+NH4	C41H77O8P	37	0	-2.39422	PA(16:0/22:2(13Z,16Z))
9.48_387.0026m/z	387.003	neg	9.4759	73928.3	80190.7	73250.6	87543.5	75348.9	73409.9	73147	87208.5	83464.4	69677.4	79841.1	78198.1	78161.8	79690.3	83173.2	79907.5	LMGP10050021	2M+H	C18H35O7P	37.6	0	-3.79195	PA(15:1(9Z)/0:0)
11.37_545.0205m/z	545.02	neg	11.3682	326713	316835	315103	335344	333691	316851	317935	324335	339398	319641	313074	330482	327733	329394	326165	335875	LMGP10010157	M-H	C40H71O8P	42.7	37.7	4.57658	PA(15:0/22:4(7Z,10Z,13Z,16Z))
7.73_370.2961m/z	370.296	neg	7.73295	44290.1	40747.6	45214	46593.3	48389.7	56653.8	44062.9	48742.7	54158	32677.3	45969.6	42818.3	37021.4	29750.7	32894.8	35067.9	LMGP10010155	M+NH4	C40H77O8P	38.3	0	1.66924	PA(15:0/22:1(11Z))
7.87_263.1997m/z	263.2	pos	7.8651	45394.9	38837.3	38903.2	40909.1	49175.9	40204.5	58894.7	35607.7	55865.3	38802.4	42353.5	42697.7	52367.5	36491.7	42893	42532.2	LMGP10010088	M+H-2H2O	C38H71O8P	42.5	27.8	-2.46962	PA(13:0/22:2(13Z,16Z))
5.23_464.3389m/z	464.339	pos	5.22618	32433.2	30401	33031.8	43097.2	31114.7	26842.6	27469.6	32898.2	19682.7	59162.7	24420.1	53238.2	27432.4	26253.3	48236.8	47933	LMGP10010087	M-H	C38H73O8P	36.2	0	2.8816	PA(13:0/22:1(11Z))
7.98_718.5414m/z	718.541	neg	7.98337	300601	216096	254963	293692	291060	302333	310492	236707	223832	345293	374857	326359	304303	307213	326634	313960	LMGP10010063	M+H	C37H71O8P	42.1	13.7	0.708602	PA(12:0/22:1(11Z))
10.86_780.4793m/z	780.479	pos	10.8553	752758	668698	762478	561354	715580	866578	675159	653351	744208	585897	650757	759516	650378	721102	724084	756249	LMGP10010046	M+NH4	C30H57O8P	41.1	14.6	-0.25705	PA(12:0/15:1(9Z))
10.35_247.1551m/z	247.155	pos	10.3453	7479.99	15101.4	11178.9	12325.7	8626.04	9605.41	13095.9	11339.2	14304.7	11289.8	10163.6	11866.3	11223.1	11206.5	14593	13029.1	LMGP10010044	M-H	C29H55O8P	36	0	3.76219	PA(12:0/14:1(9Z))
10.86_802.4605m/z	802.46	pos	10.8553	69420.5	65077.9	64474.1	47970.3	67440.1	83819.7	47069.6	64310.2	81073.7	61215.9	66315.2	90883.6	67774.8	68350.8	78096.7	85039.2	HMDB0015323	M-H	C17H19NO4	38.2	0	1.96224	Oxymorphone
6.31_770.4677m/z	770.468	pos	6.30507	121426	105136	113627	112792	94462.4	84023.3	82594.2	106295	94915.8	102769	96690.2	94299.9	98472	95454.5	96303.5	79430.2	HMDB0000208	M-H	C5H6O5	38.3	0	-4.50045	Oxoglutaric acid
6.55_644.2674m/z	644.267	pos	6.54798	91048.6	89343.3	91077.8	108280	100402	91042.1	96722.5	112680	85503.9	106559	110607	121671	116438	112689	126638	110685	HMDB0001004	2M+FA-H	C10H12N2O2	37.6	0.339	4.88167	Oxoamide
6.75_532.3415m/z	532.341	neg	6.75318	37190.1	38519	29607.5	24435.3	24257.7	17966.2	34766.6	45879.2	31587.5	71728	28704.6	32473.9	24619.4	23614	30048.8	25561.7	LMFA03100037	2M+K	C20H30O6	35.4	1.19	-2.68052	ox-LGD2
9.49_345.0242m/z	345.024	neg	9.49113	14437.2	12600.8	12632	11160	12061.4	12894.4	8603.7	7925.88	9629.86	10301.1	7055.6	9871.72	9413.93	11755.8	9649.52	8916.28	HMDB0003337	M-H	C20H32N6O12S2	53	71.8	-0.666677	Oxidized glutathione
6.88_507.2729m/z	507.273	neg	6.88158	152681	174541	183458	137306	106860	58624.5	102217	145111	121328	190463	161889	146740	152833	98069.8	110280	113008	HMDB0003974	2M-H	C6H6O7	39.1	0	1.39996	Oxalosuccinic acid
9.82_783.5334m/z	783.533	pos	9.82242	62056	67119.5	62647.5	41568	78523.4	58278.2	43039.1	41431.2	94432.1	69224.5	111680	55190.8	75201.2	68245.3	49455.5	107975	HMDB0002329	2M+FA-H	C2H2O4	39.7	0	-0.133639	Oxalic acid
8.46_361.1839m/z	361.184	pos	8.46458	43667.6	41368.1	45178.2	53853.8	52543.2	52823.6	41374.8	52631	58217.8	43899.3	36956.4	40451.5	48620.2	42885.2	32616.1	38957.9	HMDB0038120	2M+NH4	C16H24O5	38.7	0	-2.41069	Ovalicin
0.66_426.0212m/z	426.021	neg	0.65775	2.05887e+06	2.11535e+06	2.20224e+06	1.75692e+06	1.84934e+06	2.04341e+06	2.03784e+06	1.99934e+06	1.89364e+06	1.6557e+06	1.8954e+06	1.94542e+06	2.36106e+06	2.23647e+06	2.14718e+06	2.23439e+06	HMDB0012271	2M-H	C5H11N3O4	40.4	18.3	-1.52033	O-Ureidohomoserine
6.35_521.3486n	522.356	pos	6.35097	1.23325e+07	1.22848e+07	1.2151e+07	1.15103e+07	1.0385e+07	1.49303e+07	9.32768e+06	1.06285e+07	1.03122e+07	1.03607e+07	1.13806e+07	1.08059e+07	1.07175e+07	1.07743e+07	1.16543e+07	1.10905e+07	HMDB0031303	M+H	C6H8O3	51	68.2	-0.519551	Osmundalactone
10.14_509.0087m/z	509.009	neg	10.1382	105647	109228	100934	112382	99332.7	108559	106476	106663	102204	104265	110492	113759	108087	109813	110127	104748	HMDB0014343	2M+Na	C16H28N2O4	37.5	0	-1.55032	Oseltamivir
6.78_423.2523m/z	423.252	neg	6.78368	42758.5	40162.4	37675.8	46236	44205.2	47092.6	0	0	0	54484.8	50082.2	46645.1	40226.9	47522.8	43269	48846.6	HMDB0039702	2M+H	C20H32O2	49.1	53.5	4.9513	Oryzalexin E
13.81_548.2837m/z	548.284	pos	13.8088	157020	153970	124987	182954	190924	129116	190197	159222	189199	133237	128165	140491	125397	152079	147890	130612	HMDB0015304	M+H-2H2O	C18H23NO	39.1	0	-0.404387	Orphenadrine
13.80_750.5419m/z	750.542	neg	13.8003	2.50784e+06	2.50867e+06	2.48901e+06	2.52546e+06	2.79743e+06	2.33267e+06	2.19652e+06	2.48135e+06	2.40002e+06	2.91538e+06	2.95187e+06	2.67346e+06	2.89768e+06	2.89079e+06	2.71101e+06	2.87255e+06	HMDB0000218	M-H	C10H13N2O11P	41.4	13.3	1.55708	Orotidylic acid
10.76_190.0973m/z	190.097	pos	10.7584	30228.6	28291.1	28484.8	30644.1	28520.5	30468.2	34742.7	28294.5	30136.2	26064.5	23187.6	24992.1	28707.4	29058.1	30153.5	29788.5	HMDB0000214	2M+NH4	C5H12N2O2	39.6	0	-0.992471	Ornithine
10.23_326.3429m/z	326.343	pos	10.231	201866	198536	191602	148242	166489	112131	128329	105048	98861.9	157442	115005	128866	119562	156628	159066	129228	HMDB0032886	2M-H	C16H12N2O4S	36.5	0.268	2.04789	Orange I
13.97_949.4810m/z	949.481	neg	13.9708	66489.8	65945.7	63110.7	71546.2	70497.8	78656.6	74086.6	73722.4	67222.6	60638.1	65915.8	60787.8	56921	58784.2	63113.6	67991.8	HMDB0037522	M-H2O-H	C22H18N4O9S2	35.4	0	3.23966	Orange B
13.87_204.0886m/z	204.089	pos	13.8656	61398.4	68966.6	67473.1	98818.3	91664.2	64626.2	89579.8	78322.8	84444.2	28299.4	29289.1	31467.7	35631.6	38395.9	45700.3	54953.3	HMDB0000224	M-H	C2H8NO4P	39	0	-1.10028	O-Phosphoethanolamine
10.43_729.5335n	752.525	pos	10.4344	383715	334439	386724	285119	387802	296982	402536	348967	374247	331972	407173	365842	351648	344204	301279	341225	HMDB0006802	2M+FA-H	C4H10NO7P	39.7	15.3	4.77341	O-Phospho-4-hydroxy-L-threonine
9.65_705.5415m/z	705.542	pos	9.64953	20947.3	35406.4	28699.8	29665.8	25712.8	37064.6	24493.6	22393.4	32979	35233.1	44983.8	29136.8	23485.5	29711.6	24850.8	23137.8	HMDB0005035	M+NH4	C18H19N3O	37.6	0	2.36139	Ondansetron
0.95_218.1146m/z	218.115	pos	0.950383	358303	391324	377970	117200	197088	13406.7	165059	156129	190022	127813	84500.4	140687	95953.3	72364.9	105460	154904	HMDB0060013	2M+FA-H	C7H8O5S	37.9	0	3.95447	O-methoxycatechol-O-sulphate
2.82_229.1558m/z	229.156	pos	2.81802	28604.4	26273.5	26054.7	21684.7	32101.3	24658.5	27260.4	28453.9	24645.7	26625.8	27067.7	25862.4	24594.4	17555.9	21359.3	27516.1	HMDB0061030	M+H-2H2O	C22H34N2O3	35.7	0	-1.46469	omega-hydroxyfinasteride
8.07_149.1330m/z	149.133	pos	8.07263	1.03359e+06	1.00834e+06	1.01301e+06	1.00594e+06	1.04677e+06	986342	1.03826e+06	1.02272e+06	1.04015e+06	941725	947094	967406	986823	1.01545e+06	1.01296e+06	989394	LMFA01050044	M+H-2H2O	C14H28O3	52.8	73.9	4.73777	omega-hydroxy myristic acid
13.79_754.4627m/z	754.463	pos	13.7916	806563	810551	1.07432e+06	668974	782832	866428	645025	1.08251e+06	858460	848255	973618	825059	861429	848578	943560	838729	HMDB0060600	M-H2O-H	C14H10N2O9S	36.6	0	2.25616	Olsalazine-O-sulfate
3.65_151.0252m/z	151.025	pos	3.64648	24245.5	32794.9	28404.9	5734.97	8029.66	10469.9	30517.4	16420.7	11674.4	28259.3	12487.7	8698.97	13018.3	14421.9	18997.8	7973.15	HMDB0005065	M+H	C25H47NO4	49	51.3	-0.0292466	Oleoylcarnitine
0.98_187.0243m/z	187.024	neg	0.984383	21772	25417.9	23697.5	10530.4	11159.5	4570.49	13784	9373.66	10738.6	12107.1	8268.28	10182.7	8630.36	11113.2	8032.97	9063.12	HMDB0013631	M-H	C20H37NO3	38.4	0	-0.350758	Oleoyl glycine
12.44_299.1862m/z	299.186	pos	12.441	54975.9	48131.8	43924	48777.4	45847.9	53210.2	57876	51162.4	53253.9	31795.3	49674.4	40554.1	62203.3	29407.4	39596.2	51075.3	LMFA01030810	M+Na	C18H32D2O2	40.2	22.9	-4.70808	Oleic acid(d2)
0.99_274.9742m/z	274.974	pos	0.988483	45316.8	43682.2	46188.8	46475.7	40534	40502.6	45443.8	39293.6	39306.4	47557.9	41970.4	35662.5	45119.2	42955.6	43018.4	35147.8	HMDB0000207	M-H, 2M-H	C18H34O2	39.3	0.218	-1.47537	Oleic acid
13.85_765.4800m/z	765.48	pos	13.851	45589	44928.8	45974.6	58388.8	40559.6	57384.7	57580.6	53055.4	55002.7	59454.1	70764.8	55169.9	62948.3	50575.1	40008.2	49776.1	HMDB0036357	M+NH4	C41H66O12	33.9	6.38	0.538436	Oleanolic acid 3-[glucosyl-(1->4)-xyloside]
13.81_721.5031m/z	721.503	neg	13.808	241896	195781	188206	237325	234861	238594	262765	260973	234376	166926	203736	257884	261884	32803.7	30295.5	250128	HMDB0002364	M-H2O-H	C30H48O3	33.8	0	3.80871	Oleanolic acid
9.00_183.1178m/z	183.118	pos	8.99728	13020.4	13520.5	14809.4	11805.2	9467.27	7499.37	17284.5	11094	10976.9	11750	10721.6	12838.3	6415.94	11527.1	9308.21	10058.3	HMDB0002117	2M+H	C18H35NO	49.4	62.2	1.60096	Oleamide
0.62_356.0606m/z	356.061	pos	0.623817	38213	33463	38294.3	29030.9	31931.4	16970.3	34691.6	34124.8	29911.5	20954.9	20476.2	28073.3	34744.6	31910.2	40141.1	44893.1	HMDB0030308	M+K	C19H18N2O2	35.3	0.0803	3.49214	O-Isopentenylhalfordinol
5.99_251.1448m/z	251.145	pos	5.98597	28891.5	29651.3	23087.1	24863.2	28516	22385.8	24472.9	24050.6	23973.5	20640.2	23791.5	25785	28636.3	23733.7	25715.3	29388.7	HMDB0040864	M+Na	C18H24O3	39	7.33	-0.860204	O-Geranylvanillin
8.08_265.2531m/z	265.253	pos	8.0805	4.03543e+07	3.90507e+07	3.76917e+07	4.01015e+07	4.01787e+07	3.9167e+07	4.08212e+07	4.11559e+07	4.2262e+07	3.62971e+07	3.70012e+07	3.80621e+07	3.82743e+07	3.92853e+07	3.91801e+07	3.95808e+07	HMDB0059819	M+H	C9H12	52.2	64.9	1.92204	o-Ethyltoluene
6.78_557.2571m/z	557.257	neg	6.78368	231089	234955	231082	259235	252051	253328	1465.08	142.115	0	283002	260102	251694	243863	264856	254334	261272	HMDB0031781	M-H	C14H15O2PS2	36.7	0	4.01006	O-Ethyl S,S-diphenyl phosphorodithioate
7.87_168.0814m/z	168.081	pos	7.873	79183.4	75506.4	84494.3	84893.8	77609.2	92113.9	84545.1	85529.5	94404.7	81482.8	85918.5	85533.1	82544	82856.3	85680.3	84610.1	HMDB0000798	2M-H	C9H18O2	39.7	0	-0.329802	Oenanthic ether
0.63_322.1137m/z	322.114	neg	0.634883	45421.6	43546.6	43266.3	54452.8	38993.1	61128	57392.6	47344.6	37047.3	40026.6	47149.2	46733.8	46575.1	49220.1	39727.3	52394.7	HMDB0013961	2M+K	C26H36N2O4	38.5	0	2.18012	O-Desmethylverapamil (D-702)
11.08_320.2342m/z	320.234	pos	11.0813	26196.8	20701.6	20498.5	46430	33459.4	32074.5	24087.4	28834	26804.1	31320.4	41691.8	41001.8	32784.6	38052	28555.5	32709.3	HMDB0033649	2M+NH4	C14H12O6	37.9	0	0.568421	O-Demethylfonsecin
11.35_806.4875m/z	806.487	pos	11.3503	1.16237e+07	9.21644e+06	9.5123e+06	9.59544e+06	1.07026e+07	9.71545e+06	1.04596e+07	1.07932e+07	1.20841e+07	1.01213e+07	9.47423e+06	9.08864e+06	7.48037e+06	11362437	1.1302e+07	1.01279e+07	HMDB0032448	M+H-2H2O	C11H22O2	47.5	52.1	2.45081	Octanal propyleneglycol acetal
14.01_224.9888m/z	224.989	neg	14.0089	7106.92	10285.6	12322.1	6308.04	9788.52	10133.2	7841.96	11977.7	7211	7430.67	7686.77	9129.82	8815.12	8607.02	10650.3	11218.5	HMDB0001140	2M-H	C8H16O	39.5	0	-1.76489	Octanal
0.63_217.0824m/z	217.082	neg	0.634883	30837.6	25625.7	32128	34560.2	25340.4	32820.4	25507	31985	26769	31201	35516.5	29431.6	27023.8	29160.6	27905	28905.6	HMDB0036026	M+H	C13H22O	40.4	16.7	0.608577	Octahydro-6-isopropyl-2(1H)-naphthalenone
7.87_142.0767m/z	142.077	pos	7.873	47375.6	35253.9	37506.5	40316.3	42451.7	36916.5	46631.9	38274.5	48178.6	34292.6	40988.3	37707.5	41369.6	36631.4	36689.3	34741.1	HMDB0094680	M+Na	C16H34O9	38.7	0	-2.36287	Octaethylene glycol
13.35_565.0247m/z	565.025	neg	13.3519	108305	118973	99807.4	112847	112125	102891	111475	121959	111485	111592	112324	107791	112073	109547	107918	119047	HMDB0038073	2M+NH4	C22H40O4	40.2	8.59	1.53526	Octadecyl fumarate
5.89_505.3043m/z	505.304	pos	5.8945	46244.1	58739	53183.8	49319.1	45715.3	32899.4	34952.6	38998.8	46126.8	56260.4	40173.4	49655.4	39128.7	44911.6	43512.4	50067.6	HMDB0000782	M+H-2H2O	C18H34O4	35.4	0	3.81828	Octadecanedioic acid
6.40_481.2567m/z	481.257	neg	6.3961	138144	148027	141745	147109	102711	74085.9	80458	119973	104961	99543.7	150501	102687	146474	92838.6	109488	105410	HMDB0030672	M+K	C16H16O2	38.9	0	-2.4534	Obtustyrene
8.25_331.2849m/z	331.285	pos	8.2504	267882	304969	326140	329376	339295	319876	92819.7	108310	121497	330592	296507	297139	309421	340987	326107	329317	HMDB0030960	M+Na	C19H32O3	54	93.8	3.97499	Obtusilactone A
3.27_170.1187m/z	170.119	pos	3.2742	30828.3	32069.1	30177.6	15604.2	19012.4	15499.9	22568.5	14271.1	11350.6	19603.7	9565.7	13544.9	10000.3	15689.6	14084.8	14904.8	LMSP01080035	M+H	C18H31NO	38.9	11.4	4.88884	Obscuraminol A
8.44_338.2131m/z	338.213	pos	8.44057	13297.2	11970	13279.1	11961.2	13897.6	12616.4	12252	15956.8	16579.3	8584.25	14835.6	15001.7	16596.9	11392.9	12705.1	20568.8	HMDB0002060	M+H-2H2O	C20H35NO15	38.1	0.0222	3.01372	O-6-deoxy-a-L-galactopyranosyl-(1->2)-O-b-D-galactopyranosyl-(1->3)-2-(acetylamino)-2-deoxy-D-Galactose
0.88_123.0555m/z	123.055	pos	0.8818	1.72554e+07	2.07576e+07	1.7518e+07	1.88811e+07	2.04871e+07	1.82771e+07	1.82832e+07	2.17123e+07	1.81287e+07	16929825	1.88749e+07	1.73728e+07	1.98517e+07	2.00139e+07	1.96624e+07	2.05127e+07	HMDB0032549	M-H	C17H28O3S	51.9	68	-1.29967	N-Undecylbenzenesulfonic acid
9.75_282.1486m/z	282.149	pos	9.75402	253941	271474	242095	217213	285838	252771	285345	274958	245313	224450	251141	219416	287355	243210	201294	235214	HMDB0013286	M+Na	C13H25NO3	39.2	0	-0.812421	N-Undecanoylglycine
8.26_740.5385m/z	740.539	pos	8.25832	41218.5	43491.6	52982.5	54270.4	47552	37074.6	40689.6	39081.5	40492.5	67357.8	74504.4	55795.3	49241.1	55947.4	65576	71517.1	HMDB0012266	2M+K	C11H15NO8	36.6	1.83	1.29002	N-Succinyl-2-amino-6-ketopimelate
5.77_207.1017m/z	207.102	neg	5.76577	38563.2	44307.5	41457.3	16443.5	11111	9692.35	8514.37	7297.8	5485.8	14646.9	5006.26	10950.9	13279.2	13226.2	6365.17	11238.6	HMDB0000829	M+H	C36H71NO3	46	63.4	-4.52906	N-Stearoylsphingosine
11.30_271.0233m/z	271.023	neg	11.3008	11468.3	10653	12735.6	12700.3	11951.1	13945.9	12254.1	13916.8	7139.94	12827.9	13502.9	13868	12653.6	12569.9	15884.4	11695.8	LMFA08020122	M+Na	C23H45NO3	55	86.6	2.59651	N-stearoyl valine
5.63_472.3436m/z	472.344	pos	5.62893	258773	264720	263620	224396	268205	312813	276762	276711	276623	163215	293403	255267	265042	255254	222838	253755	LMFA08020078	M-H	C20H41NO4S	36.5	0	0.247737	N-stearoyl taurine
0.63_312.0943m/z	312.094	neg	0.634883	36563.6	38556.8	36906	32817.5	49392.5	21304.8	32891.8	43518.4	31030.7	60434.1	36589.8	34159.5	47275.6	41508.8	44373.7	58162.9	LMFA08020135	2M+FA-H	C24H43N3O3	34.9	0.0646	-1.06665	N-stearoyl histidine
9.24_237.1801m/z	237.18	pos	9.23852	54118.2	56616.2	59350.7	52110.7	50357.2	56338.9	66193.1	56737.3	53322.9	48086	50652.3	50602.8	40224.4	52868.4	52136.7	48890.4	LMFA08020130	M-H	C23H44N2O4	37.9	0	1.86826	N-stearoyl glutamine
6.31_286.1393m/z	286.139	pos	6.31273	13907.2	14714.4	10000.3	15509.1	11348	11360.5	12221.1	11864	8146.95	17738.8	20593.3	14965.6	18539.6	11108.3	10513.4	16605.9	LMFA08020106	M+H-2H2O	C22H43NO3	41.3	25.6	1.43241	N-stearoyl GABA
8.89_475.2797m/z	475.28	pos	8.88728	1.06588e+06	1.0964e+06	1.05954e+06	1.45254e+06	1.50836e+06	1.4207e+06	3960.26	6078.2	4457.63	1.72947e+06	1.32547e+06	1.32977e+06	1.20018e+06	1.5555e+06	1.51751e+06	1.48147e+06	LMFA08020136	M+NH4	C23H46N4O3	38.3	0	-1.4084	N-stearoyl arginine
10.46_499.2131m/z	499.213	pos	10.4608	123488	107631	125894	110062	119730	93949.2	127869	96310.2	90028.3	122019	124328	112711	115134	120030	108763	106009	HMDB0039506	2M-H	C11H11NO6	38.1	0.0326	-2.69411	N-Salicyloylaspartic acid
12.62_811.3844m/z	811.384	pos	12.6225	30790.6	57130.9	54045.7	35629.3	43672.9	36134.8	41531.3	49994.8	54212.4	53952.8	50606.4	47088.1	47724.9	42928.9	38653.5	52134.5	HMDB0062567	2M+FA-H	C4H8N3O5P-2	46.9	45.4	-0.188537	N-phosphocreatinate(2-)
7.31_640.2933m/z	640.293	neg	7.30727	947660	929657	930453	936629	915153	933592	831280	926911	887761	1.02923e+06	1.03635e+06	1.01851e+06	973256	928185	978522	960792	HMDB0032865	M+H	C16H13N	37.9	0	3.33073	N-Phenyl-2-naphthylamine
4.77_271.1890m/z	271.189	pos	4.77128	233349	251350	244282	256648	247631	249008	263085	276697	260832	226629	240384	236806	244620	245579	235442	266365	HMDB0059630	2M+NH4	C18H38NO5P	37.7	0	-2.60682	N-palmitoyl-phosphoethanolamine
11.71_806.3438m/z	806.344	pos	11.7117	129264	134179	152896	114887	113452	129570	144769	146566	162239	174517	150759	140512	155276	132114	175321	126986	LMFA08020095	2M+FA-H	C27H42N2O3	34.2	0	1.92782	N-palmitoyl tryptophan
10.71_166.0991m/z	166.099	pos	10.7086	66157.7	48853.6	61432.2	60888.4	64731.4	69495.9	64682.1	65588.4	54148.9	58374.4	61608.6	63538.3	70664.2	71935.3	66651.6	70536.2	LMFA08020080	M-H	C18H37NO4S	38.1	0	-1.34034	N-palmitoyl taurine
13.89_834.5313m/z	834.531	neg	13.8934	4.79633e+07	3.51959e+07	3.70879e+07	1.2607e+07	3.11824e+07	3.78778e+07	4.3788e+07	3.74659e+07	3.79582e+07	1.48192e+07	4.62384e+07	5.37303e+07	4.81487e+07	4.83767e+07	4.46303e+07	5.2138e+07	LMFA08020101	M-H	C19H37NO4	46	38.6	-1.64719	N-palmitoyl serine
9.54_400.9870m/z	400.987	neg	9.537	22080.2	18543.8	17091	22793	18008	18134.2	25948.9	26849	22587.2	21991.8	20725.8	19670.3	20730.9	18842.7	20590.8	23687.6	LMFA08020109	M+H	C21H41NO3S	37	0	4.23014	N-palmitoyl methionine
13.82_774.5015m/z	774.501	pos	13.8172	71140.2	145176	87684.5	70201.9	139304	69754.8	102564	53042.8	92125.8	109647	80835.5	88337.4	77532.3	131172	80114.9	59826.7	LMFA08020112	M+H-2H2O	C22H43NO3	37.7	0	4.38486	N-palmitoyl isoleucine
10.53_393.2299m/z	393.23	pos	10.5306	53379.4	63043.2	52807.4	62900	62606.6	59394.8	58196.5	58182	56009.8	63782.1	49246.2	40710.4	61118.4	42561.5	65982.1	85125.2	LMFA08020127	M-H	C21H40N2O4	37.2	0.366	-0.493468	N-palmitoyl glutamine
13.67_783.0290m/z	783.029	pos	13.6734	58544.2	90402.5	118321	121603	51498.2	131602	86776.5	153576	75381.5	35527.1	80978.4	111963	31830.1	123536	30129.8	48658.2	HMDB0060966	M+Na	C14H17N3O2	37.7	0	1.70199	norzolmitripan
9.49_847.6049m/z	847.605	neg	9.49113	471821	342038	428773	487976	467254	525277	542537	335104	376957	551311	564637	439566	488956	476248	537157	503986	HMDB0011634	2M+Na	C6H17N3	31.7	0	-3.43709	Norspermidine
10.85_223.1480m/z	223.148	pos	10.8474	8916.71	8036.91	11751.4	6642.69	11058.2	13583.8	6688.76	8912.96	9667.91	8336.75	12057.4	11311	8838.9	10987.3	9877.49	9137.57	HMDB0030176	2M-H	C19H11NO4	39.8	0.856	0.606351	Norsanguinarine
10.43_810.4288m/z	810.429	pos	10.4344	90770.4	107482	110859	91446.8	132009	91458.2	131202	72167.7	135678	97770.3	88781	86277.4	120094	82072.3	87253.8	87011.8	HMDB0006044	M+H-2H2O	C9H11NO2	51.5	66	4.04589	Norsalsolinol
8.87_786.5292m/z	786.529	pos	8.87017	185071	203854	157157	166089	154241	181900	130237	197596	188146	226550	254038	194285	206661	154240	162598	192489	HMDB0031667	M+H	C7H13NO	47.1	45.2	4.99301	Nor-psi-tropine
6.68_797.5372m/z	797.537	neg	6.67697	119474	111290	94491.3	104792	112865	96422.7	144705	151372	146282	56284.1	63723.3	31167.1	0	634.763	80808.9	117111	HMDB0005766	M+H	C10H17N3O6	39.1	12.7	4.14657	Norophthalmic acid
8.55_91.0297m/z	91.0297	pos	8.55338	26450.6	26071.6	25228.6	24205.3	21602.3	20168.7	20273.8	24044.3	22296	23263.9	21141.5	23261.7	22247	21642.8	18792.3	23755.8	HMDB0060688	2M+FA-H	C4H9Cl2N	34.7	0	3.08942	Nornitrogen mustard
9.86_277.0190m/z	277.019	neg	9.85732	27043.4	28959	26681.6	38373.7	30417.4	27384	27920.5	30873.5	31140.8	33925.1	23967.2	28776	28099	31871.4	36083.5	26205	HMDB0030784	M+NH4	C21H26O5	46	37.6	-3.37173	Normammein
8.90_748.4916m/z	748.492	pos	8.89565	64566.9	50991.9	29850.3	26431.6	55664.9	46207.9	45652.6	42219.1	87996.8	52766.3	11365.6	80135.5	62108.1	18858.8	62942.1	30522.3	HMDB0015092	M+K	C23H31NO3	37.8	0	1.09517	Norgestimate
9.39_545.4061m/z	545.406	pos	9.38818	25959.6	34386.3	24991.1	18439	31365.2	18298.1	35233.2	35605.7	58170.3	17998.7	13806	11384.7	31500.4	43979.6	15877	12505.4	HMDB0061026	M+NH4	C35H63NO13	38.4	10.1	3.31143	norerythromycin
7.28_550.3901m/z	550.39	pos	7.27812	272760	263743	267930	277649	219702	281859	184729	292086	242934	173281	256219	223944	254949	205813	220812	230639	HMDB0000216	M+H-2H2O	C8H11NO3	39.3	0	-2.08036	Norepinephrine
8.48_374.3047m/z	374.305	pos	8.48067	15970.1	19254.9	19686.6	14269.1	16241.1	10090.1	12828.5	13888.1	14753.6	14972.3	10468.7	11932.9	8691.42	13686.9	12480.7	9183.03	HMDB0036817	M+H-2H2O, M+H	C11H16O2	44.5	28.2	-2.33165	Norecasantalic acid
9.67_703.5516n	726.541	pos	9.67458	96140.7	120176	162136	102388	127519	105354	117756	80011.5	165812	133043	150816	156734	158190	136187	135534	131801	HMDB0060546	M-H	C25H35NO4	36.3	0	1.08743	Norbuprenorphine
11.37_828.3808m/z	828.381	pos	11.3747	197492	267216	213972	284449	201710	183238	418850	266736	565854	191724	231974	188516	213270	261571	260125	195801	HMDB0029437	M+K	C10H18N2O6	36.5	0	-4.49016	Nopalinic acid
1.34_130.0329m/z	130.033	pos	1.3379	144092	152480	147292	121799	174687	172337	167568	179619	192454	112403	90452	152796	88341.8	97012.8	153137	151287	HMDB0013688	M+H	C15H24O	37.3	0	3.93661	Nootkatol
0.65_327.0335m/z	327.034	pos	0.654317	113993	118306	114090	188852	126848	34070.7	189478	90211.8	161280	232815	152351	166076	66648	182511	79666.6	84443.2	HMDB0000772	M+Na	C19H38O2	38.6	0	-2.54973	Nonadecanoic acid
4.57_301.0112m/z	301.011	neg	4.57265	13059.9	11972.6	15681.1	17076.2	10043.2	13550.4	14546.6	19749.2	13533.8	11883.3	13703.1	11497.1	14510.6	14247.3	13956.9	12468.8	LMFA08020081	M-H	C20H39NO4S	37.8	0	-1.1325	N-oleoyl taurine
2.83_130.0658m/z	130.066	pos	2.82563	55514.3	54584.2	53595.8	51527.5	56327.7	58526.9	54033.7	64996.5	61848.3	52679.6	57165.4	59300.7	51028.1	59000	57053.4	54591.2	LMFA08020113	M+H-2H2O	C24H45NO3	51.3	73.6	-0.755688	N-oleoyl isoleucine
4.36_187.1269m/z	187.127	pos	4.36093	119345	140896	124644	134132	131841	131910	128697	137304	127987	116627	121308	128577	129130	138209	132646	134302	LMFA08020128	M-H	C23H42N2O4	37.9	0	2.88176	N-oleoyl glutamine
4.98_421.3204m/z	421.32	pos	4.97587	37677.8	45832	45656.2	9495.66	6738.68	6987.4	9339.88	6380.96	6037.08	27410.8	5850.88	4974.41	3157.26	4781.64	4769.88	12476.8	HMDB0062335	M-H	C22H41NO3	36.8	0	-0.335357	N-Oleoyl GABA
0.64_299.0695m/z	299.07	pos	0.639067	19451.3	18693.2	21830.1	12248	15662.1	18671.2	13143.3	20372.9	20361.4	22090.1	19282.2	15245.2	18042.8	15854.7	18831.8	18758.1	HMDB0013279	M-H	C11H21NO3	37.1	0	-1.95391	N-Nonanoylglycine
2.91_253.0711m/z	253.071	neg	2.90958	5144.04	8645.89	8345.47	39854.8	4355.63	9855.08	0	20982.2	2247.24	0	8910.13	8155.11	5005.83	2302.17	1168.82	6568.72	HMDB0040192	2M-H	C4H6N2O3S	38.4	0	1.67063	N-Nitrosothiazolidine-4-carboxylic acid
8.90_734.4067m/z	734.407	pos	8.89565	59736.2	70062	101777	32374.9	67145.6	34312	70015.4	56807.5	73260.8	110203	67760.5	94850.8	98780.3	67774.3	55399	76896.6	HMDB0031642	M+H	C4H8N2O	39	0	-2.24793	N-Nitroso-pyrrolidine
7.30_525.3182m/z	525.318	pos	7.30108	753791	689412	538801	427992	702224	680488	455899	597032	405431	244992	578153	613731	332476	509314	859179	311932	HMDB0041940	M+H-2H2O	C9H11N3O	38.8	0.113	2.03045	N'-nitrosonornicotine
5.99_400.3425m/z	400.342	pos	5.9936	7.80441e+06	7.95441e+06	7.8142e+06	7.78627e+06	8.77653e+06	9.30027e+06	7.72328e+06	1.02107e+07	8.84035e+06	4.65454e+06	7.83612e+06	6.68912e+06	1.02222e+07	7.26354e+06	6.45738e+06	7.40319e+06	HMDB0041953	M+H-2H2O	C10H15N3O3	39.8	1.36	-1.01385	Nnal-N-oxide
9.67_452.9961m/z	452.996	neg	9.67408	47489.4	54288.8	51155.8	48663	44291.3	40899.9	46715.1	47041.8	50598.7	53590.4	41289.4	52456.6	41791.1	51435.3	47337.8	49039	HMDB0060846	M+H-2H2O	C20H21NO3	38.3	0	-0.150121	N-Monodemethylolopatadine
6.14_426.2471m/z	426.247	pos	6.1384	22513	40347.5	29957.3	28236.4	33836.6	41017.3	28735.4	37332.9	28535.7	24202.5	28869.5	17207.4	28474.5	21188.2	19115.8	28645.3	HMDB0004370	2M+K	C11H14N2	39.3	0	-1.25338	N-Methyltryptamine
0.64_302.1027m/z	302.103	neg	0.6425	16973.6	15984.5	16767.4	17672.9	15783.3	14680.8	15769.4	17511.4	14385	13547.3	15430.5	16793.1	15814.5	15202.6	19349.5	16299.1	HMDB0040381	2M+FA-H	C16H17NO2	38.9	0	1.82773	N-Methylschinifoline
10.32_441.2815m/z	441.282	pos	10.319	58056	53189.6	56521	52910.3	46200.5	77963.6	58372.9	74083.5	72848.2	61238.6	57696.5	48124.7	55460.3	60384.2	62298.3	60726.5	HMDB0001387	2M+NH4	C9H13NO	38.1	0	3.00742	N-Methylphenylethanolamine
10.28_394.2673m/z	394.267	pos	10.275	10086.4	9862.7	13673	11603	16015.8	15057.7	20293.2	12027.4	2627.68	17422.3	21618.3	16840.1	11006.4	9556.57	11781.9	2583.72	HMDB0001009	2M+Na	C11H17N2+	38.5	0	-2.91065	N-Methylnicotinium
13.34_294.9942m/z	294.994	neg	13.3443	86312.7	91393.7	80769.6	84394	87869.3	80683	82312.7	86835.7	90882.3	84905.1	75881.6	72717.9	81754.9	69269.8	70174.6	75266.6	HMDB0060173	M+H-2H2O	C3H10NO4P	39.3	0	-1.86971	N-Methylethanolaminium phosphate
2.92_231.1222m/z	231.122	pos	2.9171	30448.5	27356.7	29269.8	23038.1	32479.4	35269.2	21816.3	36205.2	22900.7	17019.9	29889.5	27129.3	37506.3	19536.1	34488.9	42254.3	HMDB0036394	2M+FA-H	C8H15NO5	37.5	0	0.308647	N-Methylcalystegine C1
11.67_277.0151m/z	277.015	neg	11.672	67027.9	69082.2	63715.1	78769.3	70575.4	71567	68501.8	65633.1	60083.6	72930.9	80479	56491.4	74185.7	56350.8	65582.5	66397.7	HMDB0060065	M-H	C10H13NO3	53.7	73.9	-3.03353	N-methyl-4,6,7-trihydroxy-1,2,3,4-tetrahydroisoquinoline
2.91_499.2762m/z	499.276	pos	2.90947	49843.3	41533.1	42626.5	34838.2	68263.9	53320.2	54644.7	51521.3	74625.8	16579.3	41743.6	51920.5	83412.9	29551.1	11536.3	26988.1	HMDB0035360	2M+Na	C7H15NO4	38.6	0	-1.48819	N-Methyl-1-deoxynojirimycin
8.77_760.5862m/z	760.586	pos	8.76798	4.42615e+08	4.41612e+08	4.17732e+08	4.62517e+08	449336251	4.35916e+08	4.69315e+08	5.02676e+08	4.96715e+08	5.18962e+08	5.56012e+08	530077619	530326835	510230437	4.85348e+08	4.78503e+08	LMFA08020142	M+K, 2M+H	C7H15NO	38.8	0	1.50108	N-methyl hexanamide
8.87_250.1792m/z	250.179	pos	8.87017	151934	161275	157414	186807	183633	162609	190564	189818	203955	141160	183311	155328	161406	160153	159631	158721	HMDB0030379	2M+NH4	C14H12N2O	38.9	0	0.582129	N-Methoxy-1-vinyl-beta-carboline
10.39_256.1690m/z	256.169	pos	10.3897	39656.1	40583.5	46859.8	72005.7	43305.7	55466.2	47686.8	44464.4	50618.9	37885.8	37021.3	41544.5	28036.7	46161.1	39976.7	43438	LMFA08020138	M-H	C20H37NO4S	36.3	0	-0.830228	N-linoleoyl taurine
10.28_836.4436m/z	836.444	pos	10.275	1.28707e+06	1.27182e+06	1.23725e+06	1.20329e+06	1.20622e+06	1.26324e+06	1.20371e+06	1.31756e+06	1.28335e+06	1.29002e+06	1.18759e+06	1.2331e+06	1.08359e+06	1.2703e+06	1.43409e+06	1.18349e+06	HMDB0013272	M+Na	C14H27NO3	38.1	0	4.24735	N-Lauroylglycine
13.54_369.0336m/z	369.034	neg	13.5413	104950	123918	111154	96184.5	108067	117198	99556.7	102681	110302	106750	108179	107741	116789	114819	103370	114519	HMDB0062182	M-H	C8H15NO4S	37	0	-2.8887	N-lactoyl-Methionine
6.78_269.2483m/z	269.248	neg	6.78368	554566	544743	497066	624184	597192	616505	0	237.143	0	700207	600275	612897	588925	655576	615834	601934	HMDB0032357	M-H2O-H	C5H12NO6P	38.9	1.06	0.839886	N-Lactoyl ethanolamine phosphate
9.03_407.1895m/z	407.189	neg	9.02628	145523	174929	161576	128035	128091	153359	145544	136958	152855	292956	91010.9	111225	100783	112062	90508.9	80682.3	HMDB0014865	2M-H	C3H5N3O9	38.4	0	-3.96829	Nitroglycerin
0.54_857.6683m/z	857.668	pos	0.542233	34583.9	38408.2	37099	30971.3	38888.5	38637.8	38558.4	46600.9	34665.9	40223.9	41675.4	40220.4	46770.7	32635.3	43428.3	34225.2	HMDB0014836	M-H	C8H6N4O5	35.8	0	-4.99041	Nitrofurantoin
9.14_252.2331m/z	252.233	pos	9.1395	42156.8	33149.7	43994.8	38182.2	42999.4	30252.1	22636.5	18971.5	19624.3	33653	25358.7	31430.1	44227.5	30179.6	39732.1	22295.2	HMDB0003378	2M+NH4	HNO	39.9	0	-0.0377969	Nitric oxide
2.92_694.9207m/z	694.921	pos	2.92473	34532.2	51838.9	46044.8	45390	48221.9	38295.7	34220.2	47703.5	43099	49073.4	51043.3	47920.5	40874.9	43108.5	46355	49690.5	HMDB0014649	2M+FA-H	C12H9N3O5S	37.2	0.0915	-4.87401	Nitazoxanide
2.67_325.1049m/z	325.105	pos	2.6744	36498.8	40877.6	40933.4	49279.1	51888.5	83820.8	59472.1	64650.7	56726.4	47603.8	36347	61357.7	17160.5	44866	55573.5	43442.7	HMDB0014545	M-H	C20H24N2O6	37.7	0	-0.919486	Nisoldipine
12.39_802.5633m/z	802.563	neg	12.3861	1.89613e+06	1.72504e+06	1.67502e+06	1.36213e+06	1.68058e+06	1.46655e+06	1.66515e+06	1.62927e+06	1.65139e+06	1.94237e+06	1.63002e+06	2.30303e+06	1.48562e+06	2.12885e+06	2.02228e+06	1.81959e+06	HMDB0033436	M+H-2H2O	C12H13NO3	39.4	8.34	-4.88608	Nigellimine N-oxide
0.87_115.0038m/z	115.004	neg	0.870017	205078	202158	208111	208288	207960	194213	213782	211936	203696	215491	198168	200644	217955	197187	211271	217531	HMDB0030228	2M+FA-H	C14H8N2O3	39.2	0	-1.90305	Nigakinone
13.82_728.5866n	729.594	pos	13.8172	4.70624e+06	3.7454e+06	3.70308e+06	3.84655e+06	4.66977e+06	4.23876e+06	4.25702e+06	4.96654e+06	4.93177e+06	3.47033e+06	5.27771e+06	5.09992e+06	5.52133e+06	5.19924e+06	5.14901e+06	5.28354e+06	HMDB0031764	2M-H, 2M+FA-H	C12H7N5O9	39.3	2.51	-2.0746	Nifursol
13.80_807.5505n	772.537	pos	13.8003	848260	755281	879969	949760	945950	837726	831039	1.00603e+06	987056	728984	855484	810124	908333	874610	876012	881718	HMDB0015573	2M+H	C13H9F3N2O2	36.4	0	-3.36091	Niflumic Acid
8.05_129.0694m/z	129.069	pos	8.04893	29297.1	26932.8	29235.3	28620.7	25771.7	28095.3	26892.2	31859.7	29682.9	30565	35881.3	31578.7	32936.1	28000.4	30492.8	27232.6	HMDB0059646	M-H2O-H	C11H15NO9P+	48.7	54.2	-1.49347	nicotinate beta-D-ribonucleotide
4.66_209.1542m/z	209.154	neg	4.6641	39249.6	38961.6	41384.5	39008.3	42802.2	35314	44096.5	43793.9	37749.1	41265.1	39687.6	38064.5	44220.1	40250.2	35339.7	41088.4	HMDB0032808	M-H2O-H	C16H19NO6	39	1.4	-2.30847	Niazirinin
10.52_848.5482m/z	848.548	neg	10.518	1.30479e+06	1.33586e+06	1.31677e+06	1.26307e+06	1.28682e+06	1.30491e+06	1.26876e+06	1.30357e+06	1.3261e+06	1.35271e+06	1.25504e+06	1.32406e+06	1.21493e+06	1.31602e+06	1.39833e+06	1.25814e+06	HMDB0031945	2M+K	C18H25NO7S	34.8	0	2.04947	Niaziminin A
0.63_403.0861m/z	403.086	pos	0.631433	123476	127168	132854	181227	147937	183503	161816	132492	156840	184975	163239	176101	92101.9	187468	111382	105172	HMDB0038630	M+Na	C18H25NO8	39.8	6.79	0.59096	Niazimin A
7.34_175.1487m/z	175.149	pos	7.34003	138022	135048	125206	131833	138018	129569	128582	120605	130708	121836	111313	110176	118403	121635	125069	118368	HMDB0001406	M+H	C6H6N2O	52.3	64.3	1.68084	Niacinamide
10.20_855.5840m/z	855.584	pos	10.1956	173512	220439	170532	182334	191320	170065	196172	207034	211947	112050	157067	160554	154176	181186	167261	156065	LMFA08020029	M+H	C20H33NO2	39.3	0	0.514088	N-hydroxy arachidonoyl amine
8.46_578.4227m/z	578.423	pos	8.45658	166134	168133	158403	156909	163681	228090	137365	208816	186503	96309.4	181277	171731	159987	119165	124134	139235	HMDB0032740	M+H, 2M+H, M+Na	C20H39NO	39.1	4.35	-1.78821	N-Hexadecanoylpyrrolidine
0.64_284.1001m/z	284.1	pos	0.639067	275632	283945	267428	234187	267814	309459	288236	296083	298856	225979	295637	289891	274696	318782	303768	317358	HMDB0003470	M-H2O-H	C6H9NO5	46.8	39.9	-3.362	N-Formyl-L-glutamic acid
9.64_383.2810m/z	383.281	neg	9.64297	11622.4	16851.6	18798	12522.5	16527.4	12467.7	15737.2	16757	17769.6	18446.6	12762.4	19303.7	14899	14389.7	14357.9	9748.52	HMDB0013021	M-H	C26H40N4O6	37.8	0	-0.926841	Neuromedin N (1-4)
6.57_592.3648m/z	592.365	neg	6.57023	11783.8	8226.2	8453.85	5005.22	901.345	3819.62	15851.7	26091.1	21407.8	17170.5	7090.17	7768.66	2475.08	3861.62	8236.4	4578.97	HMDB0015090	M+H	C21H41N5O7	43.2	42	2.08677	Netilmicin
12.77_589.0256m/z	589.026	neg	12.7661	201416	194099	185610	198276	199407	206496	192001	196641	191174	197493	207859	193696	207561	188476	204415	204751	HMDB0034566	2M+NH4	C20H30N2O5	34.6	0	-3.30944	Neotame
12.58_165.0061m/z	165.006	neg	12.5843	7730.4	4686.59	3786.29	5634.1	5524.99	4614.86	4894.86	4697.98	4005.41	4275.08	6258.21	3334.32	4771.81	1705.26	5335.29	6983.02	HMDB0030106	M+Na	C25H22O9	35.4	0	3.20166	Neosilyhermin A
2.86_172.9913m/z	172.991	neg	2.86387	19691.8	18401.4	20618.8	8905.12	11616.4	20222.2	5791.82	19748.9	20634.9	8759.43	15576.5	10606.2	17592.6	49329.1	13452.8	35128.3	HMDB0015129	M+H-2H2O	C23H46N6O13	38.2	0	-1.66633	Neomycin
12.65_761.4710m/z	761.471	pos	12.6531	1.14487e+06	1.19793e+06	1.01189e+06	1.06817e+06	1.46151e+06	1.13942e+06	953358	1.27576e+06	982878	1.24481e+06	1.16773e+06	1.43011e+06	1.01314e+06	1.24158e+06	1.33924e+06	1.32531e+06	HMDB0030955	M+H-2H2O	C16H25NO	39.2	3.57	4.22234	Neoherculin
10.52_803.5501n	804.557	pos	10.5219	1.7977e+07	1.80302e+07	1.7584e+07	1.85377e+07	1.80765e+07	1.85215e+07	1.88031e+07	1.92779e+07	1.98389e+07	1.70252e+07	1.64973e+07	1.76316e+07	1.65918e+07	1.85983e+07	1.87537e+07	1.73897e+07	HMDB0030053	2M-H	C22H32O2	42.6	33.2	1.30365	Neogrifolin
9.75_393.1842m/z	393.184	pos	9.75402	24397.2	32824.1	46920.3	37623.3	46196.9	39178.8	47972	39734.5	40256.1	20815.8	27093.3	40098.3	48885.3	40156.5	28527.3	54737.8	HMDB0060144	M+H-2H2O	C29H41N5O9	38.8	4.01	1.37804	Neocasomorphin (1-5)
8.86_376.3214m/z	376.321	pos	8.86135	67989.5	81977.2	78350.5	85603.4	74609.7	87178.2	71756.8	83651.8	97171	76475.4	80617.2	81543.9	83082.9	75867.7	68670.7	68327.5	HMDB0060164	M+NH4	C35H52N6O10	39.1	3.16	-2.30079	Neocasomorphin
9.65_329.2689m/z	329.269	neg	9.6508	38689.5	47204.7	46901.6	38176.1	39688.2	44409.3	30902.9	30756.9	35014.6	37421.7	39272.3	37174.9	28132.9	32512	33329.3	26858.7	HMDB0031112	M+H-2H2O	C29H25NO9	36	1.12	-0.373034	Neoacrimarine F
9.19_793.4781m/z	793.478	pos	9.19337	284707	292382	273244	275543	245374	338638	279649	247967	253239	351807	398058	335455	275098	319229	363618	345033	HMDB0040385	M-H	C39H41NO9	37.9	10.2	2.40195	Neoacrimarine B
10.02_939.5185m/z	939.518	pos	10.0224	159207	169901	182206	193506	170151	181516	63212	71427.3	74506.8	172795	149897	107309	156313	108009	120899	156706	HMDB0014365	M-H2O-H	C32H45N3O4S	43.3	47.5	4.67243	Nelfinavir
8.19_335.1673m/z	335.167	pos	8.18918	50023.8	49265.5	55066.9	35844.6	31529.5	34676	30770.4	33663.8	40730.6	175060	35158.8	36297	35908	37583.7	25912.1	26112.2	HMDB0014854	M-H2O-H	C19H17NO7	42.5	24.9	0.610781	Nedocromil
11.82_545.0381m/z	545.038	neg	11.8168	37044.6	30947	30235.2	32980.1	30468.4	32502.1	35772.8	33197.2	36988	27686.2	27132.9	34972.5	30285.1	29136.1	21389.8	30711.3	HMDB0015594	2M+NH4	C22H25F2NO4	36.9	0	-4.10206	Nebivolol
0.63_352.0829m/z	352.083	neg	0.634883	23983.4	23570.4	21252.2	19618.2	17498.6	2526.51	14934.1	18630.1	15464.1	14986.7	20326.6	17200.9	35756.7	12218.4	15393.4	26379.1	LMFA08020134	2M-H	C28H39N3O3	42.2	22.3	4.76952	N-docosahexaenoyl histidine
0.61_519.2334m/z	519.233	pos	0.608567	106268	104881	100862	106806	104762	107632	96075.7	101775	103353	93184.8	106171	95111.3	114030	94849.4	85736.2	108633	HMDB0061086	M+NH4	C24H25NO	38.1	0	0.589253	N-Didesmethyl-tamoxifen
7.34_124.0889n	142.123	pos	7.34003	130892	133468	121174	128051	132373	118898	126988	125478	119547	106908	107695	114300	116358	122810	119571	116062	HMDB0060612	M+NH4	C40H74N2O14	46.3	47.4	0.0429122	N-di-Demethyl roxithromycin
0.54_981.6503m/z	981.65	neg	0.5446	89364.1	92514.2	76012.2	84197.6	82730.7	82047.8	91243.9	94616.1	78816.9	73308.9	85169.2	85879.7	85163.3	75517.6	78449.4	86255.4	HMDB0013866	M+K	C25H27NO	34.8	0	-0.923218	N-Desmethyltamoxifen
13.54_760.3365m/z	760.337	pos	13.5424	71293.8	76085.1	65608.3	106411	100591	95024.2	107140	115501	109797	62885.2	87588.2	72808.1	83535.1	152427	90994.7	59985.7	HMDB0060896	M-H2O-H	C36H46N6O5S2	34.6	0	-3.25343	N-Desmethylritonavir
0.64_385.1304m/z	385.13	pos	0.639067	192445	194466	190399	231131	207940	219555	192674	218131	210607	179397	190776	209074	182727	196137	198945	209112	HMDB0013862	M+H	C28H29N7O	39.2	0	1.34112	N-desmethylimatinib
0.64_231.1718m/z	231.172	pos	0.639067	70061.1	72232.2	64500.1	60852.6	88304.6	68347.6	72354.6	73876	68589.5	61658.2	56082.8	71622	65199.4	71467.7	68726.6	62443	HMDB0060840	M+NH4	C18H19NO	38.7	1.28	3.61108	N-Desmethyldoxepin
9.20_794.5672m/z	794.567	neg	9.20203	4.36818e+06	3.89048e+06	4.47367e+06	4.7249e+06	4.43526e+06	4.45351e+06	3.26452e+06	3.84544e+06	4.16848e+06	4.94986e+06	5.01498e+06	4.07581e+06	3.70135e+06	4.31212e+06	4.54413e+06	4.37381e+06	HMDB0014021	2M+FA-H	C19H19FN2O	38.9	0	1.36225	N-Desmethylcitalopram
10.72_764.5676m/z	764.568	pos	10.7169	55486.7	52169.3	52913.8	37144.6	63879.5	61120.7	48555.6	38149.1	26424.6	48364.8	23909.1	26484.1	59651.2	73045.4	72889.7	40072.5	HMDB0061011	M+Na	C16H23N3O2S	36.6	0.555	-2.31065	N-desmethylalmotriptan
3.76_138.0194m/z	138.019	neg	3.76075	12620.8	12591.2	14005.7	10486	10463	9692.15	8999.71	12892.9	11405	11680.1	11141.6	8181.64	9919.34	12409.8	12363.2	9483.68	HMDB0060611	M+NH4	C13H21NO	38.7	0	3.28307	N-Desmethyl tapentadol
0.52_226.9649m/z	226.965	neg	0.521733	111493	107876	112523	106862	107381	114490	110042	109839	111706	117105	108424	109684	117278	111553	106352	102215	HMDB0013988	M+H-2H2O	C12H13NO3	37.7	0	-1.51244	N-Deschlorobenzoyl indomethacin
11.75_808.5872m/z	808.587	pos	11.7525	1.10246e+08	9.93107e+07	9.83062e+07	1.04328e+08	1.07164e+08	9.93867e+07	1.03827e+08	1.1105e+08	1.14593e+08	1.03225e+08	1.08453e+08	113482433	1.03298e+08	1.16775e+08	1.17152e+08	1.10817e+08	HMDB0061071	2M+NH4	C18H23N5O4S	34.4	0	4.21644	N-desalkyludenafil
8.05_145.1020m/z	145.102	pos	8.04893	24639	23201.4	27988.8	28425.7	26213.8	27657.2	22831.5	28277.6	32224.8	29051	27153.4	25897.8	33226.9	27576.7	26522.4	23016.3	HMDB0061161	M-H2O-H	C15H10ClFN2O	49	80.6	0.979292	N-Desalkyl flurazepam
9.10_307.2639m/z	307.264	neg	9.10275	84636	89422	83370.7	82618.7	90647.8	113653	80377.4	91135.1	110191	65081.9	89128.8	74709.1	81779.8	69378.2	62429.3	67077.4	HMDB0013267	M+NH4	C12H23NO3	39.4	0	-0.785542	N-Decanoylglycine
3.56_796.7667m/z	796.767	pos	3.56263	79854.5	86778.4	72529.5	92249	92565	84407.1	108833	88394.3	112378	43198.8	91248.5	75414.3	82736.1	104078	78157.6	67342.8	HMDB0032855	M+H-2H2O	C12H16ClNO	32.4	0	-3.86281	N-Chloroacetyl-2,6-diethylaniline
10.49_437.2366m/z	437.237	neg	10.4876	94942.9	110630	101961	95901.1	117588	136348	90049.8	115839	115952	37865.2	86041.5	75342.5	72772.2	65073.9	54875.8	67468.2	HMDB0062600	M+H	C5H11NO	38.6	1.27	3.72175	N-butylformamide
0.59_168.9902m/z	168.99	neg	0.587583	68586.2	69152.2	66802.3	94775.7	93824.1	172775	104589	114114	97963.8	90614.1	84517	98324.3	87514.5	78369.7	129871	115297	LMFA08020011	M+H	C24H41NO	41.6	25.9	0.913194	N-butyl arachidonoyl amine
6.77_228.1539m/z	228.154	pos	6.76932	7738.04	12064.2	8963.45	9801.95	11350	7883.61	11602.4	13012.4	12474.6	8709.75	8164.33	9592.49	7994.98	8908.37	7841.14	7679.31	HMDB0040820	M+K	C35H60N2O	34.7	0	-4.51568	Nb-Pentacosanoyltryptamine
12.11_705.0498m/z	705.05	neg	12.1129	136719	140667	122594	131159	130964	145645	133367	142919	143734	143294	131368	134891	147391	133858	135898	137469	HMDB0040815	M+Na	C26H42N2O	37.2	0	3.79097	Nb-Palmitoyltryptamine
9.93_763.4740m/z	763.474	pos	9.93423	50610.8	35442.6	38634.7	37817.7	57030.1	63813.5	81296.7	31087.7	27412	90646.8	114511	68970.3	71950.5	39834.5	91089.9	98717.1	HMDB0040819	M+H	C34H58N2O	36.8	0	-3.66741	Nb-Lignoceroyltryptamine
10.54_719.0374m/z	719.037	neg	10.5409	47700.7	43988.3	38397.5	46917.9	45274.4	45254.3	42372.1	49535.4	42582.8	49154.1	44625.1	42789.3	47924	54799.9	45438.9	42182.5	HMDB0030448	M+NH4	C43H72O11	39.9	25.4	-0.511476	Narasin
8.75_395.1669m/z	395.167	pos	8.75107	44480.7	45809.6	50159.5	48144.1	51190.6	50121	57468.7	57268	54652.1	66102.9	62380.5	52382.5	69331	45410.5	60381.2	45244.2	HMDB0062331	M+H	C29H41NO4	37.1	4.19	1.81554	N-Arachidonoyl tyrosine
6.50_999.6465m/z	999.647	neg	6.4952	512359	520409	511229	402737	325057	244710	258026	339423	339823	448160	412610	391719	357405	319961	368826	371172	LMFA08020075	M-H	C22H37NO4S	53.3	73.4	-1.57923	N-arachidonoyl taurine
8.63_491.4608m/z	491.461	pos	8.62523	80272.6	76775.5	62227.8	40233.5	50825.8	18565.2	49479.1	40043.6	45000.3	30664	7599.23	17378.5	16493.8	47058.4	46906.6	19767.6	LMFA08020131	M+H	C26H39N3O3	38.5	0	1.54482	N-arachidonoyl histidine
12.10_788.5933m/z	788.593	neg	12.0976	114960	112631	107198	86635.1	101125	89483.7	51543.6	82748.7	39451.4	76061	123600	56577.7	128903	58325.2	39787.6	110363	LMFA08020126	2M+Na	C25H40N2O4	32.2	3.02	-2.97816	N-arachidonoyl glutamine
8.61_540.5362m/z	540.536	pos	8.60877	871029	823575	795552	939169	878490	912551	975921	992806	955797	776903	787190	796885	870402	941324	870246	875409	LMFA08020153	M+H	C23H37NO3	37	0	-1.0861	N-arachidonoyl alanine
5.90_484.2844m/z	484.284	pos	5.90213	197038	202105	192435	196774	157770	129760	122247	158236	164043	202221	185806	183766	167975	162165	171848	162825	HMDB0015656	2M+H	C14H14N2	38.1	0	-2.65176	Naphazoline
0.89_217.0827m/z	217.083	neg	0.892883	17693.5	18331.5	22580.7	18903.9	18109.9	17329.8	12115.9	23584.1	12888.8	19611.2	18808.9	14975.1	19000.6	14329.6	15752.8	18725.2	HMDB0015119	2M+NH4	C27H34O3	35.1	0	0.603159	Nandrolone phenpropionate
6.80_791.4935m/z	791.494	pos	6.79998	429741	406215	395682	468808	454497	454426	83743.9	67216.9	68046.8	421690	449655	453493	455318	466239	487864	441858	HMDB0030413	M-H	C9H14N2O7	41.4	15.5	-1.91913	Na-L-Glutamyl-L-aspartic acid
10.31_702.5222m/z	702.522	pos	10.3103	68625.6	70481.2	76829.9	67992.8	64996.8	95405.6	63019.1	59487.4	108724	52686	60740.8	65059	68154.5	60635.3	68880.2	69424.6	HMDB0014982	M-H	C21H27NO4	37.1	0	-1.81586	Nalbuphine
10.80_125.0616m/z	125.062	pos	10.7993	23551.8	26444.1	15004.7	16668.3	22275.1	34920.2	19774.2	4625.43	6159.09	15990.6	24791.5	18018.9	18096.6	24721.4	19663.1	22316.2	HMDB0039501	M-H	C23H32N2O8	36	1.93	2.27648	Na-Hexanoyl-Nb-inosityltryptophan
3.50_359.1250m/z	359.125	neg	3.50167	26498.4	28092.6	26636.5	19574.3	21885	10605.8	15956.5	15084.7	19975	31663.9	16533.9	23065.8	20205.7	25083.9	23428.7	21360.3	HMDB0011716	M-H	C12H15NO5	37.3	0	-0.928245	N-Acetylvanilalanine
5.06_181.1231m/z	181.123	pos	5.0597	17418.8	18711.1	19110.2	7463.06	15695.9	11123	11611	11457.2	13515.8	9451.58	6229.3	4985.31	6333.42	6424.26	5016.84	8245.05	LMSP03010032	2M-H	C20H40NO6P	36.2	0	-4.63784	N-acetylsphingosine 1-phosphate
8.90_567.5152m/z	567.515	pos	8.89565	248720	310750	275794	166971	257453	159856	188938	135513	188195	167281	108873	208769	124013	176133	143840	111941	HMDB0060834	M+H	C12H14N2O5S	37.4	0	-0.248212	N-Acetylserotonin sulfate
2.64_146.0817m/z	146.082	neg	2.63632	9530.75	10009.6	9603.2	8250.92	9383.25	9528.11	5300.71	9259.13	8194.47	9794.02	9788.71	11657.7	11583.6	9073.41	7880.22	8699.35	HMDB0060833	2M+NH4	C18H22N2O8	37.6	0.00474	-4.9311	N-Acetylserotonin glucuronide
6.10_665.3539m/z	665.354	neg	6.1	239762	237006	244139	220718	208313	208777	189570	211972	209590	234795	223277	231069	214783	210229	228772	220529	HMDB0001238	M+H	C12H14N2O2	46.4	80.9	1.58806	N-Acetylserotonin
7.84_538.3875m/z	538.387	pos	7.84195	2.20328e+06	2.2202e+06	2.18106e+06	3.00562e+06	3.06006e+06	3.23372e+06	44838.3	62026.8	58265.1	3.4195e+06	2.79081e+06	2.71617e+06	2.58056e+06	3.13895e+06	3.10045e+06	3.11372e+06	HMDB0002931	M-H	C5H9NO4	54.5	79.1	-3.1432	N-Acetylserine
1.98_322.0885m/z	322.088	pos	1.97567	26098.7	27538	20729.6	18956.3	17377.3	11814.7	13979.7	29947.7	18977.1	14470.4	18216.9	14962.1	38927.7	14937.3	29243.7	29546.1	HMDB0041944	M+NH4	C15H23N3O2	37.8	0	-0.00659207	N-Acetylprocainamide
8.20_757.5607m/z	757.561	pos	8.197	32164.1	21653.9	32416.3	27885.8	25417.6	44589.3	34272.5	26813.5	24768.8	41057.4	33090.6	30259.6	32297.6	26666.6	32528	33234.8	HMDB0003357	M+H-2H2O	C7H14N2O3	37.5	0	3.72935	N-Acetylornithine
13.63_229.1425m/z	229.143	pos	13.6344	644490	617371	629023	693083	645278	665995	716313	689484	709574	604793	677859	629820	687218	662194	680321	692073	HMDB0000230	M+H-2H2O	C11H19NO9	44.5	33.9	3.10232	N-Acetylneuraminic acid
9.43_359.2953m/z	359.295	neg	9.42998	167882	179082	170114	179844	181415	206461	175542	168449	190375	154782	171172	168824	154166	158403	135462	128896	HMDB0011745	M-H	C7H13NO3S	38.5	0	-3.4608	N-Acetyl-L-methionine
6.49_479.3008n	478.294	neg	6.48757	9.23888e+06	9.47786e+06	9.50751e+06	9.06859e+06	7.88586e+06	8.11602e+06	6.98234e+06	8.17073e+06	7.76978e+06	9.05141e+06	8.84714e+06	8.65556e+06	7.74201e+06	7.59275e+06	8.62563e+06	7.96947e+06	HMDB0000812	M+H, M+Na	C6H9NO5	41.5	13.3	3.33028	N-Acetyl-L-aspartic acid
13.60_272.1502m/z	272.15	pos	13.5964	13108.9	10674.5	7595.28	11893.1	9216.13	11187.3	10566.5	12243.9	6046.8	6654.47	5982.26	6191.62	10764.1	5516.49	8648.03	9980.69	HMDB0000766	M-H2O-H, M-H	C5H9NO3	54.9	80.1	-3.44224	N-Acetyl-L-alanine
8.05_306.2066m/z	306.207	pos	8.04893	106813	107130	146375	135337	112000	124273	88742.3	78335.8	139111	157185	89809.5	105290	105577	91139.4	80310	98834.1	HMDB0062715	M-H	C8H11NO5-2	41.3	18.1	-4.74213	N-acetyl-L-2-aminoadipate(2-)
13.82_703.5809m/z	703.581	pos	13.8172	1.7996e+06	1.46391e+06	1.37393e+06	1.54212e+06	1.70605e+06	1.83644e+06	1.50468e+06	1.79834e+06	1.69269e+06	1.55527e+06	1.86428e+06	1.8411e+06	2.05636e+06	2.03075e+06	2.154e+06	2.09711e+06	HMDB0001445	M+H-2H2O	C23H43NO12P2	36.4	0.126	0.746638	N-Acetyl-D-glucosaminyldiphosphodolichol
5.69_101.0607m/z	101.061	pos	5.68988	21226.8	25711.9	22630.9	22000.3	24408.3	23406.1	24812.1	24466	22503	15414.2	18657.5	20463.1	22807.4	23999.6	20749.2	20383.7	HMDB0041537	M+H-2H2O	C19H15NO3	38.1	0	3.37299	N-Acetyldehydroanonaine
5.90_314.3421m/z	314.342	pos	5.90213	18271.2	12673.4	15714.3	2650.24	3496.01	0	2992.28	37648.7	2412.35	11315.7	4292.9	20872	3369.18	6895.22	5309.43	10596.7	HMDB0001067	M+H	C11H16N2O8	55.6	91.6	4.93111	N-Acetylaspartylglutamic acid
5.17_494.1884m/z	494.188	pos	5.17283	34596.4	38990.9	17819.8	31366.8	32491.7	32182.3	8243.56	10642.6	7167.01	31615.9	30780.1	24623.2	23047.5	22964.9	24364.4	29019.1	HMDB0031163	2M+H	C6H9NO	37.9	0	-3.17505	N-Acetyl-2,3-dihydro-1H-pyrrole
11.28_335.0242m/z	335.024	neg	11.2779	28659.2	35829.5	23247.5	23839.6	17603	29975.9	22868.6	31428.9	27453	33735.5	20685.1	29553.4	30907.2	21769.6	35183.7	38755.3	HMDB0033438	2M+FA-H	C7H13N3	39.5	0	-0.256907	Na,Na-Dimethylhistamine
13.78_834.5373m/z	834.537	pos	13.7817	178276	130325	154437	146519	83696.6	144957	134805	222952	163227	123122	129186	106065	81043.5	66223.1	142979	199209	HMDB0041623	M-H	C15H20N6O8	38.1	1.13	1.34091	N6-Carbamoyl-L-threonyladenosine
10.73_685.3575m/z	685.357	pos	10.7253	85425.4	84619.5	109542	92706.2	88609.8	81854.8	86315.7	80184.5	73212.4	94815	88327.7	77509.7	103331	122478	113874	101931	HMDB0001325	M+K	C9H20N2O2	38.5	0	-1.62629	N6,N6,N6-Trimethyl-L-lysine
4.92_271.0045m/z	271.004	pos	4.92252	47754.2	53502.3	52240.7	52938.1	47379	51274.2	44431.5	54126.9	49974	43281.3	43448.6	44653.1	45300.7	49136.3	46955.2	52437.7	LMFA08020022	M+H-2H2O	C26H46N2O	36.4	0	-1.93576	N'-5Z,8Z,11Z,14Z-eicosatetraenoyl-N''-diethyl-ethylenediamine
3.22_244.1556m/z	244.156	pos	3.22085	62103.6	63251.9	59964.2	27629.1	17637.2	3220.67	24407.5	17174.4	3956.4	42542.5	11213.3	39505	0	22421.1	20708.7	28169.1	HMDB0029568	M+K	C13H29N3O	38.1	0	-4.10168	N5-Hexanoylspermidine
1.03_231.0983m/z	231.098	neg	1.03012	7738.64	6865.75	6573.93	5395.67	7329.28	6839.77	5996.2	10540.1	5701.2	6684.61	5139.06	7118.86	9091.69	6558.78	6551.63	7726.79	HMDB0001199	M-H	C9H16N2O5	56.9	97.3	-1.50471	N2-Succinyl-L-ornithine
12.38_143.0811m/z	143.081	pos	12.3766	10987.7	7867.04	12064.1	12727.8	12050.9	10122.4	18330.3	12896.4	13799.7	11027.9	11654.2	9266.83	12408.9	13818.4	12640.2	9819.34	HMDB0061168	M+K	C11H19N5O2S2	36.1	1.71	-1.77826	N2-Monodes-methylnizatidine
10.67_831.4551m/z	831.455	pos	10.6747	129869	134442	124374	143348	131022	136388	118449	95239.3	132267	159790	152679	129531	106853	135071	129825	170458	HMDB0032766	2M+FA-H	C12H20N4O8	41.1	13.9	-3.90056	N2-(2-Carboxymethyl-2-hydroxysuccinoyl)arginine
6.57_482.3626m/z	482.363	pos	6.57083	138691	157371	141726	109161	126473	124065	78500.4	146299	133559	148396	123705	119928	163987	97525.5	105152	110739	HMDB0001186	M+K	C12H28N4O	35.7	0.46	-3.14209	N1-Acetylspermine
6.25_357.3003m/z	357.3	pos	6.25152	45031.7	27338.1	32771.3	31311.5	29091.5	34323.2	36619.8	28126.1	32175.5	28465.8	36644.9	37905	32733.5	36244.9	36074	43720.4	HMDB0039962	M-H2O-H	C37H44N4O6	43.9	44.4	-3.3778	N1,N5,N10-Tris-trans-p-coumaroylspermine
13.83_813.5563m/z	813.556	pos	13.8337	268548	253532	222133	231827	178562	185048	314126	289299	299101	404835	224375	304343	340256	334040	281047	248348	HMDB0039963	M+NH4	C46H50N4O8	34.5	0	1.04181	N1,N5,N10,N14-Tetra-trans-p-coumaroylspermine
1.36_161.0450m/z	161.045	neg	1.36438	55540.2	63349.1	67331.3	47215	57696.4	47704.4	54771.5	59805.9	54262.3	61543.5	45811.7	68589.8	58580.9	47419.4	56528.7	59627.7	HMDB0003882	M-H2O-H	C14H19N2O7P	42.9	26.2	1.60535	N1-(5-Phospho-a-D-ribosyl)-5,6-dimethylbenzimidazole
13.69_548.5409m/z	548.541	pos	13.6928	3.20556e+06	3.09982e+06	3.02404e+06	2.52358e+06	3.0011e+06	1.78531e+06	1.58313e+06	2.02406e+06	1.50092e+06	4.96424e+06	1.95417e+06	2.05168e+06	1.3431e+06	2.96731e+06	2.05058e+06	1.68362e+06	HMDB0039632	M+Na	C19H21NO3	53.7	77.5	-1.24706	N-[2-Methoxy-2-(4-methoxyphenyl)ethyl]cinnamide
8.96_365.3056m/z	365.306	pos	8.96487	89771.9	102835	104895	105089	106678	120916	112390	118508	121758	92644.3	85275.2	87917.4	79213.7	84208.1	88990.4	82191.5	HMDB0034623	M+Na	C40H75NO8	36.5	0	-0.93867	N-[(4E,8Z)-1,3-dihydroxyoctadeca-4,8-dien-2-yl]hexadecanamide 1-glucoside
12.49_589.0504m/z	589.05	neg	12.4928	30983.7	25244.2	22775	26307.5	27955	22585	21907.1	21280.4	24213.1	24262.6	29179.4	23886.5	27720.5	23358.4	20128.7	21061.1	HMDB0002640	M+H-2H2O	C26H43NO9S	35.1	0	-4.63145	N-[(3a,5b,7a,12a)-3,12-dihydroxy-24-oxo-7-(sulfooxy)cholan-24-yl]-Glycine
0.72_238.8919m/z	238.892	neg	0.717533	12148	11475.6	10551.5	10995	10368.4	11641.2	8616.64	10841	12245.3	8533.51	10577.5	10495	10387.7	11421.5	10391.6	9571.83	HMDB0060852	M+H	C15H23NO2	39.2	5.51	1.3198	N,O-Didesmethylvenlafaxine
9.02_391.0040m/z	391.004	neg	9.01865	73089.4	67273.9	65261.2	72670.8	63164.3	66050.1	68465.7	73577.1	62538.3	69453.3	63326.8	66764.3	68284.5	61501.5	62268.5	63435.3	HMDB0060851	M+H	C14H21NO2	37.6	0	-4.34547	N,O-Didesmethyltramadol
7.11_311.2212m/z	311.221	pos	7.11165	43144.6	49493.7	48078.8	46575.8	43046.6	46309	52005.5	49393.3	49718.5	38690.3	46649.8	44297.5	45198.4	45588.3	43921.1	46252.5	HMDB0094675	2M+FA-H	C15H27NO2Si2	37.9	0	-1.97092	N,O-Bis- (trimethylsilyl)phenylalanine
6.50_479.3015n	480.309	pos	6.5034	8.3479e+06	8.37599e+06	8.27516e+06	8.43153e+06	7.15533e+06	7.40392e+06	6.5863e+06	7.77299e+06	7.45146e+06	7.80265e+06	7.68047e+06	7.59726e+06	7.16797e+06	6.95016e+06	7.74287e+06	7.30405e+06	HMDB0041941	M+H-2H2O	C4H8N4O2	39	0	3.32508	N,N'-dinitrosopiperazine
0.53_156.0426m/z	156.043	pos	0.527	37465.9	41224.3	35910.1	37544.8	37197.1	31818.9	40863.3	40654.1	35092.9	35390.6	40509.9	36815.6	39102.2	35532.4	34220.5	39569	HMDB0013645	M+H, M+Na	C20H41NO2	52.4	69.1	-0.167057	N,N-Dimethylsphingosine
6.26_520.2664m/z	520.266	neg	6.25887	125551	127941	135071	107187	107922	104583	108683	104761	109202	117416	106925	112043	98508.9	109444	118240	111708	HMDB0060849	M+Na	C15H23NO	40.3	10.2	4.69613	N,N-Didesmethyltramadol
5.77_502.1566m/z	502.157	pos	5.76612	32308.4	29899.2	31677.1	29055.4	35907.7	31332.8	25575.6	25110.1	28730.4	28853.5	29591.1	33811.7	22595.1	35162.4	36477.5	30093.1	LMFA08020028	M+H-2H2O	C24H41NO3	34.4	0.982	-4.20222	N,N-(2,2-dihydroxy-ethyl) arachidonoyl amine
9.61_441.3386m/z	441.339	neg	9.61203	17470.5	18026.8	19005.3	17576.4	21484.2	14565.2	16372.9	16800	21854	19993.1	6162.57	12935.1	14412	17513.3	20626.2	12365.9	LMSP04000001	M+K	C34H69N2O5P	30.5	0.0141	-1.82454	N-(tetradecanoyl)-sphing-4-enine-1-(2-aminoethylphosphonate)
0.62_352.0666m/z	352.067	pos	0.616183	47354.2	48371.9	40468.2	66189.6	61309.3	53556.9	60588.4	59672	55898.5	52434.9	54229.4	56386.2	64149.7	55036.4	55935.6	51579.2	HMDB0002038	2M+NH4	C7H16N2O2	39.6	1.74	-2.1769	N(6)-Methyllysine
4.48_221.1179m/z	221.118	neg	4.4812	28420.7	28384.5	28341.1	25578.3	34422.6	22412.2	26198.5	27914.1	26018	29342.7	28425.5	25326	35419	27174.2	25066.8	29366.3	LMFA08040020	2M+K	C23H39NO2	37.5	0	-0.386232	N-(5Z,8Z,11Z,14Z-heneicosatetraenoyl)-ethanolamine
9.97_274.2602m/z	274.26	pos	9.96942	23086.1	18457.3	17997.8	15114	48656.9	30262.1	25062.9	28322	22505.6	12249	32773.6	53322.4	29352.6	5849.89	23142.4	25432.1	HMDB0041540	M+K	C10H19NO3	41.1	18	4.5123	N-(5-Methyl-3-oxohexyl)alanine
9.99_343.0172m/z	343.017	pos	9.987	110557	85506.7	83521.8	60171.3	72732.8	103713	50016.7	74984.9	105823	72805.8	79206	72435.2	78165.5	73391.2	46780	69177.9	LMFA08040014	M+NH4	C22H29NO2	38.5	1.15	-4.46269	N-(5,8,11,14-eicosatetraynoyl)-ethanolamine
9.84_128.0098m/z	128.01	neg	9.84207	7.87643e+07	8.34971e+07	8.30722e+07	8.24894e+07	8.27829e+07	8.23233e+07	8.32553e+07	8.44668e+07	8.3519e+07	7.62405e+07	8.00611e+07	7.86676e+07	7.9339e+07	8.08363e+07	8.05639e+07	8.14247e+07	LMFA08030004	2M-H	C12H19NO4	38.9	0	2.37176	N-(3-oxo-octanoyl)-homoserine lactone
0.64_545.1872m/z	545.187	pos	0.639067	131532	136495	133318	140550	139074	126040	150553	132863	163852	138664	120776	141389	139761	143966	128553	139621	HMDB0031651	2M+NH4	C6H13NO	39.5	0	0.800774	N-(3-Methylbutyl)acetamide
7.86_283.2429m/z	283.243	neg	7.86253	1.62608e+06	1.62464e+06	1.61486e+06	1.72586e+06	1.56115e+06	1.77727e+06	1.80587e+06	1.35731e+06	1.72451e+06	1.84676e+06	1.67418e+06	1.64891e+06	1.49565e+06	1.70126e+06	1.35162e+06	1.26974e+06	LMFA08020018	M+H	C23H39NO2	43	39	1.14587	N-(3-hydroxy-propyl) arachidonoyl amine
2.83_188.2121m/z	188.212	pos	2.83327	81760.6	85847.8	84505.9	74455.1	70543	90129.9	78486	100283	88546.2	63112.6	78084.5	66688	50106.6	66570.8	71959	61712.8	HMDB0061384	2M+NH4	C9H16N2O2	38.7	1.48	-2.34002	N-(3-acetamidopropyl)pyrrolidin-2-one
9.66_381.2995m/z	381.299	pos	9.65817	44511.1	64398.5	56224.9	60356.8	53679.6	43704.7	39667.4	55649.5	64187.4	46828.1	44116.6	45188	46651.4	52546.3	42654.7	35409.6	LMFA00000003	M+H-2H2O	C38H74N2O5	38.6	0.00294	-0.687924	N-(3-(hexadecanoyloxy)-heptadecanoyl)-L-ornithine
2.92_259.1290m/z	259.129	neg	2.92483	50542.2	57998.8	57818.5	55042.5	54966.4	52188.6	57409.9	45314.5	53228.7	57592.3	48371.1	56063.6	43471.4	48481.1	49130.3	48326.3	LMFA08020055	M+NH4	C22H36FNO	37.6	0	-0.826505	N-(2-fluro-ethyl) arachidonoyl amine
13.61_467.0286m/z	467.029	neg	13.6099	16656.8	13544.4	19032.2	9226.4	18729.6	17652.6	24588.2	27125.7	10994.5	12883.2	7281.89	7999.58	10106.3	14626.3	5482.22	24839.5	HMDB0032001	M+H-2H2O	C25H45NO	35.9	0	0.487533	N-(2,4-Eicosadienoyl)piperidine
6.06_552.3305m/z	552.331	neg	6.06188	81620	85704.9	88259.8	58810.5	51537.5	33437.1	36188.8	46351.8	53795	91206.3	66644.7	49558.8	68676.4	41721.8	45693.2	59422.4	HMDB0037844	2M-H	C11H21NO7	37	0	1.39928	N-(1-Deoxy-1-fructosyl)valine
4.79_593.1312m/z	593.131	neg	4.78605	51946.2	53179	54979.2	50317.5	53868.2	49956.1	48179.9	53633.2	51204.1	54490.3	56848.2	47700.5	49771.4	51697	51806.9	53232.3	HMDB0037843	M-H	C10H19NO8	38.9	2.17	0.287128	N-(1-Deoxy-1-fructosyl)threonine
7.35_263.1837m/z	263.184	pos	7.34768	133761	173467	135217	108568	183484	156561	123499	130607	114997	114364	131929	100014	101529	137261	148150	118147	HMDB0037839	M+H-2H2O	C12H19N3O7	36.9	0	-0.752179	N-(1-Deoxy-1-fructosyl)histidine
11.06_685.3703m/z	685.37	pos	11.058	57664.7	61887.7	59979.9	43646	60391.4	65058.2	52161.9	56453.7	60487	65994	54347.7	49388.1	48129.9	79093.8	49062.1	56489.3	HMDB0037848	M+H	C8H15NO7	38.4	1.74	-4.44478	N-(1-Deoxy-1-fructosyl)glycine
6.15_426.3578m/z	426.358	pos	6.14602	4.10903e+06	4.19499e+06	4.14255e+06	4.31712e+06	4.38233e+06	5.34535e+06	3.44118e+06	5.14701e+06	4.06073e+06	2.85695e+06	5.05661e+06	3.76571e+06	4.93975e+06	3.70575e+06	3.38643e+06	4.20833e+06	LMFA08020019	M+H	C24H41NO2	48.8	58.9	-2.08089	N-(1,1-dimethyl-2-hydroxy-ethyl) arachidonoyl amine
3.48_204.0667m/z	204.067	neg	3.4788	5245.03	3798.37	3589.31	3915.39	3911.59	4667.59	4441.05	5624.44	4449.78	2321.85	6780.88	5556.08	2602.81	5168.75	5119.03	3134.94	HMDB0033442	M+NH4	C14H23N2O8+	38.2	0	4.99032	Mytilin B
4.27_347.2232m/z	347.223	pos	4.26947	9081.09	18102.7	16695.5	8375.97	3643.96	17892.6	6071.34	9752.65	1329.95	1267.95	20082.8	69850.8	5772.97	10941.8	6021.91	5667.18	HMDB0030371	2M+Na	C10H17NO	38.5	0.0469	0.382477	Myrtine
7.85_444.1414m/z	444.141	neg	7.85492	18618.6	19059.9	18814.5	12719.7	14713.6	14622.8	20203	13784.7	15784	11424	9405.1	8246.35	11995.8	14583.9	10236.5	8632.86	HMDB0000806	M+NH4	C14H28O2	38.9	0	2.01228	Myristic acid
8.42_339.2425m/z	339.243	pos	8.41633	17176.5	19922.6	20983.6	23800.4	19857.5	21515.1	18890.7	20218.3	20130	21882.6	20413.5	20769.7	36420.6	18327.4	19590.3	26001.5	LMSP01080020	2M+K	C21H39NO6	34.7	0	1.27326	Myriocin
0.62_102.0917m/z	102.092	pos	0.623817	18601.8	18719.2	16511	19447	10381.9	30237.8	22298.2	9663.69	15919.9	16193.2	18121.1	21930.1	9846.93	21819.5	10400.7	8008.75	HMDB0030755	M+H	C18H20O4	38.5	0	-0.00935807	Myrigalone E
7.35_376.3202m/z	376.32	pos	7.34768	60667.5	63270.9	63921	38756.7	45490.3	27644.3	39464.3	31431.7	36955.9	41761.2	25729.2	36711.4	30273.5	43501.6	41497.6	33637.1	HMDB0032601	2M-H	C27H38O5	48.4	47.5	0.153856	Muzanzagenin
10.41_843.5293m/z	843.529	pos	10.4076	80641.8	87565.6	95169.5	60918.6	57249.2	79848.1	86886.8	80290.9	80788.9	71264.7	71072.6	91641.4	53872	72599.5	71902.4	60568.3	HMDB0030224	M+H-2H2O	C23H23NO2	34.3	0	4.83174	Murrayacinine
9.85_125.1325m/z	125.133	pos	9.8479	30573.6	22856.2	31827.2	23676.6	21440.8	29380.1	25422	27362.2	23649.3	26352.9	27070.9	31046.9	25369.1	31101.4	28543.6	30686.9	HMDB0036974	M+K	C33H60O7	45.9	45	2.68862	Muricin E
3.57_155.0710m/z	155.071	pos	3.57025	31780.9	31419.7	30044.8	25812	28006.1	25949.5	11832.3	8878.14	7124.36	40517.8	29176.3	25167.3	30972.3	32836.4	28833.3	32497.9	HMDB0029235	M-H2O-H	C34H22O9	37.7	0.0712	1.68739	Mulberrofuran P
2.99_144.0454m/z	144.045	neg	2.9858	10500.3	8465.69	10341.6	8721.07	8485.58	9128.39	9982.87	9925.67	9601.95	9475.02	10212.8	9922.51	8993.5	11351	10086.8	7648.82	HMDB0030559	M-H	C21H14O13	39	6.78	2.88965	m-Trigallic acid
6.81_510.3551m/z	510.355	pos	6.80765	4.78974e+08	4.71546e+08	4.64432e+08	5.75397e+08	5.82571e+08	5.96233e+08	1.66536e+06	2.22525e+06	1.24438e+06	5.81418e+08	548657553	5.27933e+08	5.27474e+08	5.87168e+08	5.82419e+08	5.90333e+08	HMDB0031868	M+H-2H2O	C7H9O3P	39	1.45	4.45541	Monomethyl phenylphosphonate
2.87_200.0293m/z	200.029	neg	2.87148	2.02283e+06	2.14822e+06	2.02361e+06	2.12825e+06	2.07922e+06	2.0346e+06	2.25237e+06	2.07094e+06	2.22256e+06	1.61958e+06	1.90651e+06	2.12342e+06	1.82261e+06	2.13491e+06	2.27138e+06	1.84185e+06	HMDB0002056	M+Na	C12H14O4	38	0	-1.51787	Monoisobutyl phthalic acid
0.64_462.0669m/z	462.067	neg	0.6425	48961.5	50757.1	52116.3	35175.7	26428.9	33478.5	24408.7	38486.8	19867.1	29227.1	101033	81666.1	80700.1	38365.5	66412	69477.8	HMDB0014738	M+H-2H2O	C13H12O2	37.2	0	-2.82081	Monobenzone
9.67_125.0713m/z	125.071	pos	9.67458	559515	588021	565437	603543	622591	570975	624222	627524	629153	527429	539929	563099	569697	585097	546030	588963	HMDB0061154	M+H	C18H30O6	40.4	7.71	2.29308	Monic acid
6.12_496.3403m/z	496.34	pos	6.12315	2.41526e+07	2.38514e+07	2.56554e+07	2.19135e+07	2.1875e+07	2.17591e+07	2.03039e+07	2.12581e+07	2.0287e+07	2.43368e+07	2.06095e+07	2.12226e+07	2.23687e+07	20744571	2.35771e+07	2.129e+07	HMDB0012262	M-H2O-H	C20H26N10O12P2S2	37.4	9.68	3.84587	Molybdopterin-AMP
0.87_273.0862m/z	273.086	pos	0.874183	27722.9	30214.4	28499.4	34497.4	26008.9	28193.3	30735.2	29278	32983.7	30167	26843.4	32348.2	32196.8	30888.3	26333.8	33412.2	HMDB0011683	M-H2O-H	C10H11N5O7P-	42	18.5	-4.17796	Molybdopterin precursor Z
3.57_149.0706n	343.139	neg	3.57025	77487.4	82193.5	76443.7	99557.2	104430	97002.8	617.173	0	0	126580	92620.8	84590.6	81920.4	101260	98324.9	99528.9	HMDB0061039	2M+FA-H	C15H14O3S	39	0	0.552423	modafinil acid
12.44_878.5952m/z	878.595	neg	12.4395	2.14262e+06	2.04499e+06	1.97266e+06	1.96994e+06	2.17192e+06	1.95165e+06	2.20943e+06	2.14285e+06	2.04835e+06	2.25382e+06	2.2015e+06	2.23744e+06	2.00555e+06	2.2822e+06	2.34266e+06	2.20204e+06	HMDB0015302	M+H	C13H17ClN2O2	33.2	0	-3.70258	Moclobemide
8.05_756.4891m/z	756.489	pos	8.04893	30846.7	26985.1	33675.5	38200.7	32905.8	38794.3	46663.4	28535.3	28308.7	35368.8	41514.9	33211.1	40371	29255.5	29969.7	31310.7	HMDB0060955	M+NH4	C17H19N3O	40.5	15.5	-1.50077	mirtazapine-N-oxide
7.38_297.2415m/z	297.241	pos	7.37817	156834	168705	154950	161867	165917	153332	170945	187298	173614	168188	171421	170945	167347	172098	163508	177476	HMDB0015152	M+NH4	C23H27N3O7	37.3	0.00924	2.74339	Minocycline
9.97_832.6093m/z	832.609	neg	9.9705	4.99217e+07	3.93921e+07	4.14938e+07	4.29398e+07	4.31754e+07	5.39858e+07	5.18884e+07	3.60787e+07	4.15004e+07	4.83473e+07	5.27351e+07	5.58624e+07	5.17352e+07	5.12806e+07	5.45632e+07	5.75147e+07	HMDB0014563	M+NH4	C10H21NO4	38.1	6.01	-3.46734	Miglustat
11.46_832.4388m/z	832.439	pos	11.4641	167872	121017	191799	199291	187362	225848	137274	174435	136756	154693	140083	193867	124853	214350	187976	225325	HMDB0014634	M-H2O-H	C8H17NO5	38	0	-3.25796	Miglitol
9.25_287.1940m/z	287.194	pos	9.24745	21141.4	23096	22903.3	21660.6	20498.9	23634.5	20514.5	22171	16093.6	25691.2	19533.6	20988	14515.2	20775.9	21874	20842.7	HMDB0014972	2M+H	C29H35NO2	37.3	4.49	-0.381386	Mifepristone
10.37_675.5451m/z	675.545	pos	10.372	160739	167286	185744	165924	163633	204936	158405	185638	188996	149470	180279	197191	132118	173240	190535	190926	LMSP01080050	M+NH4	C16H27NO2	36.4	14.2	0.864073	Micropine
0.62_308.0981m/z	308.098	neg	0.619633	1.34293e+06	1.33479e+06	1.35378e+06	1.38427e+06	1.42588e+06	1.58649e+06	1.39821e+06	1.40926e+06	1.36873e+06	1.31514e+06	1.36924e+06	1.4024e+06	1.23503e+06	1.3516e+06	1.40783e+06	1.45734e+06	HMDB0015620	2M+NH4	C18H20N2	39.4	0	0.124191	Mianserin
9.25_121.1014m/z	121.101	pos	9.24745	124437	123236	131136	120934	120082	125964	132737	117088	125278	105870	110165	116888	113333	127186	137829	124767	LMGL05010027	M+H	C43H68O11	51.9	84.9	-4.59656	MGDG-O(16:3(7Z,10Z,13Z))
9.87_344.1396m/z	344.14	pos	9.87347	619874	664242	598476	683159	819385	711387	639614	751711	624643	530515	581658	696194	633024	625619	641976	580390	LMGL05010013	M+H-2H2O	C47H74O10	36.1	0	2.47895	MGDG(20:5(5Z,8Z,11Z,14Z,17Z)/18:3(9Z,12Z,15Z))
11.06_450.9964m/z	450.996	neg	11.0645	32645.4	28864.8	30955.1	30475.4	28994.5	31837.6	29126.6	28835	29850.7	25065.1	30256.8	28543.7	27382.5	31371.7	27387.6	29406.1	LMGL05010012	M+NH4	C45H66O10	36.9	0	1.44955	MGDG(18:5(3Z,6Z,9Z,12Z,15Z)/18:5(3Z,6Z,9Z,12Z,15Z))
0.57_270.0767m/z	270.077	neg	0.569633	8546.49	10227.3	12907.6	11989.8	8671.64	11634	8643.32	7918.42	8802.69	10084.7	9613.23	8994.55	12917.3	12187.4	10225.4	8701.34	LMGL05010011	M-H	C45H68O10	35.7	0.352	3.20811	MGDG(18:5(3Z,6Z,9Z,12Z,15Z)/18:4(6Z,9Z,12Z,15Z))
5.51_197.0970m/z	197.097	pos	5.50698	11974.3	14531.5	16293.8	2723.73	1708.72	3289.78	4233.98	7369.59	526.337	19719.4	2007.1	2342.64	1345.99	1862.89	9469.56	2411.49	LMGL05010014	M+K	C45H72O10	43.3	49.4	-4.36482	MGDG(18:3(9Z,12Z,15Z)/18:4(6Z,9Z,12Z,15Z))
8.18_377.1630m/z	377.163	neg	8.18173	11975.4	9350.46	13028.4	5801.3	7027.11	6816.07	5316.66	6844.89	9155.17	83634.9	6258.47	10367.1	4662.18	4951.61	6337.81	3373.28	LMGL05010001	M+NH4	C45H74O10	36.4	0.0395	0.0416134	MGDG(18:3(9Z,12Z,15Z)/18:3(9Z,12Z,15Z))
10.56_247.2040m/z	247.204	pos	10.5569	32515.8	42359.6	46614.2	39563.3	48584.3	41805.9	41306.7	41795.2	42255.4	52255.6	45850.6	31241.2	43554.8	28700	44788.2	41645.9	LMGL05010019	M+K	C43H70O10	40.5	14.4	0.407996	MGDG(18:3(9Z,12Z,15Z)/16:3(7Z,10Z,13Z))
7.86_249.1859m/z	249.186	neg	7.86253	15998.9	13199.4	13575.2	13028.4	14544.5	14566.4	12058.3	8786.64	17238.1	13921.3	12650.1	12676.3	12986.1	15148.9	11518.2	9734.91	LMGL05010024	M+NH4	C45H76O10	40.6	19.1	-1.54691	MGDG(18:2(9Z,12Z)/18:3(9Z,12Z,15Z))
10.00_764.4500m/z	764.45	pos	10.0047	27909.4	21114.5	27969.8	31260.6	26216.8	40138	28812.4	20559.2	16931.2	54739.2	66674.7	34252.6	40699.9	24659.7	40830.7	42036	LMGL05010021	M+H-2H2O	C45H82O10	45.2	48.4	-2.46156	MGDG(18:1(9Z)/18:1(9Z))
9.92_344.1247m/z	344.125	pos	9.91682	80463.7	84247.8	73258.3	63671.9	113576	99861.5	81557.3	72030.3	68860.7	61948.9	61266.3	59517	72605.3	72732.1	81279.5	86815.7	LMGL05010025	M+NH4	C43H80O10	37	6.96	-1.259	MGDG(16:0/18:1(9Z))
9.24_287.2370m/z	287.237	pos	9.23852	1.23868e+06	1.33543e+06	1.16773e+06	1.37615e+06	1.19509e+06	1.38014e+06	1.69749e+06	1.35712e+06	1.19001e+06	1.12397e+06	1.22316e+06	1.16164e+06	635497	1.17869e+06	1.32066e+06	1.25797e+06	HMDB0072846	M+NH4	C20H40O4	50	59.3	2.07438	MG(i-17:0/0:0/0:0)
4.81_105.0449m/z	105.045	pos	4.80938	7184.8	9114.25	7050.23	7530.29	6426.21	6647.2	6718.61	7394.36	5841.13	8496	7650.97	5787.52	6580.11	5545.07	6931.46	7554.1	HMDB0072855	M-H2O-H	C24H48O4	35.1	0	1.07481	MG(a-21:0/0:0/0:0)[rac]
11.11_543.0341m/z	543.034	neg	11.1102	69692.5	63112.5	66741.7	62459.8	65176.7	54984.4	66695.8	60383.4	66367.1	53209.1	57266.7	59907.9	54575.5	61604.3	58166.6	59797.5	HMDB0011131	M+Na	C21H42O4	38	0.0561	4.45764	MG(18:0/0:0/0:0)
12.30_282.1932m/z	282.193	pos	12.3016	124740	83855	126132	101086	131618	138620	163262	95366.3	159614	106188	147902	110193	99521.2	135863	114732	94375.3	HMDB0072866	2M+NH4	C13H26O4	37.9	0	1.88052	MG(10:0/0:0/0:0)
13.84_599.3212m/z	599.321	neg	13.8408	1.12764e+07	1.13511e+07	1.13589e+07	1.16958e+07	1.09963e+07	1.11146e+07	9.6418e+06	1.04485e+07	1.04235e+07	1.46698e+07	1.06545e+07	1.17192e+07	1.03083e+07	1.07037e+07	1.22011e+07	1.08914e+07	HMDB0011560	M+NH4	C27H42O4	46.8	41.4	0.267247	MG(0:0/24:6(6Z,9Z,12Z,15Z,18Z,21Z)/0:0)
8.77_840.5952m/z	840.595	pos	8.76798	21965.8	32382.7	24002.3	20355	22323.2	34675.2	11465.5	14671.7	13841.2	18857.9	19628.3	23033.4	10426.1	22978.2	12950.3	20116.2	HMDB0011557	M+H-2H2O	C25H38O4	46.1	42.3	0.872867	MG(0:0/22:6(4Z,7Z,10Z,13Z,16Z,19Z)/0:0)
6.14_426.3050m/z	426.305	pos	6.1384	184566	181309	202466	214980	221427	251941	186757	218166	206388	143549	213762	174203	208640	177195	162389	199535	HMDB0011555	2M-H	C25H40O4	35.8	0	1.60561	MG(0:0/22:5(4Z,7Z,10Z,13Z,16Z)/0:0)
8.88_381.1734m/z	381.173	neg	8.88215	9.37776e+06	9.70138e+06	9.78683e+06	9.71586e+06	9.57289e+06	1.06392e+07	8.98535e+06	8.9961e+06	1.00326e+07	9.32461e+06	9.55697e+06	8.7382e+06	9.01197e+06	8.52753e+06	7.49917e+06	7.47917e+06	HMDB0011549	M+NH4	C23H38O4	44.5	38.6	-2.91482	MG(0:0/20:4(8Z,11Z,14Z,17Z)/0:0)
5.93_299.1298m/z	299.13	pos	5.925	50720.8	52134.5	52089.7	42945	39611.9	22262.2	32803.9	37119.3	36641.8	42957.9	42851.4	39793.8	41030.7	37494.4	40563.2	41709.9	HMDB0011545	M+H	C23H40O4	38.7	0	-1.19399	MG(0:0/20:3(11Z,14Z,17Z)/0:0)
12.36_362.9937m/z	362.994	neg	12.3633	25894.4	31519.5	25068.2	29181.2	29995.5	32616.4	29342.3	30329.5	26672.4	23252.2	23242.3	39042.8	40144.7	38749	35116.5	40146.2	HMDB0011543	2M+Na	C23H44O4	36.1	1.06	1.4647	MG(0:0/20:1(11Z)/0:0)
8.90_381.2991m/z	381.299	pos	8.90417	22743.4	28334.6	23658.5	26727.1	20174.9	25626.6	21574	22152.1	29489.8	21543	25399.4	19764	21281.8	24531.3	16318.5	18853.6	HMDB0011539	M+H-2H2O	C21H36O4	37.8	0	4.40302	MG(0:0/18:3(6Z,9Z,12Z)/0:0)
6.29_255.2325m/z	255.232	neg	6.28937	200077	202522	193629	179752	167668	150909	150703	167688	167326	214184	203299	197225	173377	171082	189357	168896	HMDB0011534	M+H-2H2O	C19H36O4	38.2	0	3.82788	MG(0:0/16:1(9Z)/0:0)
13.04_535.0370m/z	535.037	neg	13.0394	57478.4	59841.2	48162.9	36107.9	61889.6	61727.9	39343.5	36333.7	53505.6	53685.9	56392.9	39895.7	49674.5	51146.4	50337.5	53357.7	HMDB0011533	M+H	C19H38O4	54	81.3	1.72944	MG(0:0/16:0/0:0)
7.87_329.1892m/z	329.189	pos	7.873	261236	291495	273975	300454	274778	334849	327628	246912	309432	302713	221571	256745	236594	261392	233987	245126	HMDB0011532	M+Na	C18H36O4	36.5	0	-4.38295	MG(0:0/15:0/0:0)
7.75_551.3739m/z	551.374	pos	7.75048	6179	8036.09	5915.33	3992	2906.67	3434.63	3351.94	4442.64	3790.67	64429	2211.5	2220.39	2712.4	0	1838.7	2717.53	HMDB0000227	M+H, M+NH4	C6H12O4	37.6	0	-3.02328	Mevalonic acid
13.69_759.0320m/z	759.032	neg	13.6937	126207	123512	125506	135189	128545	118038	115118	112839	119998	119812	129141	115848	126348	120183	127475	130090	HMDB0031714	M+H-2H2O	C7H14OS2	37.5	9.53	-3.49435	Methylthiomethyl 2-methylbutanethiolate
3.49_127.0760m/z	127.076	neg	3.49405	50519.3	52437.6	51311.4	34169.7	37083.5	34902.4	32449.1	35197.4	29607.5	32471.3	33214.6	34721.1	42422.1	33701.1	31754.3	45718.2	HMDB0061711	M+H	CH5O4P	38.6	0	4.72524	Methylphosphate
8.73_399.2509m/z	399.251	neg	8.72843	182075	199747	196204	204697	192855	229201	188746	180993	216150	195894	198589	187955	190745	171551	151229	156553	HMDB0000202	M-H	C4H6O4	38.5	0	-4.30796	Methylmalonic acid
2.83_188.0166m/z	188.017	pos	2.82563	10547	13977.8	17255.2	13583	20416.2	22542.5	13402.9	14221.8	25107.2	9814.51	10723.3	15405.8	14462.6	9674.95	12343.1	13007.3	HMDB0030326	M+H	C9H17NO	37.6	0	2.0318	Methylisopelletierine
5.83_570.1910m/z	570.191	pos	5.82708	46143.7	70101.7	64623	99105.4	54160.1	141167	53107.5	57668.7	64712.2	52614.6	59722.3	46295.9	60874.5	49833.5	87958.2	16955.5	HMDB0004181	M+H	C6H8N2O	37.6	14.7	3.11433	Methylimidazole acetaldehyde
11.10_653.0466m/z	653.047	neg	11.1026	23031.8	28406.3	24343.6	24847.4	22201.8	22834.8	26288	29541.3	26442.2	29620.9	24110.1	22366.5	26039.3	27553.6	28293	27315.5	HMDB0029852	2M+FA-H	C18H28O4	37.3	0.737	2.96902	Methylgingerol
0.62_339.0553m/z	339.055	pos	0.623817	29204.9	28065.9	31106.9	27074.5	29757.5	30181.6	30774.5	35983.6	31061.1	22549.9	23960.4	24675.4	38035.4	22114.6	31921.1	34597.5	HMDB0039221	M+K	C2H5NS2	35.6	0	-2.92762	Methylcarbamodithioic acid K salt
10.65_305.0226m/z	305.023	neg	10.6464	11548.8	20472.2	18813.8	19903.5	21341.1	22142.8	16532.9	10959.9	11572.9	10462.1	17446.2	15448.1	12880.5	22294.6	12255.2	15823.3	HMDB0012259	M+H	CH5AsO2	31.9	0	-0.527622	Methylarsonite
10.86_168.0772m/z	168.077	pos	10.8633	52144.3	53875.8	52521.7	41725.7	58411.9	58232.9	36821	46634.6	53300.8	55577	51875.4	65067.7	58533.3	60609.7	59420.1	56516.2	HMDB0031465	M-H2O-H	C22H34O3	39.4	4.05	-1.67373	Methyl-[10]-shogaol
8.08_124.0891n	142.123	pos	8.0805	692697	650071	617881	613712	651441	617422	665477	646216	598901	604599	572358	613495	589939	635869	579803	650120	HMDB0062605	M+H, M+NH4	C9H8O3	43	19.5	2.62929	Methyl Phenylglyoxalate
8.07_153.1282m/z	153.128	pos	8.07263	163489	155469	150828	150136	161663	152955	149219	150146	159496	136099	132870	150508	143301	145280	148232	155723	HMDB0032617	M+H-2H2O	C9H10O2	51.7	65.3	0.90762	Methyl phenylacetate
13.82_577.5329m/z	577.533	pos	13.8172	204896	204259	197323	273747	215963	178604	226822	240996	251991	187525	167450	173114	164567	199009	193601	204557	HMDB0034106	2M+FA-H	C2H3NS	37.7	0	0.499178	Methyl isothiocyanate
8.99_209.1902m/z	209.19	pos	8.98842	20354.5	11382.7	14595	22084	16347.4	17300.8	16440.4	22933.2	17803.7	15319.7	14628.4	13880.8	16905.6	21813.4	17642.4	17872	HMDB0038429	2M+FA-H	C8H15NO9S2	39.8	18.8	4.95773	Methyl glucosinolate
2.21_323.0681m/z	323.068	pos	2.21072	178902	181427	187663	166446	198401	160520	138054	270734	191752	116732	159819	166190	297288	129820	254008	267953	HMDB0031740	M+Na	C13H22O3	38.6	16.4	0.716743	Methyl dihydrojasmonate
7.88_213.1147m/z	213.115	pos	7.88087	12340.4	8452.84	11741.1	6846.16	10054.2	11043.6	9517.52	11503.6	9258.91	12904.8	11629.4	9767.2	8532.27	9266.71	9062.6	8975.81	HMDB0004822	M+H-2H2O	C9H14N2O2S	38.4	0	0.788416	Methyl bisnorbiotinyl ketone
7.35_138.1048n	156.139	pos	7.34768	153562	145415	150655	148175	154808	137668	145126	147352	149032	128640	133660	129932	134047	138626	133928	138917	LMFA01050151	2M+FA-H	C17H26O5	46.8	40.2	-0.58012	methyl 8-[2-(2-formyl-vinyl)-3-hydroxy-5-oxo-cyclopentyl]-octanoate
9.08_806.4981m/z	806.498	neg	9.07972	585826	308573	365332	297428	313506	398293	459206	448070	399835	225082	391590	505805	472233	496032	479444	497015	HMDB0034759	M+Na	C11H12O2S	40.3	17.6	0.816706	Methyl 5-(1-Propynyl)-2-thiophenepropanoate
8.73_406.3302m/z	406.33	pos	8.72508	4.25283e+06	4.50642e+06	4.30041e+06	4.65881e+06	4.63758e+06	4.65754e+06	4.86233e+06	5.0477e+06	5.01917e+06	3.94047e+06	4.24292e+06	4.25255e+06	4.45107e+06	4.53052e+06	4.30956e+06	4.38042e+06	LMFA01050152	M+NH4	C13H18O5	55	95.4	3.55843	methyl 4-[2-(2-formyl-vinyl)-3-hydroxy-5-oxo-cyclopentyl]-butanoate
5.80_544.2800m/z	544.28	pos	5.79658	195714	206089	221357	207103	163854	267443	173550	196902	201712	191936	175350	200911	190874	192779	229484	180279	HMDB0029744	2M-H	C14H11NO2	39.3	5.7	0.0989652	Methyl 3-carbazolecarboxylate
10.59_823.5584m/z	823.558	pos	10.5889	152838	153726	161045	163779	105147	167156	65048.6	82623.9	185170	149435	101723	112233	62276.2	109402	140430	102915	HMDB0039183	M-H	C28H26O18	41.9	14.6	-0.146267	Methyl 3,4,6-tri-O-galloyl-beta-D-glucopyranoside
2.69_146.0272m/z	146.027	pos	2.68963	19439.9	17996.3	18318.7	14772.6	14110.8	14917.5	14323.3	10208.4	10679.1	12430.9	9671.26	15519	7728.83	14765.8	8455.97	13011.3	HMDB0039387	M+H-2H2O	C11H9NO4	37.3	0	-4.54675	Methyl 2,6-dihydroxy-4-quinolinecarboxylate
9.60_401.3426m/z	401.343	pos	9.6046	162793	171369	152045	85009.2	115517	102175	73120.7	115278	120383	554404	91286.2	95984.5	94792.4	121255	113155	108111	HMDB0038523	M+H	C25H40O3	37.8	0	2.69934	Methyl 2-(10-heptadecenyl)-6-hydroxybenzoate
8.55_559.1352m/z	559.135	pos	8.54507	108907	136693	115344	5418.92	15317.1	44087.8	36708.3	18990.3	13654.6	151167	25970.3	9928.95	7811.05	20176.5	42590.1	11791.9	HMDB0029585	M+H-2H2O	C12H22O2	44.1	35.3	-4.43811	Methyl 10-undecenoate
8.05_585.5386m/z	585.539	pos	8.04893	109386	117750	117913	119687	94040.7	124184	102166	135774	136837	93267.3	92029.8	96722.1	107678	104083	107499	110322	HMDB0033042	2M-H	C5H12S3	35.9	0	-4.39442	Methyl 1-(methylthio)propyl disulfide
6.31_496.1791m/z	496.179	pos	6.30507	943390	1.18577e+06	1.00899e+06	1.00375e+06	893421	823839	903169	989084	917649	867443	898084	852101	775654	887785	993023	849351	HMDB0033075	2M-H	C5H12OS3	37.2	0	-0.234395	Methyl 1-(methylsulfinyl)propyl disulfide
0.59_253.0105m/z	253.011	pos	0.58525	10599.3	13920.2	10958	9339.96	13818.9	13149.8	10282.1	15404.4	12404.9	7341.17	15789.3	6778.07	10949.1	7000.1	17692.7	14601	HMDB0033076	2M-H	C7H14OS3	36.7	0	-0.0189503	Methyl 1-(2-propenylsulfinyl)propyl disulfide
9.80_724.4988m/z	724.499	pos	9.80473	73520.4	92731.5	84237.1	87726.8	92637	82552.7	62048.5	81252.1	106307	64298.2	78321.2	80191.5	98479.4	79249	87440.6	65562.1	HMDB0033043	2M-H	C7H14S3	36.6	0	-1.05053	Methyl 1-(1-propenylthio)propyl disulfide
5.36_378.2414m/z	378.241	neg	5.36293	30540.3	26469.9	30696.2	22401.2	26874.3	37340.2	20864.6	28625.2	27784	10896.7	33935.4	31398.6	67310.7	37074.4	21255.4	27053.7	HMDB0031875	M+H	C3H8S3	36.6	0	-0.0808046	Methyl (methylthio)methyl disulfide
12.52_937.6075m/z	937.607	neg	12.5233	3.26512e+06	3.29709e+06	3.2767e+06	3.37203e+06	3.01278e+06	2.51272e+06	3.50915e+06	3.81848e+06	3.70253e+06	2.65321e+06	3.04935e+06	3.02655e+06	3.08744e+06	2.86145e+06	2.90857e+06	3.11916e+06	HMDB0031977	M+H	C26H32O3	38.1	0	3.58362	Methyl (9Z)-6'-oxo-6,5'-diapo-6-carotenoate
7.10_311.1629m/z	311.163	pos	7.10402	32362.6	31028.2	28958.8	27661.7	26460	24820	24129.4	36172.3	31345	40649.4	35232.7	37914.5	33563.5	31154.7	32481.7	29529.8	HMDB0031976	M-H2O-H	C20H24O3	37.6	0	2.38827	Methyl (9Z)-10'-oxo-6,10'-diapo-6-carotenoate
7.10_523.3636n	524.371	pos	7.10402	7.69178e+06	7.67451e+06	7.68441e+06	7.68714e+06	7.13907e+06	4.95023e+06	6.57216e+06	8.1526e+06	7.66087e+06	7.28626e+06	7.16013e+06	7.2574e+06	7.05563e+06	6.44147e+06	7.2706e+06	7.13665e+06	HMDB0015611	M+H	C12H13NO2	55.1	86.5	3.27122	Methsuximide
8.09_451.3764m/z	451.376	pos	8.08837	71300.9	75027.7	69663.9	71703	73386	58580.8	73288.1	73147.9	71397.1	76962.8	68233.4	76235.6	64101.3	76062.6	67512.6	65861.8	HMDB0015474	M+H-2H2O	C19H24N2OS	37.6	0	-0.00384654	Methotrimeprazine
9.02_782.4296m/z	782.43	pos	9.02328	56001.5	31368.7	43199.9	53741	46614.9	47430.3	59797	44428	41150.6	49158.3	54384.1	48982.9	63996.9	53311.2	46931.2	42585.5	HMDB0028986	M+H-2H2O	C10H20N2O3S	30	0	0.604485	Methionyl-Valine
9.97_788.6173m/z	788.617	pos	9.96942	4.61961e+08	380392003	4.31801e+08	4.16017e+08	4.23992e+08	5.53233e+08	5.81306e+08	3.82606e+08	462326194	443877090	5.01088e+08	5.36483e+08	5.35001e+08	4.59975e+08	5.48555e+08	5.93708e+08	HMDB0029430	M+NH4	C5H12N2O3S	38.5	2.16	-1.65068	Methionine sulfoximine
9.89_229.1297m/z	229.13	pos	9.89075	14556.8	17780.5	14075.6	14986.6	12854.4	12594.2	15004.4	16437.2	20721.7	13027.9	18878.7	12057	11736.8	13991.4	8344.35	12007.5	HMDB0002005	M+H-2H2O	C5H11NO3S	37.5	0	4.95855	Methionine sulfoxide
9.37_728.4959m/z	728.496	pos	9.3735	138902	195664	199784	237305	201211	209699	228695	173995	186321	162382	185218	164820	202902	190998	212005	199087	HMDB0014901	M+K	C4H6N2S	34.2	0	3.78804	Methimazole
7.07_283.2636m/z	283.264	neg	7.07215	75762.1	80596.9	74789.7	66582.5	61474.6	45166.5	49508.2	63595	59455.2	79212	71222	68856	65255.1	62871.4	74857.9	65878.7	HMDB0004063	2M+FA-H	C10H15NO3	39.1	0	-1.31165	Metanephrine
0.59_147.0537n	148.061	pos	0.58525	2.0943e+06	2.11155e+06	2.08118e+06	1.93889e+06	2.16366e+06	1.96828e+06	2.29721e+06	2.2693e+06	2.30835e+06	2.05098e+06	2.00482e+06	2.21951e+06	2.29086e+06	2.37592e+06	2.28621e+06	2.37031e+06	HMDB0041925	M+H-2H2O	C20H28O2	41.5	24.4	4.11486	Metandienone
0.63_277.0533m/z	277.053	pos	0.631433	72307.8	73773.3	73336.1	76512.2	83077.1	89553.6	98560.4	85204.7	86971.9	70049.1	62630.5	66273.6	71947	75743.8	71267.9	67694.3	HMDB0036141	M+H-2H2O	C13H24O4	41	15	4.9665	Menthyl ethylene glycol carbonate
5.14_306.9981m/z	306.998	neg	5.13545	34279.8	33526.5	37648.3	34426.5	34480.3	33985.4	33543.3	37512.4	37638.8	33841.9	35717.6	32536	32417.6	34465.5	35735.6	34939.6	HMDB0003352	2M+NH4	C10H20O	38.3	0	4.32861	Menthol
3.56_173.0816m/z	173.082	pos	3.56263	129861	126892	126631	109499	125322	123629	56398.5	62299.2	43067.2	157956	124742	119977	129217	128905	127396	131181	HMDB0030040	M-H	C45H74O19	38.8	5.21	0.454258	Melongoside O
12.05_119.0678m/z	119.068	pos	12.0548	4206.76	4421.07	4643.5	4409.32	4442.01	3649.73	3367.11	2951.34	3474.76	5561.19	5103.81	5519.44	4358.36	4073.39	3761.05	3222.48	HMDB0038787	M+H-2H2O	C24H32O7	38.8	13.4	3.96092	Melleolide B
8.19_210.1595n	228.198	pos	8.18918	40712	39378.6	36348.8	28871.2	32671.1	32892.9	29943.9	28867.6	33680.6	41883.2	22071.1	32677.4	25368.8	29838.2	28974.8	26764.7	HMDB0029684	M-H	C7H6N4O2	35.8	0	0.821087	Melizame
8.04_403.1579m/z	403.158	neg	8.04438	8.97058e+06	9.30504e+06	9.33261e+06	9.2024e+06	8.9865e+06	8.93933e+06	8.27547e+06	8.4472e+06	9.25862e+06	8.92548e+06	9.01084e+06	8.9809e+06	9.08365e+06	8.6502e+06	8.28664e+06	8.22366e+06	HMDB0001939	M-H	C22H32O3	43.3	38.4	0.133391	Medroxyprogesterone
2.64_220.0827m/z	220.083	pos	2.64392	20079.1	19686	23174.2	25408	25236.4	21258.3	17746.2	16528.2	19230.3	21521	17105.7	19625.1	15435.2	18294.1	18560.1	18666.4	HMDB0033831	M-H2O-H	C16H8O6	53.8	78.5	2.78876	Medicagol
13.84_165.9905m/z	165.991	pos	13.8423	689826	632055	625382	648389	671229	662389	708725	695097	691991	716440	770584	734945	736993	736050	723238	727151	HMDB0034551	M+Na	C30H46O6	38.9	10.7	-0.830798	Medicagenic acid
0.63_613.4158m/z	613.416	pos	0.631433	33441	42393.3	44493.4	7095.74	41763.4	17162.8	4779.21	50013.5	13842.1	0	5661.88	30939.9	58199.4	0	68055.6	73851.2	HMDB0015074	2M-H	C14H11Cl2NO2	33.5	12.5	0.726989	Meclofenamic acid
10.50_327.0215m/z	327.021	neg	10.4952	57484.6	57372.5	49441.1	60593.4	59223.7	64475.6	54703.1	52924.6	59168.9	48445.2	51384.1	63359.7	51283.3	58383.9	54818.5	57998.2	HMDB0014875	M+NH4	C25H27ClN2	32.8	0	0.756834	Meclizine
1.06_117.0188m/z	117.019	neg	1.05942	130286	132245	140425	149162	152677	53365.7	53842.8	146476	111217	140607	206423	168125	172189	28484.5	115000	120458	HMDB0001309	2M-H	C9H8ClNO3	38.4	21.7	1.50711	m-Chlorohippuric acid
13.89_818.5312m/z	818.531	neg	13.885	37303	48167.6	40284.9	44087.1	28729	30612.8	35604.4	35727.2	40960.8	60024.6	53037.7	45523.3	46022.4	71208.2	60665.7	40547	HMDB0001544	2M+FA-H	C7H5ClO2	34.1	0	-1.15736	m-Chlorobenzoic acid
10.68_338.2693m/z	338.269	pos	10.6833	1.06818e+06	785551	975173	753610	800586	1.02828e+06	956899	850848	818107	883681	948496	872271	895281	776129	852762	979207	HMDB0033783	M-H2O-H	C15H14O6	39.3	5.46	-3.60767	Marshrin
7.32_814.5216m/z	814.522	pos	7.31665	37253.4	23761.3	25372.5	28614.8	29389.3	30611.7	15190	28391	34536.5	36788.7	36682.6	35219.5	29015.1	24280.1	29272.9	31081.9	HMDB0039564	M+H	C20H24O8	44.1	29.8	2.49618	Marmesin rhamnoside
12.01_671.0364m/z	671.036	neg	12.0062	190897	197332	197837	195535	186938	200779	201792	210219	188901	188816	187177	193651	187634	200014	198647	198445	HMDB0029504	M+H-2H2O	C14H16O3	43.6	32.2	3.99356	Marindinin
7.86_745.4451m/z	745.445	neg	7.86253	241198	274255	255229	269082	253787	286423	291831	217461	280016	269950	235051	258891	218641	255776	190118	176077	HMDB0014924	2M+Na	C15H29N3O5	41.3	13	0.67196	Marimastat
6.52_717.3480m/z	717.348	neg	6.51805	108390	111892	106225	104118	93739.9	77721.4	100307	103196	106296	99807.5	106723	104925	102426	104058	94466.1	97607.8	HMDB0034550	2M+K	C30H50O2	33.7	8.61	-1.65309	Maniladiol
0.83_96.0446m/z	96.0446	pos	0.82845	5595.77	6757.61	5633.89	6564.32	3692.23	4914.41	3499.08	3206.52	3728.09	5370.08	5046.89	4092.82	6259.29	5246.02	4686.09	6982.64	HMDB0033881	M+K	C24H30O5	38.2	0	0.818144	Mammea C/AB cyclo D
8.80_373.2975m/z	373.297	pos	8.80142	245713	267970	261119	255342	298236	172801	290810	290392	330761	239198	244198	262239	266909	263259	236933	266760	HMDB0030777	M+Na	C23H25O12+	34.9	0.801	-1.51331	Malvidin 3-glucoside
8.75_383.1532m/z	383.153	neg	8.75163	91014.2	99223.9	94655	105184	91903.7	103754	100342	85818.3	102451	103811	96496.4	88036.7	88602.7	87272.8	80536.1	74836.2	HMDB0037274	M-H2O-H, M-H	C9H10O4	44.3	26.3	-2.01632	Maltol propionate
4.10_167.9934m/z	167.993	pos	4.10298	21460.9	25622.3	20219.2	22936.8	23641.4	24555.2	20780.2	22628.7	25312.2	21312.8	21009	21882.5	22132.7	25847.4	22841.7	23355.6	HMDB0060626	M-H2O-H	C8H15O6PS2	45.6	44.9	1.3895	Malathion monocarboxylic acid
8.04_965.6386m/z	965.639	neg	8.03675	148329	188078	168649	170207	168795	170346	157459	168190	181422	118063	120592	123086	150891	129180	126634	132121	HMDB0030226	M+NH4	C23H27NO2	37.2	2.93	1.43973	Mahanimbinine
10.89_199.1841m/z	199.184	pos	10.887	574730	526671	535418	576589	552576	622483	581354	557606	591003	543884	559651	510582	567894	558350	562770	565289	HMDB0015469	M-H	C14H10MgO6	36.2	0	-2.67426	Magnesium salicylate
8.77_748.4334m/z	748.433	pos	8.76798	37764.7	36944.6	52590.1	36387.8	29333.3	50423.6	26090.3	28673.2	38284.6	70070.6	62074.7	63096.6	55286.4	61616.7	45371.9	42643.4	HMDB0030455	M+NH4	C22H32O5	34.5	3.77	4.96921	Macrophorin C
10.08_763.4236m/z	763.424	pos	10.0837	111470	54036.2	96114	101582	113015	166339	142814	58494.3	71036.2	195875	205386	110782	146788	93967.8	148832	159110	HMDB0040653	M+NH4	C42H64O14	37.5	0.598	-2.6918	Mabioside C
0.60_256.0533m/z	256.053	pos	0.600933	12120.1	13572.6	16936.5	9467.9	9147.64	6481.66	12691.3	12537.1	11507.6	9531.44	7364.92	11156.6	10605.3	11310	12105.6	12052.6	HMDB0028964	2M+NH4	C11H23N3O3	37.4	0	0.128317	Lysyl-Valine
0.67_164.0478n	182.082	pos	0.6696	1.19785e+06	1.26331e+06	1.20035e+06	1.15636e+06	1.2775e+06	1.32064e+06	1.19786e+06	1.36307e+06	1.28497e+06	1.23971e+06	1.21126e+06	1.27915e+06	1.03234e+06	1.01099e+06	1.19657e+06	1.42597e+06	HMDB0028961	M+NH4	C10H21N3O4	42.7	22.8	4.98891	Lysyl-Threonine
12.41_250.1805m/z	250.18	pos	12.4078	356471	346325	317348	380191	305706	364450	462695	394669	427643	322124	398343	326478	435322	324006	307971	392503	HMDB0028959	2M+NH4	C11H21N3O3	39.1	0	-2.3963	Lysyl-Proline
13.79_830.5767m/z	830.577	pos	13.7916	2.94355e+06	2.92042e+06	2.73365e+06	3.52585e+06	2.74449e+06	2.47243e+06	3.54557e+06	3.37386e+06	3.49316e+06	3.28531e+06	3.86736e+06	3.52837e+06	3.89189e+06	3.03212e+06	2.71399e+06	3.2692e+06	HMDB0028945	M+H	C12H26N6O3	40.3	17.1	-2.17743	Lysyl-Arginine
0.56_140.0117m/z	140.012	neg	0.560483	92915.1	94011.9	99478.4	101554	107326	93598.5	102515	100846	101110	101053	89856.2	100297	97725	106680	99107.8	93623.6	HMDB0011499	M-H	C29H48NO7P	38.9	0	0.372514	LysoPE(0:0/24:6(6Z,9Z,12Z,15Z,18Z,21Z))
12.62_811.4472m/z	811.447	pos	12.6225	33567.2	65323.9	52766	48071.5	44846.8	25344.6	36519	56249.7	53960	59644.6	60332.2	71259	23652	59185.9	47732.9	48963.3	HMDB0011496	M+H, M+Na	C27H44NO7P	52.8	70.8	1.35112	LysoPE(0:0/22:6(4Z,7Z,10Z,13Z,16Z,19Z))
5.92_526.2937m/z	526.294	neg	5.92468	127470	118896	117192	108096	124988	122195	83976	108836	89980.6	146116	133721	117128	135150	152532	133864	133537	HMDB0011494	M-H	C27H46NO7P	56.7	98.9	-0.494325	LysoPE(0:0/22:5(4Z,7Z,10Z,13Z,16Z))
6.57_530.3246m/z	530.325	pos	6.57083	1.60135e+06	1.61082e+06	1.56109e+06	1.60703e+06	1.28682e+06	1.14416e+06	1.74078e+06	2.00754e+06	1.96609e+06	1.45326e+06	1.32252e+06	1.41545e+06	1.4071e+06	1.25049e+06	1.38304e+06	1.37511e+06	HMDB0011493	M+H	C27H48NO7P	57.6	98.9	0.953645	LysoPE(0:0/22:4(7Z,10Z,13Z,16Z))
12.94_735.4308m/z	735.431	pos	12.9439	169618	165609	183812	223898	192875	187219	152694	156490	164495	202668	218467	209749	151960	172479	223931	249376	HMDB0011489	M+H-2H2O	C25H42NO7P	38.6	2.11	1.85892	LysoPE(0:0/20:5(5Z,8Z,11Z,14Z,17Z))
5.75_500.2780m/z	500.278	neg	5.7505	4.73127e+06	4.62792e+06	4.76711e+06	4.51205e+06	4.65756e+06	5.07781e+06	3.47698e+06	4.03211e+06	3.89222e+06	5.18299e+06	4.95135e+06	4.73663e+06	4.83693e+06	5.30697e+06	5.02948e+06	4.76097e+06	HMDB0011487	M-H	C25H44NO7P	56.9	89.1	-0.496671	LysoPE(0:0/20:4(5Z,8Z,11Z,14Z))
10.61_798.6028m/z	798.603	pos	10.6062	21293.8	27092.2	26621.7	30615.5	26975.9	39152.8	31618.1	23563.7	20549.5	30066.1	29281.7	30136.1	20680.9	22300.4	24659.9	25290.2	HMDB0011484	M+H	C25H46NO7P	50	80.6	4.50847	LysoPE(0:0/20:3(11Z,14Z,17Z))
6.27_619.2892m/z	619.289	neg	6.26648	20647156	1.99451e+07	2.02745e+07	2.066e+07	1.58392e+07	9.07464e+06	1.27651e+07	1.35337e+07	1.49332e+07	1.79293e+07	1.65634e+07	1.63666e+07	2.04659e+07	1.72255e+07	1.62272e+07	1.6422e+07	HMDB0011483	M+K	C25H48NO7P	39.5	0	0.0805067	LysoPE(0:0/20:2(11Z,14Z))
10.06_746.5677m/z	746.568	pos	10.0573	75616.6	49809.1	71171.1	63086.8	90039.9	70102.9	47562.4	63123.1	58040.4	88287.5	66565.2	24838.5	43302.8	114231	57264.2	49168.3	HMDB0011482	M+K	C25H50NO7P	36.6	0	-2.62649	LysoPE(0:0/20:1(11Z))
6.89_597.3049m/z	597.305	neg	6.8892	992571	1.1109e+06	1.11398e+06	968818	971242	705561	1.01123e+06	1.03871e+06	1.08756e+06	1.04709e+06	906867	889957	913262	763940	816245	804675	HMDB0011477	M-H	C23H44NO7P	51	62.4	-0.480572	LysoPE(0:0/18:2(9Z,12Z))
6.34_502.2918m/z	502.292	pos	6.33572	9664.33	15068.5	14824.3	8828.44	8387.97	8601.01	8939.79	10616.7	9139.8	7362.54	3832.74	9274.6	9990.48	15892.1	14881	5369.19	HMDB0011475	M+Na	C23H46NO7P	57.4	98.8	2.92084	LysoPE(0:0/18:1(11Z))
10.96_269.0081m/z	269.008	neg	10.9589	67577.2	67528.3	62007.7	79168.7	59894	61056.8	67858.9	68294.1	63029.9	64683.9	59952.3	62323.1	69436.2	61298.6	67713.4	65345.7	HMDB0011129	M+H, M+Na	C23H48NO7P	55.9	87.6	-0.702254	LysoPE(0:0/18:0)
5.15_307.0092m/z	307.009	neg	5.1507	9555.98	11124.4	13170.4	10368.2	12132.9	9547.62	12378.7	9379.67	10505.4	5771.71	11137.3	10155.5	11914.8	9776.17	7509.08	9983.81	HMDB0011474	M+H	C21H42NO7P	54.7	91.4	4.01362	LysoPE(0:0/16:1(9Z))
6.07_452.2783m/z	452.278	neg	6.0695	1.68715e+06	1.69693e+06	1.7076e+06	1.39107e+06	1.41654e+06	1.12834e+06	1.24403e+06	1.34951e+06	1.33182e+06	1.65227e+06	1.38801e+06	1.39458e+06	1.4206e+06	1.44709e+06	1.52223e+06	1.43665e+06	HMDB0011473	M-H	C21H44NO7P	58.4	96.9	0.0769484	LysoPE(0:0/16:0)
3.16_201.0399m/z	201.04	neg	3.1599	14374.6	11862.9	13295.7	12328.5	9619.85	3174.36	9333.15	10456	10066.2	11577.6	10274.4	8050.03	14190.4	11186	7411.64	10467.1	HMDB0011472	2M+H	C20H42NO7P	37.2	0	-2.97484	LysoPE(0:0/15:0)
0.58_851.0372m/z	851.037	neg	0.578883	44737.3	38892	42880.1	55672	34389.3	43082.4	46102.5	45007	34877	44316.8	45729.3	40114.6	37325.6	58517.4	38474.5	41379.7	HMDB0010408	M+H	C26H52NO6P	41.7	25.8	-2.47277	LysoPC(P-18:1(9Z))
7.54_344.1963m/z	344.196	pos	7.53823	36907.2	43598.5	43063.3	46124.8	52704.4	17387.7	47494.8	45969.6	69116.6	32935.7	29880	40849.5	39676.3	31258.4	36209.8	44681.8	HMDB0013122	M+H	C26H54NO6P	37.9	0	-1.21869	LysoPC(P-18:0)
3.02_101.0062m/z	101.006	neg	3.01628	22649	22133.7	22009.5	15269	16874.2	11136	14677	15741.4	18585.4	11445.8	11126.1	16128.4	12190.1	9182.21	13223.7	14252.1	HMDB0011149	M-H	C26H56NO6P	37.3	0	0.380937	LysoPC(O-18:0)
0.61_205.0842m/z	205.084	pos	0.608567	25152.3	25338.8	26658.6	26970	22459.3	24985.6	27335.2	23948.4	27744.8	25739.7	22543.5	26153	25651.8	25920.9	23212.4	20060.4	HMDB0029206	M+K	C36H74NO7P	40	26.9	0.146587	lysoPC(28:0)
6.12_497.2935m/z	497.293	pos	6.12315	293237	251316	439674	379339	287384	549510	579932	411718	510345	434286	381789	368005	322674	458124	345899	487078	HMDB0010404	M+H, M+Na	C30H50NO7P	50.3	62.7	1.97228	LysoPC(22:6(4Z,7Z,10Z,13Z,16Z,19Z))
8.88_398.1558m/z	398.156	neg	8.88215	50302.6	54089.2	53375.2	46466.4	47965.2	49472.2	49201.7	48358.1	53954.1	34953.3	36829.6	39162.5	37580.3	43935.6	36346.8	35850.7	HMDB0010402	M-H	C30H52NO7P	33	0	-4.62251	LysoPC(22:5(4Z,7Z,10Z,13Z,16Z))
10.44_499.0363m/z	499.036	neg	10.4418	22210.1	18284.6	19877.2	18658.5	19682.2	19417.6	16762.4	20423.6	25024.6	21432.6	14507.4	17952.5	17171	22278.3	25346.8	17559.8	HMDB0010401	M+H	C30H54NO7P	52.6	77.2	2.71001	LysoPC(22:4(7Z,10Z,13Z,16Z))
4.32_179.0715m/z	179.071	neg	4.32235	12520.6	9731.57	11437.3	8777.46	8569.32	7263.44	9775.57	10208.6	7902.81	9719.09	9701.88	9046.07	13166	9856.64	12415.8	8494.39	HMDB0010395	M+H	C28H50NO7P	54.4	78.1	0.695189	LysoPC(20:4(5Z,8Z,11Z,14Z))
7.64_351.3148n	352.322	pos	7.64377	823590	859620	844259	457072	557219	383610	519457	423928	430018	564729	292435	451971	370180	542212	561380	421791	HMDB0010393	M+H	C28H52NO7P	53.1	76.8	2.13209	LysoPC(20:3(5Z,8Z,11Z))
8.07_166.1726n	184.208	pos	8.07263	66711.3	72049.1	69637.1	66490.5	67396.5	63804.7	61006.2	65073.2	64886.3	57755.7	59904.2	59900.4	60846	64305.3	67225.1	64982.4	HMDB0010391	M+H	C28H56NO7P	43.1	23.8	0.808367	LysoPC(20:1(11Z))
7.08_388.2853m/z	388.285	neg	7.07977	78248.4	87759.8	85170.1	90273.4	78428.5	78203.9	87455.9	72193.8	79738.2	123140	94463.9	96661.3	44403.1	75763.5	85579.8	73919	HMDB0010390	M+H	C28H58NO7P	36.7	0	4.25879	LysoPC(20:0)
12.14_371.0236m/z	371.024	neg	12.1434	28417.7	22924.2	20233.3	20601.6	25520.5	24637.4	19473.6	22717.9	21537.7	17181.5	24855.1	22766	21621	16663.2	31000.8	21741.1	HMDB0010386	M+H	C26H50NO7P	53.9	76.6	0.707194	LysoPC(18:2(9Z,12Z))
9.84_209.1911m/z	209.191	pos	9.83945	398728	423207	430012	414993	412512	381473	405673	424924	399810	378359	374798	396733	396825	420222	419670	403321	HMDB0002815	M+H, M+Na	C26H52NO7P	52.7	72	0.214265	LysoPC(18:1(9Z))
9.84_137.1324m/z	137.132	pos	9.83945	116440	112921	117520	107760	108717	98758.7	103613	99225.7	90483.5	105938	95399.5	100750	96225.5	122416	111617	108602	HMDB0012108	M+Na	C25H52NO7P	51.6	71.6	1.10243	LysoPC(17:0)
5.66_494.3249m/z	494.325	pos	5.6594	3.17615e+06	3.27219e+06	3.2311e+06	2.51025e+06	2.29473e+06	1.78443e+06	1.90935e+06	2.21659e+06	2.30793e+06	2.25318e+06	2.28558e+06	2.23249e+06	2.45489e+06	2.09725e+06	2.26388e+06	2.35441e+06	HMDB0010383	M+H	C24H48NO7P	57.8	98.6	1.61086	LysoPC(16:1(9Z))
3.10_188.0689n	375.13	neg	3.1001	44250	52067.3	46719	55307.2	41551.1	48621.8	50865.1	35878.1	48658.6	51109.9	42238	53747.4	37394.2	46312	41358.1	35945.1	HMDB0010382	M-H	C24H50NO7P	53.5	76.2	-1.22187	LysoPC(16:0)
13.68_125.0595m/z	125.059	pos	13.6831	4494.83	3753.12	5609.39	4456.41	3211.34	3760.61	5226.34	1298	2631.28	4070.41	4071.52	9046.56	6473.8	3907.8	5474.8	4896.03	HMDB0010381	M-H	C23H48NO7P	53.9	74	-0.513315	LysoPC(15:0)
5.45_468.3094m/z	468.309	pos	5.4472	655619	703780	682278	501901	495986	364830	414314	469491	461364	581137	447522	452941	517072	409545	465638	486744	HMDB0010379	M+H	C22H46NO7P	57.8	98.9	1.94772	LysoPC(14:0)
10.54_125.0926m/z	125.093	pos	10.5395	6861.57	8823.02	8310.33	6654.15	8234.25	6276.7	7338.43	5294.24	8557.38	10779.9	7040.63	2858.35	12697.6	5940.62	8578.82	13786.8	HMDB0034484	M+Na	C39H65NO12	35.7	0.00597	3.78646	Lycoperoside D
12.47_586.3500m/z	586.35	pos	12.4733	71163.6	42084	69442	75258.1	53540.6	59005	84441.9	80990.3	83625.5	38432	79877.3	75031	68018.3	67278.2	47693.6	84421.3	HMDB0033502	M+NH4	C35H56O15	37.6	0	-0.658024	Lyciumoside IX
10.44_355.3217m/z	355.322	neg	10.4418	49672.4	51400.6	48770.1	39290.6	42532	50200.5	24269.7	32910	36922.5	40737.6	59984.2	65314.7	38245.5	37730	39205.2	38701.2	HMDB0033499	M-H2O-H	C38H64O16	35.6	3.34	-1.49323	Lyciumoside IV
13.55_725.0641m/z	725.064	neg	13.5489	20724.8	24322.2	25519	23864	20759	23059.3	23898.6	21282.8	24703.4	20915	22668.2	21408	23358.3	19034.8	23749.8	24558.5	HMDB0039576	M+NH4	C38H64O17	37.7	1.45	-0.840466	Lyciumoside II
11.16_381.0005m/z	381	neg	11.1636	68729.3	71964	74411.2	62433.9	69613.2	69152.6	70285.9	64218.8	73057.9	65867.4	66320.5	69529.9	67564	71883.7	74355	77141.6	HMDB0040695	M+H	C45H57N9O11	44.1	37.4	2.71211	Lyciumin D
12.96_206.9968m/z	206.997	neg	12.9643	20727.8	16581.3	15515.9	16777.4	16988.9	19068.2	12192.2	22771.3	15669.4	14657.9	16140.3	13571.7	24862.8	16652.5	18549.2	13712.6	HMDB0000883	M+K	C5H11NO2	52.5	69.4	3.73613	L-Valine
4.80_127.0396m/z	127.04	pos	4.80177	14126.3	13895.2	12214.8	7699.94	8217.08	10826.1	10894.3	11730.5	8610.32	19324.2	14561.8	6838.64	10601.3	4301.39	9812.73	9210.88	HMDB0038472	M-H	C15H10O9S	36.7	2.97	3.92774	Luteolin 7-sulfate
12.41_780.4786m/z	780.479	pos	12.4078	158249	204196	203229	147860	229967	153839	180755	144494	145879	185888	133471	115584	181485	157064	194598	145989	HMDB0038471	M-H	C15H10O9S	36.8	4.22	-2.44502	Luteolin 4'-sulfate
10.49_337.3113m/z	337.311	neg	10.4876	27533.1	26173.8	24400.3	34627	35328.8	50027.1	25928.4	31489.7	31703.7	14461.5	31385.8	22511.6	29066.3	24065.8	18101.2	24836.7	HMDB0039242	M-H	C41H68O10	34.9	0	4.75841	Lupeoside
4.84_414.3347m/z	414.335	pos	4.83868	84065.7	77596.2	69889.5	97459.4	87486.7	99027.6	77511.8	106407	97728.6	46442.6	83435.3	64327.6	84685.3	78423.6	55363.2	65059.1	HMDB0032836	M-H	C36H58O11	37.1	0	-0.137623	Lucyoside R
10.11_240.9943m/z	240.994	neg	10.1077	223508	207220	215715	205182	210274	214032	222555	229458	198124	220065	217236	220241	207891	204823	219030	211818	HMDB0034546	M+NH4	C44H68O15	41.6	19.3	-2.26928	Lucyoside M
3.93_321.0151m/z	321.015	neg	3.93485	55152.9	58131.3	57861.1	56642.2	64680.9	53172.5	58504.5	59629.6	56742	65354.9	60267.9	54159.1	58662.9	57907.4	57132.6	58704	HMDB0035844	2M+NH4	C24H34O5	32.8	0	3.14711	Lucidone A
2.83_296.0813m/z	296.081	neg	2.82577	15719.8	15491	16095	10725.6	14209.2	6983.57	11761.3	14120.4	9789.5	16190.4	10187.8	13111.6	14675.6	12487.8	13631.4	17088.1	HMDB0035975	2M-H	C27H38O7	35.6	10.9	-3.00443	Lucidenic acid L
7.29_510.2877m/z	510.288	pos	7.28575	65503.7	65704.1	63734.5	66330.3	58035	52022.5	30416.1	44309.1	34858.7	70232.2	70175	72282.9	59428.4	65346.2	66899.1	60374.1	HMDB0015180	M+NH4	C20H32F2O5	37.9	0.401	3.06028	Lubiprostone
10.67_126.0756m/z	126.076	pos	10.6747	8076.32	9387.56	9576.18	8589.36	4709.85	12863.8	11794.7	9599.08	7650.02	5463.96	5895.6	8572.18	11613.4	6551.05	5854.18	9447.01	HMDB0029604	M+H-2H2O	C15H26O3	38.4	0	3.07289	Lubiminol
1.07_180.0659m/z	180.066	neg	1.07467	849431	854430	871054	748314	824702	880893	818224	870742	860285	832622	774741	850427	705668	689755	836622	948678	HMDB0000158	M-H	C9H11NO3	57.1	91.7	-3.86324	L-Tyrosine
9.46_195.1745m/z	195.174	pos	9.4603	16390.4	13047.7	11864.3	18320.6	24311.1	17152.9	18604.4	17279.7	12775.3	11424.3	15250.8	17221.7	16791.4	10635.7	18041.5	13451.3	HMDB0000929	M-H, 2M-H	C11H12N2O2	40	5.37	-3.04621	L-Tryptophan
9.36_338.2638m/z	338.264	pos	9.35548	124727	133694	112665	163439	152219	125429	136655	143399	160322	130960	89752.2	114135	135657	142070	128897	117330	HMDB0011180	M-H2O-H	C10H16N2O3	37.7	0	4.91261	L-prolyl-L-proline
6.82_112.9856m/z	112.986	neg	6.8218	5598.5	4886.71	5356.73	3761.6	4972.32	4946.37	3303.22	2748.3	3051.16	5763.4	4953.7	5856.63	5411.44	5649.96	6380.53	3780.31	HMDB0000162	M+H	C5H9NO2	39.3	3.78	3.77511	L-Proline
7.74_227.2012m/z	227.201	neg	7.74057	3944.1	3169.25	3913.02	905.99	667.556	0	831.959	884.013	871.661	57094	288.59	1396.74	364.066	288.124	950.524	0	HMDB0029438	M-H	C6H15N4O5P	38.5	0	1.59768	L-Phosphoarginine
7.56_532.3027m/z	532.303	neg	7.55763	69594.4	85593.9	81801.9	59845.2	64666.9	54141.4	45933.9	71056.7	70247.4	69654.5	73915.3	66867.1	67214.7	57661.2	59031.5	59408.9	HMDB0011177	M+K	C14H18N2O3	38	0	4.20879	L-phenylalanyl-L-proline
9.86_303.2133m/z	303.213	pos	9.86482	18892.3	16607.6	18483.8	19863.6	23753.8	20827.7	19105.2	22596.5	16096.7	12322.7	16565.1	18984	18364.4	13418.8	10677.1	10779.5	HMDB0000222	M+H	C23H45NO4	40	6.3	0.811576	L-Palmitoylcarnitine
10.45_748.5285m/z	748.529	pos	10.452	58686.9	45537.6	61804.5	39057.5	47625.7	33674.8	61588.4	38600	39608.8	55356.1	66263.8	47718.7	55100	46045.2	46495.9	45361	HMDB0011154	M+K	C19H39O6P	49.8	57.7	0.21004	LPA(P-16:0e/0:0)
2.28_120.0479m/z	120.048	pos	2.2793	63079	59148.9	61669.5	55138.3	58700.1	59642.5	56734.9	60909.9	67912	44988.1	50364.4	46559	41002.4	51345.5	54529.1	51746.1	HMDB0007850	M-H	C21H43O7P	38	6.83	-0.280727	LPA(0:0/18:0)
13.67_393.2990m/z	393.299	pos	13.6734	2.34183e+06	2.3176e+06	2.32034e+06	2.54025e+06	2.31165e+06	2.31894e+06	2.8443e+06	2.74065e+06	2.7506e+06	2.12094e+06	2.41459e+06	2.29532e+06	2.6072e+06	2.30031e+06	2.17526e+06	2.52122e+06	HMDB0007849	2M+NH4	C19H39O7P	32.5	0.101	-4.84095	LPA(0:0/16:0)
4.47_323.0131m/z	323.013	neg	4.46715	28400	27773.7	33465.4	30611.8	32521.1	26614.6	27840.4	25183	31483.2	29309.2	32502.3	29731.7	28508.5	33016.2	31061	34914.2	HMDB0039164	2M+H	C6H9N3O6	38.3	0	-3.37226	L-Oxalylalbizziine
3.18_267.0862m/z	267.086	neg	3.18277	6094.68	2887.67	3779.87	11665.4	6146.82	2262.74	320.623	8038.62	842.567	0	4751.37	3649.29	3706.99	2324.33	1538.25	5926.94	HMDB0015011	2M+NH4	C21H27ClO5	35.4	0	0.702245	Loteprednol
0.61_263.1473m/z	263.147	pos	0.608567	311283	306230	295786	317774	303947	334321	312538	312190	323557	294535	314680	301278	335144	292357	297006	314381	HMDB0041919	M-H	C16H12Cl2N2O2	45.3	72.9	-2.33262	Lormetazepam
9.25_198.1627n	163.149	pos	9.24745	149613	172863	181063	163185	157596	180215	185269	190231	170358	161873	154955	151620	126776	165394	161248	152615	HMDB0041917	M-H2O-H	C21H18Cl2N2O8	44.6	75.1	2.68787	Lorazepam glucuronide
10.82_803.5113m/z	803.511	pos	10.8155	47075	46778.2	52022.9	64146.3	73520.8	64464.3	53812.9	49621.8	73885.5	36987.3	54949.2	37436	39730	53343.6	31416.5	37757.1	HMDB0014332	M-H	C15H10Cl2N2O2	30.4	0	3.28984	Lorazepam
8.63_774.4623m/z	774.462	pos	8.62523	66223.1	56171.4	54410.6	61303.4	67923.4	74053.2	78019.6	64497	60057.5	43854.4	76196.1	74573	59282.1	66702.8	63331.5	65770.1	HMDB0015606	M-H2O-H	C11H12Cl2N2O	32.3	19.5	3.70195	Lofexidine
0.59_447.0742m/z	447.074	pos	0.58525	24634.8	26673.3	22284.8	19722.7	21069.3	18678.6	24197.1	28423.7	20004.1	23187	15874.9	20195.6	23367.1	25366.5	24071.1	23400.4	HMDB0000791	M+Na	C15H29NO4	34.2	1.07	-4.55917	L-Octanoylcarnitine
6.66_107.0497m/z	107.05	pos	6.66263	26055.5	31087.8	24322.4	28229.5	27099.4	28420.9	18428.1	12199	12039.5	34216.4	22775.7	22524	21441.5	19481.6	29583.9	24639.7	HMDB0030393	M+K	C5H9NO5	37.3	0	-3.10704	L-N-Carboxymethylserine
13.80_228.1253m/z	228.125	neg	13.8003	7009.48	6363.16	5358.18	7057.48	6763.58	8032.03	8086.53	7606.99	7358.66	6858.62	9866.98	5401.9	6031.96	5295.95	6196.19	6612.91	HMDB0038665	2M-H	C15H16N2O5	40	11.3	-1.54696	L-N-(1H-Indol-3-ylacetyl)glutamic acid
12.94_425.0319m/z	425.032	neg	12.9414	51418.9	47193.8	47217.2	50624.5	41059.8	48538.3	50441.5	53921.2	51735.9	43233.7	56949.3	55501	46890.7	50736.1	43814.9	54628.7	HMDB0000696	M+H	C5H11NO2S	38.3	0	1.48238	L-Methionine
10.13_301.1439m/z	301.144	pos	10.1279	332548	358772	327553	348312	306628	348679	354610	346130	370763	304292	326975	329831	351469	353128	324085	336194	HMDB0000156	M-H2O-H	C4H6O5	39.3	0	0.787714	L-Malic acid
9.86_234.2330m/z	234.233	pos	9.85635	11667.3	12362	21278.3	10444.3	20034	8116.4	3490.26	11815.4	8930.71	10047.7	8161.3	15974.8	11943.5	12834.4	282.027	1432.93	HMDB0062809	2M+K	C6H15N2O2+	37.8	0	2.76813	L-lysinium(1+)
9.67_720.4922m/z	720.492	pos	9.67458	51967.6	38497.8	59909.6	65550.8	58475.6	50469.5	70890.6	44889.6	57455.8	61576.2	50416.3	49371.3	48155.8	46692.5	51750.5	60364	HMDB0000182	2M+NH4	C6H14N2O2	33.8	0	4.23061	L-Lysine
9.65_284.2711n	283.264	neg	9.6508	2.76939e+06	2.91067e+06	2.97937e+06	2.83343e+06	2.66502e+06	3.30379e+06	2.5707e+06	2.25704e+06	2.93173e+06	3.05168e+06	2.91647e+06	2.63953e+06	2.51026e+06	2.66628e+06	2.39012e+06	2.249e+06	HMDB0000190	2M+FA-H	C3H6O3	39.1	0	-1.67695	L-Lactic acid
4.09_134.0068m/z	134.007	neg	4.08727	18962.5	19799.1	22811.4	20312.6	21692.9	19978.2	19837.2	21477.4	19969.5	22660.2	19917.5	18448.8	20536.3	21589.1	21697.4	23088.5	HMDB0002513	M+NH4	C30H48O9	38.3	0	-2.36033	Lithocholate 3-O-glucuronide
6.82_510.2950m/z	510.295	pos	6.82312	1.92333e+07	2.09754e+07	2.28088e+07	2.29838e+07	2.32728e+07	2.41893e+07	116988	128096	78924	2.21375e+07	2.2145e+07	2.19343e+07	1.7863e+07	2.20822e+07	2.2275e+07	2.29865e+07	HMDB0032650	M+H	C18H20NO4+	36.2	0	-4.17414	Litcubinine
5.34_583.0293m/z	583.029	neg	5.34007	60559.7	66014.8	64919.1	62874.6	63574.4	54608.3	59941	66307.9	69848.2	60827.5	60663.1	57018.5	64192.8	66269.2	62165.3	66920.8	HMDB0011174	2M-H	C11H20N2O3	37.3	0	-0.728536	L-isoleucyl-L-proline
12.95_379.0160m/z	379.016	neg	12.949	32402.9	24780.8	23418.8	27192.9	30398.1	29911	23083.4	31013.9	26631.6	30327	27341.2	26920	27279	27574.2	25362.3	23852.2	HMDB0000172	M+H	C6H13NO2	39	0	3.62469	L-Isoleucine
12.95_261.0154m/z	261.015	neg	12.949	22406.1	28639.1	26393.9	24761.7	26745.6	21460.2	27291.2	22941.6	23077	28803.5	20627.7	29750.2	31972	22014.2	29511.1	24547.8	HMDB0001938	2M+H	C21H31N3O5	35.9	0	3.34312	Lisinopril
9.25_731.3767m/z	731.377	pos	9.24745	42278.9	35649.8	59483	39523.1	35805.2	40718.6	27360.5	46001.2	44057.1	50096.1	46295.5	36858.5	47273.1	49897.1	55157.2	52138.6	LMFA07010109	M+Na	C32H60O2	33.8	0	-0.702759	Linoleyl myristate
6.51_301.0960m/z	301.096	pos	6.51103	20864.8	27344.7	21727.9	21591.9	26574.2	25359.3	24039.4	21587.6	25588	25627.6	16893.6	24538.4	22917.2	25442.1	24014.2	23671.9	HMDB0012252	M+H, M+Na	C20H37NO2	37.8	0	3.09853	Linoleoyl ethanolamide
1.05_189.0631n	188.056	neg	1.04537	534621	543449	551471	496393	509823	489400	584867	585243	565279	492054	420149	468245	495411	459147	535654	506392	LMFA07010148	M+NH4	C36H66O2	53.8	81.7	1.4106	Linolenyl stearate
9.83_208.0729m/z	208.073	neg	9.83445	33117.7	34758.9	32446.7	28986.9	30561.5	29480.3	27538.5	23474.3	24996.6	33929.3	30375.5	29193.1	29674.3	34795.6	34093.3	29681.1	LMFA01030809	M+NH4	C18H28D4O2	39.2	2.82	1.82028	Linoleic acid(d4)
11.80_166.0619m/z	166.062	neg	11.8016	18932.2	18869.2	20944	19520.2	19554.4	21239	22558.4	21389.3	19109.2	18537.7	22295.2	20084.4	20665.6	18632.8	19770.8	20571.5	HMDB0000673	M-H, 2M-H	C18H32O2	38.8	0	-2.04866	Linoleic acid
9.23_147.1176m/z	147.118	pos	9.22947	19503.8	20105.9	20688.6	22007.9	20816.4	19219.6	30524.3	21418.3	22537.4	21676.5	24952.2	14930.3	15426.1	19367	22801.2	21197	LMFA08010008	2M+H	C18H33NO	47.3	50.6	1.44921	Linoleamide
3.67_242.0398m/z	242.04	neg	3.66932	17703.1	16690.7	16432.2	17266.9	16872.2	14649.8	18645.2	15179.1	16325.7	15386.5	15206.3	14166.6	16536.2	15793	18269.5	14274.4	HMDB0006461	M+H	C25H45NO4	37.7	0	2.05207	Linoelaidyl carnitine
9.51_735.3843m/z	735.384	pos	9.50527	107056	77952.1	110829	107434	132417	165740	110353	103079	103598	171438	180956	163559	108958	132202	141280	127285	HMDB0015564	2M+NH4	C18H34N2O6S	36.6	0	-3.77955	Lincomycin
1.10_320.0616m/z	320.062	neg	1.09753	116336	113788	120541	101247	115862	92029.7	102126	122463	110966	100789	83526.8	135066	102947	106144	112051	122429	HMDB0029517	M+NH4	C23H24O13	37.6	0	-3.9751	Limocitrin 3-glucoside
9.51_917.5522m/z	917.552	neg	9.51405	375354	331209	355815	370144	386942	393895	314664	332670	359002	445106	496156	414333	394021	406360	427987	418696	LMFA05000222	2M+H	C24H50O	35.2	0	0.955698	Lignoceryl alcohol
1.87_150.0557m/z	150.056	pos	1.86897	34291.9	38225.1	35036.9	35228.7	33861.1	58314.1	29690.7	38758.7	37745.9	42761.6	28378.4	38513.1	15236.9	29312.5	37871.6	33764.9	HMDB0038739	M+H	C42H64O15	37.3	0	0.368919	Licoricesaponin B2
7.58_508.3755m/z	508.376	pos	7.57517	27419.1	21400.2	27343.1	25744.2	17887.1	26081.9	15293.1	30669.2	23830.7	12870.4	31329.3	14321.8	24375	17979.6	18142.7	19321.8	HMDB0002238	2M+FA-H	C3H9NO3S2	37.7	0	-1.23732	L-Homocysteine sulfonic acid
5.64_538.3151m/z	538.315	neg	5.64378	2.0864e+06	2.16689e+06	2.19832e+06	1.58472e+06	1.46326e+06	1.12226e+06	1.23279e+06	1.3611e+06	1.42424e+06	1.53236e+06	1.52466e+06	1.46739e+06	1.57682e+06	1.33255e+06	1.46579e+06	1.51518e+06	HMDB0002205	M-H	C4H9NO5S	38.5	3.11	-0.844232	L-Homocysteic acid
5.62_450.2622m/z	450.262	neg	5.62092	295727	273256	267264	239860	201291	195702	172699	212773	190612	222816	228712	216694	216552	184884	237617	258628	HMDB0000177	M+H	C6H9N3O2	38.7	0	3.55846	L-Histidine
6.41_331.2637m/z	331.264	neg	6.41133	29472.4	33577.2	30906.5	31084.6	27497.8	32572	17056.9	28495.7	21756.1	39102.5	38006.4	29925.3	39806.9	41835.1	36629.2	37677.4	HMDB0001228	2M+FA-H	C5H10NO7P	52.7	77.5	-1.99982	L-Glutamic acid 5-phosphate
0.62_606.0748m/z	606.075	neg	0.619633	2.69313e+06	2.69271e+06	2.80578e+06	2.28449e+06	2.69808e+06	2.38378e+06	2.76492e+06	3.01577e+06	2.71718e+06	2.5481e+06	2.48031e+06	2.84224e+06	3.12026e+06	3.01422e+06	3.0352e+06	3.23903e+06	HMDB0039160	M+H	C11H20N4O2	41.1	20.8	-1.86204	L-Gizzerosine
9.82_776.5294m/z	776.529	pos	9.82242	43188.1	46002.4	43186.7	42316.2	80189.5	40206.5	37463	73058.5	43903	119156	76957.5	76161.3	49847	68496	73746.3	56437.5	HMDB0038515	2M+H	C11H18N2O5S2	37.5	0.661	-0.0603839	L-gamma-Glutamyl-S-allylthio-L-cysteine
13.73_223.1434m/z	223.143	pos	13.7318	62773.7	70642.9	70378.5	59528.9	68548.6	58114.4	71961.6	62642.3	82798.9	50438.1	57772.1	65520.7	62285.6	67235.8	49128.5	68705.4	HMDB0011170	M-H	C11H20N2O5	37.7	0	-3.58747	L-gamma-glutamyl-L-isoleucine
12.68_311.0163m/z	311.016	neg	12.6758	31001.6	27406.5	30550.2	36081.7	24338.4	25927.6	27795.2	25160.7	27174.2	23791.2	32979.2	29356.7	20611.5	30494.4	31006.3	27016.9	HMDB0029390	M+H-2H2O	C12H18N2O4	32.5	34.5	4.1277	L-Furosine
9.06_413.0094m/z	413.009	neg	9.06447	89259.2	88271.3	85095.8	92579.7	80595.5	83973.1	82892.4	84510.9	83216.4	92391.9	90992.6	87808.1	89626.5	90329.9	91559.1	83760.3	HMDB0000174	M-H2O-H	C6H12O5	38.7	0	-2.44078	L-Fucose
13.81_702.5418m/z	702.542	neg	13.808	29328.1	18195.5	19868	24532.7	20195.3	37416.8	16338.3	17363.5	22889.7	33678.2	37110.2	25017.8	20371.5	24217.9	23548.4	29716.5	HMDB0015358	M+H-2H2O	C23H31NO2	34.8	0	4.42389	Levomethadyl Acetate
5.31_234.1640m/z	234.164	pos	5.31002	22470	23872.5	18562.8	18363.4	18166.6	16702.9	15582.7	18343.4	16350.7	21905.7	15410.3	16805.1	16868.4	15836.4	19307.7	17582.7	HMDB0015238	2M+NH4	C26H29FN2O2	39	6.88	-3.64981	Levocabastine
2.83_160.0765m/z	160.077	pos	2.83327	20380.7	20798	21992.9	18599.5	21175.7	20608.4	18463.3	19538.3	21504.4	16536.7	19265.4	19848.7	13667.9	16526.8	20402.1	18921.8	HMDB0002355	M+H-2H2O	C23H39NO5S	45.5	43.8	4.03835	Leukotriene E3
3.40_202.1078m/z	202.108	neg	3.40377	97646.8	107606	104747	100675	96235.2	112267	106090	105763	89468.9	97572.3	105324	98479.7	68088.4	88007.1	118074	96514.8	HMDB0002304	M-H2O-H	C22H37NO4	37.8	0	-1.74661	Leukotriene B4 ethanolamide
10.14_193.1541m/z	193.154	pos	10.1366	14214.2	17317.8	16374.5	12711.8	12166.8	16008.6	15647.2	14144.1	18948.9	14135.9	14738.6	20491.7	19682.2	18773.7	13324.4	17674.8	HMDB0005085	M+NH4	C22H37NO3	35	0	2.16874	Leukotriene B4 dimethylamide
13.94_190.9955m/z	190.996	neg	13.9403	17350.7	18420.5	17240.7	16896.1	16198.7	17416.4	17555.3	16246	17458.5	17614.6	18287.4	19284.3	17130.1	15065.4	16289.5	18469.3	HMDB0001337	M+H-2H2O	C20H30O3	37.6	0	4.28376	Leukotriene A4
8.05_189.1274m/z	189.127	pos	8.04893	39714.2	34101.1	44862.9	35150.9	40690.5	37926.6	29669.3	42902.1	42262.1	37016.9	41978.9	41639.1	47811.1	33998.4	40182.2	32214.2	HMDB0032715	M-H2O-H	C20H18N4O2	47.7	48.9	4.07501	Lepidine B
0.67_240.0510m/z	240.051	neg	0.665367	35847.1	35640.2	35934.3	32556.5	37950.8	30517.9	33912.9	34586.8	35766.8	32853.7	29571.1	46041.7	35506.2	32954.3	32766.2	37031.3	HMDB0035414	M+H-2H2O	C10H12O2	44.1	36.3	-2.19522	Lepalone
8.90_782.4937m/z	782.494	pos	8.89565	242832	288301	261532	305324	283235	364651	347714	307507	344627	472179	545186	447059	463176	394226	269052	271357	HMDB0038385	M-H2O-H	C12H22N2O10S4	42.8	39.9	-2.20418	Lentinic acid
4.03_369.2306m/z	369.231	neg	4.0263	101001	112522	110739	59337.9	62275.8	59434.2	57575.6	68478.5	67326.3	66885.6	58902.8	51507.4	57348.4	64140.5	97285	101000	HMDB0000181	M-H2O-H	C9H11NO4	38.9	0	1.669	L-Dopa
13.87_758.5434m/z	758.543	pos	13.8656	39332.1	33640.3	59668.3	8288.01	22985.4	37665.5	15637.7	56381.3	8255.92	74433.4	63330.2	41130.4	33332.8	40331.6	15122.3	24487.6	HMDB0000192	M-H	C6H12N2O4S2	36.9	0	-3.72327	L-Cystine
4.85_245.0798m/z	245.08	pos	4.85393	13561.7	12641.8	14196.6	7230.46	10618.9	7699.22	7715.83	10290.1	9734.22	15342.5	12450	8254.89	8262.61	7452.75	8103.84	9930.47	HMDB0000709	M+H	C8H15N3O5S2	41	17.7	4.32782	L-Cysteinylglycine disulfide
13.84_478.2122m/z	478.212	pos	13.8423	17924.5	18322.9	24489.9	17928.4	18634	18432.3	13210	18520.7	20575.7	29776	34999	27553.2	32165.3	27817.2	24084.2	25294.4	HMDB0062799	M+NH4	C3H7ClNO2S	34.6	0	0.910233	L-cysteine Hydrochloride
0.87_130.0865m/z	130.087	pos	0.86655	8927.6	11272.3	11663.6	10243	9847.14	10240.3	13360.3	13601.5	11778.4	9952.42	8150.41	8954.7	11395.3	8805.76	13435.5	12276.6	HMDB0012251	2M-H	C4H10N2O3	39.4	0	1.1523	L-Canaline
9.85_95.0858m/z	95.0858	pos	9.8479	140681	145282	136728	128546	134041	126838	135794	120690	136041	121537	125244	130275	125502	133758	129578	144567	HMDB0011163	M+H	C8H12N2O7	50.4	60.7	-4.84051	L-beta-aspartyl-L-aspartic acid
0.65_442.1210m/z	442.121	neg	0.650133	88092.1	89567.8	97998.7	84151.8	97355	86789.1	82710.1	99017.8	90041.7	78242.3	86746.1	83636.9	94178.8	80333.3	91876.7	96056.6	HMDB0011162	M-H2O-H, M-H	C7H12N2O5	42	17.5	3.33249	L-beta-aspartyl-L-alanine
2.87_266.0194m/z	266.019	neg	2.87148	53317.3	59411.2	58256.4	55507.1	58878.4	58893.4	58583.6	59173.3	63886.9	51814.6	55274	58087	54365.6	58836.5	58908.7	55945.6	HMDB0003571	M-H	C33H58N7O17P3S	37	5.69	-0.223491	Lauroyl-CoA
12.61_761.3514m/z	761.351	pos	12.6072	303056	241449	235903	149022	210245	242109	136171	142287	208232	308096	165597	278686	113102	133834	294093	225865	HMDB0014792	2M+FA-H	C26H40O5	36.4	0	1.98968	Latanoprost
8.04_439.2081m/z	439.208	neg	8.03675	97312.7	115553	96452.4	109772	103198	101272	94908.2	96849.1	109493	102946	107024	105894	108507	102758	103958	94669.7	HMDB0012250	2M+FA-H	C4H8NO7P	39	4.72	-2.92972	L-Aspartyl-4-phosphate
11.51_377.0256m/z	377.026	neg	11.5055	25250.4	15881.4	28523.6	24700.5	33086.5	19947.5	25623	23126.2	25098	26284.5	25185.9	15713.7	23415.5	25811.3	21080.7	28130.3	HMDB0000191	M+H	C4H7NO4	44.1	23.1	0.865601	L-Aspartic acid
6.52_649.3587m/z	649.359	neg	6.51805	2.25896e+06	2.35775e+06	2.35819e+06	2.0421e+06	1.92391e+06	1.61843e+06	1.75168e+06	1.90052e+06	1.87275e+06	1.93671e+06	2.10358e+06	1.95343e+06	2.03092e+06	1.83408e+06	1.94198e+06	1.96125e+06	HMDB0000168	2M+NH4	C4H8N2O3	41.6	11.1	0.850634	L-Asparagine
9.87_603.0044m/z	603.004	neg	9.87257	1.11287e+06	1.15737e+06	1.11468e+06	1.11429e+06	1.14606e+06	1.09989e+06	1.11889e+06	1.18947e+06	1.13881e+06	1.03194e+06	1.08417e+06	1.06969e+06	1.11263e+06	1.10688e+06	1.09965e+06	1.08366e+06	HMDB0000517	M-H	C6H14N4O2	39	5.42	-1.67522	L-Arginine
11.67_280.9956m/z	280.996	neg	11.672	112127	111685	102977	100971	111894	116266	112224	94637.4	117313	108827	111915	116303	107556	115200	117288	113629	HMDB0004823	2M-H	C6H7NO4S	38.5	0	-0.177915	Lanthionine ketimine
8.73_315.2690m/z	315.269	pos	8.73352	86597.1	87502.8	82143	97171.3	89155.4	103578	95079.3	95649.1	96974.8	73526.9	73507.9	77268.6	84563.1	70289.3	71292.2	70331.1	HMDB0014695	2M-H	C9H7Cl2N5	37.6	32.9	0.539174	Lamotrigine
8.07_111.1173m/z	111.117	pos	8.07263	77680.2	72787	69017.1	66142.1	71187	71829.8	61069.5	71015.7	67977.3	59692.5	66312.2	70402.6	67148.7	70491.1	63996.4	71550.9	HMDB0060641	2M+FA-H	C8H12N3O6PS	46.8	49.3	-3.84601	Lamivudine-monophosphate
4.80_386.1731n	387.18	pos	4.80177	4.06461e+06	3.99008e+06	4.12619e+06	2.04021e+06	2.16475e+06	2.72055e+06	3.14395e+06	3.58502e+06	2.87701e+06	6.56529e+06	4.07684e+06	1.67491e+06	2.82479e+06	1.53536e+06	2.73355e+06	2.32263e+06	HMDB0011161	M+K	C10H16N2O6	49.5	57	-4.3155	L-alpha-glutamyl-L-hydroxyproline
13.80_717.5331n	716.528	neg	13.8003	867071	887269	889194	948230	950814	922038	808443	836314	796557	1.11583e+06	996627	929365	1.03678e+06	985689	943780	988639	HMDB0032684	M+NH4	C6H13AsO3	39.7	2.17	-1.04935	Lactyltrimethylammonium betaine
0.62_655.0976m/z	655.098	neg	0.619633	14212.4	11429.9	15273.7	11712.5	15832	12615.9	15914.1	20803.4	15182.1	11956.8	17763.6	12098.9	17755.2	14479.4	17074.1	18307.8	HMDB0004866	M+H-2H2O	C42H79NO13	36	0	0.215902	Lactosylceramide (d18:1/12:0)
10.50_762.4220m/z	762.422	pos	10.4956	274579	159544	216154	249181	195905	204289	276862	189930	219094	323747	289143	202051	317345	192667	278597	274095	HMDB0000201	M-H	C9H17NO4	38	0	-3.57643	L-Acetylcarnitine
12.33_585.4534m/z	585.453	pos	12.3349	723539	676990	665046	881446	735602	820137	907397	937989	904537	678283	753954	735771	938094	739783	660438	840885	HMDB0039111	2M-H	C8H16N4O4	37.5	0	-3.45312	L-Acetopine
8.09_265.1790m/z	265.179	pos	8.08837	219747	238444	274096	214034	250487	243451	243125	201400	257818	197163	179352	177389	174730	195191	213329	232759	HMDB0041440	M+H-2H2O	C10H14N2O2	42.1	19.1	2.17255	Laccarin
5.74_200.2014m/z	200.201	pos	5.73563	699160	710840	694191	696284	684856	627174	630415	638766	653416	660940	581879	597935	626829	637017	645330	649334	HMDB0029508	M-H2O-H	C16H10O7	38.8	0	0.885721	Laccaic acid D
11.55_806.3320m/z	806.332	pos	11.554	304744	290724	246617	287067	324292	305916	223968	247919	318228	324376	340072	318204	250099	298833	379352	324168	HMDB0014736	M+K	C19H24N2O3	37.8	10.7	1.6777	Labetalol
12.47_399.0371m/z	399.037	neg	12.47	21140.5	18888.4	20903.6	15057.7	10658.2	16696.9	13107.6	18998.8	19132.9	12195.9	18143.2	17114	16796.2	12078.4	19517.5	20837.6	HMDB0006556	M+H, 2M+H	C5H9NO4	41.8	14.9	3.55761	L-4-Hydroxyglutamate semialdehyde
13.35_834.5024m/z	834.502	pos	13.352	51254.5	51344.3	47317.5	62324.2	43904.7	40196.3	67852.9	49688	60309	49140.4	54717.8	54416.8	35783.4	61343.3	53624.6	42193.9	HMDB0031658	M+H-2H2O	C5H11NO3	46	42.1	4.90896	L-2-Amino-5-hydroxypentanoic acid
6.23_163.0755m/z	163.076	pos	6.22865	12414.2	9800.43	8131.38	11891.5	10499	12277.3	12593.2	11591.6	8494.92	15265.6	14379.4	11064.6	13676.3	13548.7	11086.3	14874.9	HMDB0034267	M-H	C6H9N3O2	38.5	1.17	-2.60169	L-2-Amino-3-(1-pyrazolyl)propanoic acid
0.61_207.0138m/z	207.014	neg	0.61185	185893	187733	200455	178185	181045	59623.7	164729	176123	192960	194173	191763	178960	218465	167996	159271	177490	HMDB0035665	2M-H	C12H12N2O2	38.6	0	-3.17036	L-1,2,3,4-Tetrahydro-beta-carboline-3-carboxylic acid
5.15_545.0202m/z	545.02	neg	5.1507	60489.2	66458	61627.9	59376.3	66258.5	61443.3	64956.1	62553.4	47665.6	62133.9	60056.3	57788.3	60260.3	57361.9	60108	62781.6	HMDB0001934	2M+FA-H	C10H14N2	39	0	3.11291	L(-)-Nicotine
3.65_149.0454m/z	149.045	pos	3.64648	69721.9	73860.8	72905.2	16592.7	27247.5	23725.8	81700.6	42306.4	20508.4	69493.7	32271.7	14811.6	23025.7	32178.2	53271.7	14596.8	HMDB0000715	M+H-2H2O	C10H7NO3	54.6	79.4	-2.94126	Kynurenic acid
12.42_427.0360m/z	427.036	neg	12.4166	24014.5	30981.9	25249.3	34202.5	29711.2	23836	28999.9	34863.5	19890.3	16492.8	33002.1	30158	30561.5	29998.3	25454.6	27033.3	HMDB0012246	2M-H	C9H12N2O	38.5	0	-4.65265	Kynuramine
0.70_422.9059m/z	422.906	neg	0.69585	41742.6	36710.5	40390.7	44950.2	43396.7	42754	47963.9	36984	44805.3	43525.3	52689.8	46226.2	41826.6	43447.2	43035.7	42706.6	HMDB0030121	M-H	C35H30O11	34.4	0	3.81869	Kuwanon L
7.27_456.4070m/z	456.407	pos	7.2705	127661	123560	119847	145923	143749	176504	99013	160107	141437	110881	136425	173034	121063	86644.7	105128	136074	HMDB0041240	M+NH4	C42H68O15	34.9	0	3.22769	Kudzusaponin SA1
8.05_691.4119m/z	691.412	pos	8.04893	34135.8	27365.9	29799.6	36936.1	33929.8	38048.7	25258.6	22252.6	16728.2	52437.9	49324	43488.7	41221.2	30312.9	29566	36344.4	HMDB0032109	M-H	C15H13NO4	36.3	0	-1.91103	Koeniginequinone B
8.18_379.1576m/z	379.158	neg	8.18173	485518	571917	562495	377287	392466	394411	350689	390837	415086	2.55983e+06	327463	356914	353457	327800	295298	284286	HMDB0030208	M+H-2H2O	C20H21NO3	39.5	9	1.2545	Koenigicine
9.05_731.4430m/z	731.443	pos	9.04993	129292	121351	140415	132435	117628	152911	127320	172620	138656	164661	128146	112059	164733	147150	169047	198727	HMDB0012243	M+NH4	C16H19N5O6	37.4	0.081	-1.23849	Kinetin-7-N-glucoside
7.04_360.2538m/z	360.254	neg	7.04165	115147	124523	118153	116923	116375	105363	134308	95192.3	101198	165021	125045	148022	62024.9	116988	108717	100588	HMDB0012245	M+NH4	C10H9N5O	37.7	0	2.78607	Kinetin
8.25_353.2190m/z	353.219	pos	8.2504	32914.1	28601	46677.1	39675.6	34279.1	43396	16663.1	18163.5	18408.4	41964.4	33093	32919	30838.4	29284	29373.7	39859.2	HMDB0012987	M-H	C35H46N10O7	34.8	0	-0.7921	Kinetensin 4-8
3.74_852.5753m/z	852.575	neg	3.7379	1.46944e+06	1.55974e+06	1.55961e+06	1.45886e+06	1.5317e+06	1.54025e+06	1.4151e+06	1.49573e+06	1.51006e+06	1.58324e+06	1.6997e+06	1.58281e+06	1.69391e+06	1.58829e+06	1.67701e+06	1.67373e+06	HMDB0012983	2M+NH4	C15H30N6O4	34.8	0.863	-3.68179	Kinetensin 1-3
8.77_396.1721m/z	396.172	pos	8.76798	30465.3	30164.1	38232.9	35057.6	34499.6	49079.8	30416.8	20438.4	26799	55701.3	31429.6	36085.4	37433.8	27587.2	23304.4	26238.3	HMDB0015144	2M+NH4	C16H14O3	32.9	0	4.72458	Ketoprofen
0.60_195.0509m/z	195.051	neg	0.595533	88344.7	91738.2	91759	89830	97935.9	98894.4	88517.3	121002	92600.6	80371.2	91350.1	83902	88844.1	84060.1	113634	104105	HMDB0039036	M+K	C24H30O5	46.5	47.1	-4.99762	Kamolonol
6.09_454.2933m/z	454.293	pos	6.08503	1.2184e+06	1.20481e+06	1.20534e+06	1.01737e+06	1.02885e+06	803360	906417	1.01359e+06	945914	1.10716e+06	960462	1.00661e+06	978457	1.06937e+06	1.06937e+06	981251	LMFA01050051	M+NH4	C16H32O3	55.9	90.1	4.18306	Juniperic acid
11.20_855.5186m/z	855.519	pos	11.1973	111901	88742.2	70991.7	57067	81249.3	77519.6	69900	73835.4	58157.7	82055.8	91438.8	76480	72322.6	85013	108968	76804.7	HMDB0030205	M+K	C40H49N5O6	33.8	0	-0.301677	Jubanine A
10.57_393.2086m/z	393.209	pos	10.5715	22244.9	33600.7	21959.8	38844.3	37070.8	39736.3	32830.9	32632	28530.4	28981.6	29833.6	31701.9	28372.1	39152.8	39402.3	30790.3	HMDB0015418	M+H-2H2O	C42H69NO15	38.6	13.9	-1.85872	Josamycin
7.58_299.0629m/z	299.063	pos	7.57517	12480.7	16926.2	17635.7	1343.03	1761.4	6175.45	4619.08	5409.87	2366.4	17844.5	4357.58	0	0	3413.66	4766.31	2530.45	HMDB0030039	M+H-2H2O	C11H16O2	49.3	60.6	4.73203	Jasmolone
13.69_435.0339m/z	435.034	neg	13.6937	45375.5	33066.3	40735.9	27615.3	31838	23727	18291.2	27548.2	29505.3	31898.1	31696.9	34335.9	18915.8	29951.3	23297.5	19831.7	HMDB0040684	M+H	C37H47NO4	35.6	0	4.46126	Janthitrem C
0.60_301.0514m/z	301.051	neg	0.595533	15750.1	17113.8	18791.2	16575.3	19351.1	16664.2	19201.3	18966.5	16947.1	16570.1	17677.3	21579.8	16788.3	13988.1	22713.9	18020.7	HMDB0000704	M-H	C6H5N5O2	35.2	0	-2.20844	Isoxanthopterin
0.65_499.0803m/z	499.08	pos	0.654317	49908.6	57883.1	56796.2	32459.9	38563.2	20571.1	30850.8	27821.8	34619.6	36905.6	27481.1	37242.5	22092.5	32528.1	28901.5	33693.8	HMDB0000726	M-H	C10H17NO5	37.4	0	-3.92602	Isovalerylglutamic acid
4.81_387.1293m/z	387.129	pos	4.80938	110675	120898	117360	61147.9	68363.9	69026.4	86946.9	97242	88552.7	117115	111844	47071.1	75960.5	48278.2	74520.6	73421.9	HMDB0006478	M+NH4	C5H10O	38.6	0	-1.2496	Iso-Valeraldehyde
6.04_457.2364m/z	457.236	neg	6.039	28867	31223.7	29939.4	20745.6	22489.4	7719.3	21392.6	15872.2	21099.5	22554.1	21983.6	22120	20554.5	18869.9	15543.7	21185.9	HMDB0015155	M-H	C6H9NO6	33.8	0	-2.75787	Isosorbide Mononitrate
0.61_425.0802m/z	425.08	neg	0.61185	1.91133e+06	1.89382e+06	1.95955e+06	2.58132e+06	2.33586e+06	2.4761e+06	2.34161e+06	2.38457e+06	2.30373e+06	2.41586e+06	2.53726e+06	2.28113e+06	2.66257e+06	2.50228e+06	2.2812e+06	2.27483e+06	HMDB0041526	M+H-2H2O	C12H13NO2	40	4.66	2.85793	Isosalsolidine
1.10_322.0785m/z	322.078	pos	1.10162	32982.6	34355.2	32951.6	36467.1	37611.8	23038.2	34190.7	33223.2	35226.6	31818.5	30037.5	40221.6	33851.1	29788.2	35868.3	38587.5	HMDB0006009	2M+NH4	C7H16N2O2	40.4	13.3	1.8532	Isoputreanine
5.98_570.2180m/z	570.218	pos	5.97835	1.02501e+06	1.0074e+06	1.12781e+06	1.07166e+06	882921	693246	867333	828499	999156	1.0724e+06	894396	934728	932272	862587	810124	872450	HMDB0015562	M+H-2H2O	C23H33N2O+	37	0	-4.99499	Isopropamide
10.42_811.4685m/z	811.469	pos	10.4166	61677.5	55973	53635.5	41599.6	50359.2	44330.2	83285.3	83979.4	68564	41733.2	58214.6	69461.4	37363.3	51331	44186.4	37875.3	HMDB0035291	M+H-2H2O	C11H8O3	37.9	0	3.93807	Isoplumbagin
11.22_685.3716m/z	685.372	pos	11.2211	67325.5	105012	107802	141221	94030.8	104938	163064	138241	151489	106433	99304.5	128739	142521	83167.2	86601.6	114288	HMDB0032735	M+NH4	C23H40O4	44.1	35.4	4.39654	Isopersin
8.54_339.2870m/z	339.287	pos	8.53703	23989.9	34380.6	30414.7	28173.3	24558.2	22971.8	21655.1	23711.3	30034.8	30650.5	26873	29691.6	24612.4	29274.9	27596.8	37934.9	HMDB0030132	M+NH4	C39H62O13	38.4	0.904	2.74191	Isonuatigenin 3-[rhamnosyl-(1->2)-glucoside]
13.80_828.4793m/z	828.479	pos	13.8003	420239	257024	285698	363030	414174	519532	506601	380773	453274	492719	458920	436559	528568	433723	393077	390987	HMDB0015651	2M+K	C9H19N	37.8	0	-0.180234	Isometheptene
7.11_309.2043m/z	309.204	pos	7.11165	30129.1	40547.2	34967.4	27243.7	25712.9	27183.7	30907.8	30399.8	31641.2	26270.2	25124.5	27800.6	32042.6	31920.3	32157.6	33629.4	HMDB0030781	2M+NH4	C22H28O5	38.1	0	3.36023	Isomammein
5.87_570.2401m/z	570.24	pos	5.87165	38797.4	67790.7	65291.9	66076.5	28296.4	1295.84	13856.7	22248.3	73007.6	48844	47837.6	56015	55612.6	27169.8	33680.6	21586.4	HMDB0028920	M+NH4	C11H22N2O3	30.6	0	1.16492	Isoleucyl-Valine
11.58_433.0393m/z	433.039	neg	11.5817	14276.2	17372.1	25338.9	21453.2	20563.5	23105.7	19562.6	25532.4	22652.8	24546.6	23440.5	17454.3	18778	23268.5	19246.8	21324.3	HMDB0028918	M+H-2H2O	C17H23N3O3	40	10.9	4.28653	Isoleucyl-Tryptophan
1.36_397.1837m/z	397.184	neg	1.35677	182051	185015	190693	144793	206245	82602.1	136496	181707	136143	281088	129832	149525	203536	128448	187918	250550	HMDB0028912	M+Na	C12H25N3O3	39.4	17.9	0.834375	Isoleucyl-Lysine
13.99_182.9683m/z	182.968	pos	13.9915	67292.3	95036.5	110207	81643.7	71640.4	76107.5	98869	61416.4	89085.3	119627	94630.4	89462.1	96804	84845.9	120404	81859.6	HMDB0028909	M+Na, 2M+H	C12H20N4O3	38.5	8.41	-3.1185	Isoleucyl-Histidine
10.18_811.4723m/z	811.472	pos	10.1777	98963.2	118666	63689.1	99952.1	92257.1	59717.6	63220.7	97649.9	64118.4	42546.9	51324.1	71747	70294	79472.7	91811	73337.3	HMDB0028905	M+Na	C11H21N3O4	42.9	46.5	0.175518	Isoleucyl-Glutamine
3.27_210.1133m/z	210.113	pos	3.2742	8480.53	7798.53	8045.94	4193.87	2651.52	3038.33	6982.65	4099.1	2275.65	6637.23	1544.85	3160.06	4000.4	1763.36	2888.96	4136.95	HMDB0032719	M+K	C34H59NO15	36.1	0	-2.17071	Isofumonisin B1
8.08_590.5130m/z	590.513	pos	8.0805	73714.7	63292.9	56854.1	61281.3	65241.7	57064.2	55848.4	56688	63264	33904.9	31628.2	42495.9	38060.9	46288.2	47017.5	41301.5	HMDB0032058	2M+NH4	C17H18O2	38.8	0.138	0.335214	Isoeugenol benzyl ether
8.76_256.1808m/z	256.181	pos	8.75963	66392.8	53524.1	70696.3	61499.4	63834.9	68195.5	69196.6	74217.9	62465.8	65101.7	49005.5	56734.4	61639	53660.4	61999.9	52160.9	HMDB0015377	M-H2O-H	C12H13N3O2	39.4	0	1.08062	Isocarboxazid
10.57_282.2070m/z	282.207	pos	10.5715	968385	1.09095e+06	1.0499e+06	909105	1.04133e+06	1.09549e+06	992545	924009	1.23306e+06	1.01561e+06	1.02307e+06	959787	1.0113e+06	870542	1.10569e+06	1.19136e+06	HMDB0062556	2M+K	C11H22NO4+	38.7	0.454	-2.41316	isobutyrylcarnitine
11.18_217.1051m/z	217.105	pos	11.1817	29823.4	29561.5	25040	30995.5	25152.5	21522.8	28342.8	22989.2	23362.4	27837	28947.1	28919.3	28431.7	26636.1	23629.9	25176.8	HMDB0003039	2M+H	C21H26O3	38.3	0	3.35428	Isoacitretin
9.28_818.5940m/z	818.594	neg	9.27738	2.71568e+06	2.86649e+06	2.86061e+06	2.9169e+06	2.80749e+06	2.91062e+06	3.23056e+06	2.8589e+06	2.90005e+06	3.17559e+06	2.96115e+06	3.07692e+06	2.73726e+06	2.84178e+06	3.04323e+06	2.7734e+06	LMFA05000073	M+K	C19H40O2	36.9	0	0.479656	iso-1,2-nonadecanediol
11.45_841.5197m/z	841.52	pos	11.4478	58898.4	74492.8	80495.2	106085	87474.9	88958.5	122305	87954.7	72153.3	84108.9	77841.3	93127.3	81229	109445	73957.4	102633	HMDB0031795	2M+FA-H	C13H13Cl2N3O3	32.7	12.7	4.71774	Iprodione
8.36_353.2484m/z	353.248	neg	8.356	67625	65106.5	70521.8	64657.8	72879.3	63940	68091.5	73545.8	68660.2	75057	68736.5	65324.2	74132.2	65978.7	68034	73265.2	HMDB0031768	M-H2O-H	C13H21O3PS	37	0	2.45692	Iprobenfos
9.39_282.1852m/z	282.185	pos	9.38818	317693	341120	296789	422050	480035	318167	500242	459979	341827	313356	268048	327732	305209	285608	379820	416514	HMDB0040904	M+H	C15H28O3	38.7	0	-2.19629	Ipomeatetrahydrofuran
11.45_368.3898m/z	368.39	pos	11.4478	344746	308932	311254	256278	266605	191254	214189	190452	197918	305430	216346	258940	196800	266143	268775	202063	HMDB0000021	2M+NH4	C9H10INO3	36	0	-1.98899	Iodotyrosine
7.67_227.0247m/z	227.025	pos	7.66662	48024.9	52803	49316.1	11105.1	23902.7	18648.4	32069.4	14819	23339.4	27922.1	21177.1	15808.6	30521.4	17621	13109.1	14682.1	HMDB0001125	M+H-2H2O	C6H11O8P	39.6	0	0.761869	Inositol cyclic phosphate
4.66_239.0593m/z	239.059	neg	4.65648	57087.5	60658.5	58373.1	7852.45	15039.3	12916.8	33238.8	13452.3	14528.8	29506.4	14698.1	11877.1	12250.6	10548.3	22128.7	8873.91	HMDB0000175	M-H	C10H13N4O8P	40.9	10.8	1.57314	Inosinic acid
7.72_478.3307m/z	478.331	pos	7.71998	13683.5	16803.5	15735.3	6483.97	14787.6	10809.3	11488.2	13729.9	12407.9	29240	26366.4	24364.5	27240.3	19295.7	19670.8	13971.3	HMDB0000195	2M+H	C10H12N4O5	51.3	64.7	3.01755	Inosine
9.88_812.5238m/z	812.524	pos	9.88208	268156	294647	289613	245513	199381	267137	280822	294440	308718	235568	237845	245605	297134	299055	270687	323818	HMDB0010319	2M+K	C14H15NO7	36.4	6.58	0.195472	Inodxyl glucuronide
2.45_130.0520m/z	130.052	pos	2.4534	15440.1	15676.1	12775.9	12392.6	11733.3	9103.01	11766.9	14423.3	11606.1	11990.3	12878.5	12166.5	13511.1	12758.5	11383.8	12015.8	HMDB0000682	2M-H	C8H7NO4S	38.2	0	-2.00146	Indoxyl sulfate
0.58_307.0732m/z	307.073	neg	0.578883	129328	127220	135561	150058	136971	127001	120700	136463	138946	133219	123748	125577	130047	140552	129110	139644	HMDB0000671	M-H	C11H11NO3	38.3	0	0.183256	Indolelactic acid
14.04_154.9925m/z	154.992	pos	14.0372	137524	164204	155476	129821	147851	132385	164553	152430	148804	135846	147628	147826	148290	141100	128110	141661	HMDB0000734	M+H, M+NH4	C11H9NO2	44.4	27.5	3.93394	Indoleacrylic acid
13.52_338.2295m/z	338.23	pos	13.5164	37239.9	51100.7	51421.8	46220.1	41252	42387.6	48828.5	47111.4	45339.7	37168	41865.9	36396.8	34743.1	53141.2	44711.1	56554.2	HMDB0013240	2M-H	C15H17N3O4	37.2	0	-4.17286	Indoleacetyl glutamine
11.42_769.4921m/z	769.492	pos	11.4234	994904	1.02676e+06	1.04743e+06	1.10777e+06	1.03174e+06	1.00586e+06	1.184e+06	1.1217e+06	1.12416e+06	1.02785e+06	1.05488e+06	1.07412e+06	1.06448e+06	1.19915e+06	1.04844e+06	993723	HMDB0000738	M-H	C8H7N	37.8	0	-2.16811	Indole
10.25_352.3566m/z	352.357	pos	10.2486	896956	856233	866227	760634	826437	686041	613040	583401	579673	796773	641909	701489	656150	802873	822810	676400	HMDB0029386	M+H-2H2O	C14H16N2O6	42.3	18.9	-2.60426	Indicaxanthin
7.86_191.1804m/z	191.18	neg	7.86253	55173.4	56058.3	50565.1	59418.2	52501.6	59189.1	60378.2	45135.1	59381.6	60252.9	52441.7	55973.2	50663.6	58064.6	45439.3	43211.6	HMDB0059837	M+H	C9H10	47.5	45.6	4.56373	Indane
12.61_365.0236n	729.04	neg	12.6148	190894	189869	181399	180809	186884	187044	172480	196870	185141	190625	191439	191413	194609	191866	180306	188495	HMDB0001848	2M+NH4	C19H24N2	39.2	0	1.6783	Imipramine
3.75_778.3677m/z	778.368	pos	3.74908	85054.1	72374.5	85790.5	77729.5	75144.2	122959	159138	63987.5	100404	55467.6	57282.4	64404.6	69313.7	163777	47310.2	26925.1	HMDB0001131	M-H	C4H5NO4	34.5	0	2.26123	Iminoaspartic acid
3.60_377.1889m/z	377.189	pos	3.60075	19756.8	28904.9	24733.1	26572.9	21498.3	20039.2	24315.2	28384.7	28684.8	20425.8	18590.3	17920.8	23403.4	25805.5	28374.1	28669.5	HMDB0006032	M+H	C10H15N2O9P	38.5	0	-2.71316	Imidazoleacetic acid ribotide
13.81_775.5503n	776.567	pos	13.8088	2.79946e+06	2.26584e+06	2.28638e+06	2.62579e+06	2.69734e+06	2.07893e+06	2.4815e+06	2.60549e+06	2.52617e+06	3.38883e+06	3.16936e+06	2.81002e+06	2.81802e+06	3.23205e+06	2.82536e+06	2.60963e+06	HMDB0014757	2M-H	C29H31N7O	37.1	0	2.78731	Imatinib
13.79_212.0832m/z	212.083	neg	13.7851	4554.11	5547.64	4045.4	7174.31	4776.53	5572.82	4356.94	6673.07	3759.05	4819.71	5298.93	4425.15	7052.72	5593.18	5134.96	5188.85	HMDB0041186	M+NH4	C11H20O7	39.3	0	0.169988	Ilicifolinoside A
12.20_820.5517m/z	820.552	pos	12.2021	63953.7	64297.9	68722.2	89377	41287.3	76433.7	77830.4	60868.2	61579.5	83447.2	86196	77463.4	71520.7	74336.1	72297.3	84182.5	HMDB0015312	2M+FA-H	C7H15Cl2N2O2P	33.5	12.4	0.361992	Ifosfamide
11.08_285.2416m/z	285.242	pos	11.0813	12393.8	10588.4	9975.6	10290.3	8455.08	9186.07	7608.78	11853.3	6858.34	12917	11761.2	11024	9056.26	10750.5	10212.2	11226.5	HMDB0014453	2M+NH4	C20H36N2O3S	35	0.0309	-0.0305943	Ibutilide
6.26_455.2872m/z	455.287	neg	6.25887	21108.3	19916.7	21761	14502.9	17789.7	16750.8	13378.1	12947	19618.7	20774.6	12739.7	18759.3	15933.4	19726.8	19644.8	15809.6	HMDB0001925	M-H	C13H18O2	37	0	1.16716	Ibuprofen
13.79_433.2730m/z	433.273	neg	13.7927	36689.1	40621.1	39002.4	63344.9	33633.9	45408.9	31518.4	46094.3	20657.3	39956.9	48263.3	36974	14228.1	24406.9	46590.8	51015.6	HMDB0034370	2M-H	C5H9NS2	35.4	18.1	-1.82811	Ibervirin
0.64_204.1233m/z	204.123	pos	0.639067	772827	783181	760205	855679	673406	739321	961580	829639	670564	780048	927954	830814	1.09615e+06	890893	687361	706263	HMDB0011140	M+Na	C10H23N3O3	39.5	0	-0.247765	Hypusine
1.48_135.0308m/z	135.031	neg	1.4775	983104	1.00361e+06	1.01842e+06	926320	986545	983291	944246	1.03359e+06	1.00829e+06	814394	952492	948066	928393	888603	985485	966694	HMDB0000157	M-H	C5H4N4O	56.9	90.2	-2.82997	Hypoxanthine
5.97_235.1704m/z	235.17	pos	5.97072	158005	172267	167043	163064	159396	162771	155591	156151	155249	166239	152637	157926	159401	162894	156134	178224	HMDB0012974	M+Na	CHNOS	38.7	0	-0.456562	Hypothiocyanite
11.03_275.0206m/z	275.021	neg	11.0264	5905.25	5525.18	7041.93	6349.74	5247.99	4451.16	6579.23	7414.36	6565.21	5380.72	7004.81	4725.19	5376.34	5418.14	6690.22	8782.39	HMDB0002186	M-H	C16H30O2	37.8	0	-2.35085	Hypogeic acid
11.25_339.2492m/z	339.249	pos	11.2535	18293.5	19060.1	14730.1	18372.9	11196.7	14822	22318.7	18102.2	16447	12420.8	9342.98	7966.08	9313.22	16244.6	16351.2	11527.2	HMDB0034229	M+H	C20H37N3O13	36	0	-2.64689	Hygromycin B
10.41_853.5644n	854.572	pos	10.4076	3.44768e+07	3.51846e+07	3.39316e+07	3.44281e+07	3.46579e+07	3.23058e+07	3.46771e+07	3.58205e+07	3.68155e+07	3.48171e+07	3.3485e+07	3.80352e+07	3.22025e+07	3.78787e+07	3.57826e+07	3.27797e+07	HMDB0014697	M-H2O-H	C21H27ClN2O2	43.5	43.1	-1.37509	Hydroxyzine
9.28_850.4993m/z	850.499	neg	9.27738	1.74914e+06	1.4598e+06	1.5835e+06	1.85046e+06	1.7602e+06	1.73683e+06	1.73421e+06	1.55531e+06	1.50414e+06	1.9526e+06	2.02293e+06	1.79761e+06	1.77949e+06	1.88137e+06	1.84012e+06	1.77281e+06	HMDB0015140	2M+NH4	CH4N2O2	35.9	0	-1.08588	Hydroxyurea
11.09_394.9941m/z	394.994	neg	11.0874	28354.8	28823.8	28913.3	29811.7	30235.2	28843.3	25266.1	32501.1	33230.8	30223.1	31117.6	30090.1	33473.9	32233.1	33694.9	28712.7	HMDB0060982	M+NH4	C16H20N4O4S	47	51.6	2.20351	hydroxytorsemide
10.40_659.0478m/z	659.048	neg	10.3961	50205.6	48791.2	50691.7	56729.4	47333.5	49916.2	47066.9	47844.6	49516.1	54775.8	44017.5	46104.6	44647.3	40755.6	46841.3	45987.7	HMDB0039086	M+NH4	C31H42O3	36.9	0	0.746919	Hydroxysintaxanthin 5,6-epoxide
10.08_343.0702m/z	343.07	pos	10.0837	78078.7	76571.8	87470.4	47425	81159.3	71892.8	83406.4	50042.3	79513.5	36012.8	59934.7	69816.8	62523.8	78244.3	47659.9	71869.5	HMDB0013125	2M+NH4	C10H19NO5	38.2	0	-4.33606	Hydroxypropionylcarnitine
6.72_108.0630m/z	108.063	pos	6.71598	9553.22	10510.4	6191.36	7256.29	4346.54	3465.13	8895.57	4011.18	8495.38	7491.17	9532.96	6994.02	1745.58	9586.91	9256.41	4431.06	HMDB0035227	M+K	C3H4O5	38.4	0	3.07317	Hydroxypropanedioic acid
2.83_144.0811m/z	144.081	pos	2.82563	290607	287620	289643	280770	300447	309367	301861	340917	327189	256202	290163	312665	255017	275205	285644	262738	HMDB0028873	M-H2O-H	C9H16N2O5	46	43.2	0.620658	Hydroxyprolyl-Threonine
6.10_546.3592m/z	546.359	pos	6.10028	146879	143798	151229	117117	109413	150043	95258.5	125427	105185	185050	122183	119324	116080	119324	139778	105953	HMDB0028868	M+Na	C11H21N3O4	39.3	0	-0.808468	Hydroxyprolyl-Lysine
9.03_365.2004m/z	365.2	pos	9.0321	110573	106032	89849.8	97994.9	96566.6	98126.1	108874	100215	101625	307793	101411	104335	91330.4	95885.7	73269.1	77663.1	HMDB0028866	2M+Na	C11H20N2O4	38.7	12.6	-2.14632	Hydroxyprolyl-Isoleucine
5.90_280.1020m/z	280.102	pos	5.90213	55218.6	61545.3	46194	52881.8	52828.9	56543.3	52524.2	56016.1	56730.3	55467.2	59218.6	65962.1	56378.3	52201.8	54224.4	55295.6	HMDB0034368	M+K	C5H5NO3	39	0	3.17646	Hydroxyminaline
13.56_139.0872m/z	139.087	pos	13.5599	120626	131837	125948	134988	136058	135748	141084	146695	146989	110406	117793	125276	141561	126523	129923	136411	HMDB0061150	2M+Na	C14H19N3O2	37.3	6.74	-4.77602	Hydroxyl frovatriptan
13.82_780.5306m/z	780.531	pos	13.8172	105923	120845	65656.4	69068.2	124845	59974.7	71890	83920.6	136297	166112	92840.8	150028	89836.4	136525	74085.6	75438	HMDB0015549	M+H	C18H26ClN3O	37	0.132	4.30627	Hydroxychloroquine
9.85_283.0241m/z	283.024	neg	9.84968	17004.6	18193.7	15967.5	14619.2	11761.2	13334.3	10475.6	7807.1	16499	13716.5	10151.8	6279.1	18244	15481	19458.3	11637.6	HMDB0013127	M-H2O-H	C11H21NO5	40.3	9.24	4.54479	Hydroxybutyrylcarnitine
13.83_884.5580m/z	884.558	pos	13.8253	426258	405859	436507	432866	445158	358670	305305	389787	420924	639348	576340	486035	491801	495919	480560	432822	HMDB0060547	M-H2O-H	C30H45NO5	36.7	0	-4.96221	Hydroxybuprenorphine
5.73_529.3039m/z	529.304	pos	5.728	83794.5	84280.6	81878.7	77725.5	68501.7	91298	51027.5	60786.1	56491.6	94552	72193.3	72526.8	72301.2	88426.8	85089.2	69341.2	HMDB0003125	2M+Na	H2O2	31	0	-1.3152	Hydrogen peroxide
9.60_643.3005m/z	643.301	pos	9.59545	55932.6	46296.4	57259	64405	67836.8	54738.9	44470.7	53603.7	44003.1	55656.8	44176.1	64914	55470.5	57320.1	50615.2	47375.2	HMDB0000595	2M+Na	CHO3-	38.1	0	-4.35593	Hydrogen carbonate
12.54_810.3682m/z	810.368	pos	12.5368	33539.2	55636.6	46685.5	67612.5	76919.7	45851.4	54254.7	62767.2	59619.1	86786.1	68250.8	60070.7	86537.4	94651.8	91153.1	69876.9	HMDB0014907	M-H	C27H41NO6	34.6	0.88	1.37669	Hydrocortamate
10.02_395.0244m/z	395.024	neg	10.0239	9909.11	7841.66	13876.1	10890.2	7353.82	7895.34	13595.8	6278.76	11667.2	13131.9	13778.8	10599.6	6663.66	6039.88	5429.37	11479.7	HMDB0000764	M+H-2H2O	C9H10O2	55.6	85.7	2.8449	Hydrocinnamic acid
8.88_417.2235m/z	417.224	neg	8.88215	39957.9	42253.6	40326.4	44245.5	43529.5	49484	39085.4	39762	41545.2	43557.9	43625	37838.5	40556.6	36926.2	32422.8	32899.1	HMDB0015400	M+H-2H2O	C8H8N4	36.6	0	3.75601	Hydralazine
0.65_260.0243m/z	260.024	neg	0.650133	50044.2	52309.9	54899.4	47520.8	59789.6	65735.5	54922.6	60128.5	59814.7	53613.4	49175.5	56424.3	44630.2	44038.6	65674	56409	HMDB0002061	M-H	C16H27NO12	36.1	0	3.22598	Hyaluronic acid
5.74_525.2862n	526.294	pos	5.73563	1.25761e+07	1.21529e+07	1.17964e+07	1.16124e+07	1.21334e+07	1.28299e+07	1.02753e+07	1.14263e+07	1.03741e+07	1.34834e+07	1.19354e+07	1.15245e+07	1.09067e+07	1.4236e+07	1.25484e+07	1.15034e+07	HMDB0038213	M+Na	C15H26O	52.7	74.6	-4.14027	Humulol
10.43_282.1481m/z	282.148	pos	10.4255	55841	32707	49762.8	38520.4	39917.2	44259.7	65747	36685.9	63621.5	54339.2	49535.1	71703	33833.6	24394	53786.1	36715.3	HMDB0030104	2M+Na	C15H22O4	38.8	0	0.706978	Humulinic acid A
11.33_782.4920m/z	782.492	pos	11.3257	100659	112444	131322	128146	108708	113234	108683	130263	171827	131931	114969	129559	95199.5	125940	115327	140774	HMDB0030200	M+K	C27H42N4O4	56.3	96.5	1.24518	Hovenine A
0.54_907.6367m/z	907.637	pos	0.542233	57271.2	40077.5	45148.1	44998.5	48368.5	43512.3	48227.6	54649.7	49390.4	51064.7	44519.1	48005.4	60377.1	45619.2	49567.1	48683.7	HMDB0041548	M+H	C44H70O16	35	0	-4.85948	Hovenidulcioside B1
0.81_277.0632m/z	277.063	pos	0.805583	16127.1	14942.5	12666.2	14201.6	14850.7	16666.8	16559	14355	23529.8	15489.4	17028.9	14151.2	19948.6	16539.6	10881.7	12139.4	HMDB0030460	M+NH4	C35H50N8O10	38.8	0.219	0.801506	Hordatine B glucoside
3.29_333.1907m/z	333.191	pos	3.28945	28237.5	36462.3	29468.4	13337	8146.02	4393.01	11021	2738.14	1334.91	9509.48	1396.82	5781.59	5268.27	14883.8	6323.7	10531.2	HMDB0011719	2M-H	C9H10O7S	37.6	0	1.56017	Homovanillic acid sulfate
6.50_308.2964m/z	308.296	pos	6.5034	53731	56075.5	64853	60169.4	47100.2	46056.3	49931.7	51702.2	42577.9	52486.3	49171.6	52466.9	45936.4	49055.4	59787.6	45953.4	HMDB0000118	M+H-2H2O	C9H10O4	37.5	0	3.57011	Homovanillic acid
8.76_607.4325m/z	607.432	pos	8.75963	237746	239581	248708	268164	256766	277179	268863	245713	282305	249951	257154	235503	248614	253097	249330	244295	HMDB0002034	M+K	C8H16N2O6S	39	4.32	0.510939	Homolanthionine
9.82_731.4334m/z	731.433	pos	9.82242	223083	127643	149370	147933	116451	148518	186155	115914	143220	129884	143850	146244	129794	128503	204923	196605	HMDB0036330	M+NH4	C19H31NO3	36.6	0	-2.85318	Homodihydrocapsaicin
10.20_442.3071m/z	442.307	pos	10.2045	36241.9	45501.1	39536.2	43433.3	43582.9	39069.6	23954.4	38721.2	36117.7	42056.6	39354.4	40554.6	42288.8	50118.6	44782.2	36195.8	HMDB0006462	M+K	C4H9NO4S	38.4	0	2.09393	Homocysteinesulfinic acid
9.36_720.5926m/z	720.593	pos	9.35548	1.45966e+07	1.04859e+07	1.39047e+07	1.3624e+07	1.34087e+07	17536221	1.75555e+07	1.1339e+07	1.24637e+07	1.65948e+07	1.79771e+07	1.43281e+07	1.66299e+07	1.36877e+07	1.86697e+07	1.89637e+07	HMDB0000679	M+K	C7H15N3O3	40.1	10.7	1.03743	Homocitrulline
12.30_758.4354m/z	758.435	pos	12.3016	118503	122356	103168	74659.1	116347	82062.9	111459	92604	79171.3	85833	69487.6	122739	67761.4	136593	130074	73074.5	HMDB0038321	M-H	C9H15NO2	37.6	0	-1.46553	Homoarecoline
12.81_786.4470m/z	786.447	pos	12.8124	182573	185134	136055	147355	138720	154347	143332	166319	143318	158861	153112	180762	134005	138130	170066	86417.9	HMDB0031505	2M+K	C6H16N4	36.6	0	-0.844056	Homoagmatine
5.79_301.1372m/z	301.137	pos	5.78897	11162.4	12419.5	9773.86	8712.3	8471.16	11310.8	11090	7607.8	8806.7	12886.1	11559	11720.6	14023.9	11081.5	12541.8	9002.57	HMDB0002053	M+H-2H2O	C12H16N4O2	38.5	0	4.90403	Histidylproline diketopiperazine
4.95_287.1213m/z	287.121	neg	4.95253	219732	213180	232063	226021	239034	215885	228244	237175	221663	237593	226784	215432	240428	224918	222860	236782	HMDB0028890	M+H-2H2O	C12H21N5O3	38.1	2.8	4.46742	Histidinyl-Lysine
5.83_570.1609m/z	570.161	pos	5.8347	23857.2	16892.7	20314	26337.4	20788.2	42678.8	11064	16829.2	10411.4	34226.5	19849	22473.9	19598	20773.2	13244.4	5217.71	HMDB0028888	2M+FA-H	C12H20N4O3	37.7	0	-0.76228	Histidinyl-Isoleucine
5.66_494.2672m/z	494.267	pos	5.6594	133330	126575	145607	100025	94093.3	74462.2	86787.4	91671.4	110202	96214.6	90328.6	84047.2	100693	97661.4	93646	77278.8	HMDB0012234	2M+Na	C6H9N3O	38.6	0	-4.24817	Histidinal
0.61_975.3130m/z	975.313	neg	0.61185	59969.8	46352.5	39701.7	59974.1	48313.8	48470.6	35958.5	35220.1	51331.4	59838.6	54765.2	59121.4	60398	67020.9	43954.2	58500.3	HMDB0000870	2M+NH4	C5H9N3	38.1	6.02	2.59306	Histamine
7.99_531.2792m/z	531.279	pos	7.99485	132835	139398	126452	159661	170176	164985	11975.4	8267.68	11443.2	206466	169199	153989	159909	170581	161391	177252	HMDB0037725	2M-H	C11H16O3	38.5	7.58	2.81007	Hexyl 2-furoate
11.03_366.3352m/z	366.335	pos	11.0268	17970.5	26009.1	24306.4	17526.9	32444	28225.5	15117.7	22625.5	14649.5	25371.4	22751.6	13005.6	32262.7	14852.5	19454.9	31965	HMDB0000701	M-H	C8H15NO3	39.6	0	0.517825	Hexanoylglycine
8.85_165.1125m/z	165.112	pos	8.85263	30056.8	26926.8	29263.6	30839.1	28628.9	27715.5	30362.3	32685.5	29211.5	30179.5	29663.5	29322	29435.2	32401.7	31535.1	30857	HMDB0000705	M+Na	C13H25NO4	38.8	0	2.19836	Hexanoylcarnitine
0.64_130.0862m/z	130.086	pos	0.639067	33985.6	33637.4	35169	31104.2	32052	40402.6	45080.7	41418.3	42308.9	30859.7	31056.2	27147.5	36848	32697.8	50533.8	35279.7	HMDB0029308	M-H2O-H	C21H22O8	41.1	22.2	0.256223	Hexamethylquercetagetin
0.63_505.1086m/z	505.109	neg	0.62725	24584.1	26337.2	26145.6	22060.2	25696.8	21345.7	24847	23399.8	26451.1	24103.9	20396.8	30897.5	25543.5	19955.1	26582.5	27430.5	HMDB0041901	M+Na	C10H20N2O2	38	6.28	3.7835	Hexamethylene bisacetamide
12.69_203.0178m/z	203.018	neg	12.6898	66511.9	64978.5	81773.3	81835.2	81003.5	81885.1	79725.6	75789.6	91216.9	80226.9	71353	75576.8	76173.6	84417.2	86178.6	77744.8	HMDB0015076	M+H	C38H48N2+2	36.3	0	3.30413	Hexafluronium
10.41_339.3020m/z	339.302	pos	10.4076	243120	241247	242924	503208	209927	452864	365019	418490	630956	244222	142003	448629	226205	224447	339009	429982	HMDB0061822	2M+K	C12H26O7	38.1	0	-2.65755	Hexaethylene glycol
0.87_134.0449m/z	134.045	pos	0.86655	655203	654395	639239	650277	672576	596652	688258	734633	669493	676045	641164	610841	692799	627134	704791	708327	HMDB0000672	M+NH4	C16H30O4	43.8	28.2	0.654788	Hexadecanedioic acid
0.59_370.0773m/z	370.077	pos	0.593317	14655.9	13897.1	14492.3	24023	15874.1	16139.2	20322.3	13859.8	15375.4	19385.4	17082.4	18384.1	15350.6	23064.8	9709.96	12156.6	HMDB0041126	2M+NH4	C26H32O4	36.9	1.63	-3.62034	Heterophylol
9.14_731.4070m/z	731.407	pos	9.1395	113489	101685	90523.2	97407.3	97497.4	81587.4	93168.3	64854.3	100398	79787.3	85713.6	93334.6	95141.5	75698.6	154784	145894	HMDB0029202	M-H	C16H14O9S	37.7	0	-2.2457	hesperetin 3'-O-sulfate
6.60_513.1455m/z	513.145	pos	6.60163	61092.2	61419.5	53646.5	97602	57952.2	63018.7	0	0	0	61899.8	62227	91090.6	45837.1	101597	75682.1	56170.1	HMDB0031793	2M+FA-H	C9H12ClO4P	35.1	6.79	3.48362	Heptenophos
8.77_397.2161m/z	397.216	pos	8.76798	726680	654678	633774	794100	718680	785393	733077	680864	741022	938798	845220	780641	773235	797870	727398	690023	HMDB0013238	M+H	C14H27NO4	37.1	0	0.102112	Heptanoylcarnitine
13.00_335.0185m/z	335.019	neg	13.0024	74274.3	82411.3	86399.9	69876.2	80000.5	58341.1	63667	61855.8	75307.7	66709	74455.3	73120.2	71543.7	56580.9	75845.6	66384.1	HMDB0000666	M+H-2H2O	C7H14O2	45.7	36	4.18227	Heptanoic acid
9.67_256.1683m/z	256.168	pos	9.67458	26236.5	14786	21434.7	21011.4	27609.3	19787.8	20571.5	27735	26357.3	25666.5	18000.8	33404.3	29521.4	15932.3	27534.8	28006.1	HMDB0032304	M+Na, 2M+H	C7H16S	40	13.8	-0.944677	Heptane-1-thiol
0.85_205.9890m/z	205.989	pos	0.851317	24225.7	22022.2	19499.6	23129.9	16806.5	24063.9	20335.1	26092.3	19437.6	22138.6	20158.9	21878.6	26989.1	24903.2	20035.5	22588.8	HMDB0061835	M+H, M+NH4	C14H30O8	37.5	0	4.5171	Heptaethylene glycol
0.64_268.0799n	267.073	neg	0.6425	5.30272e+06	5.35069e+06	5.4889e+06	5.20502e+06	5.7134e+06	5.82084e+06	5.25909e+06	5.75334e+06	5.74298e+06	4.43728e+06	5.62337e+06	5.41622e+06	5.13976e+06	5.20286e+06	5.52901e+06	5.50681e+06	HMDB0002259	M-H	C17H34O2	39	0	-1.26392	Heptadecanoic acid
8.04_360.3264m/z	360.326	pos	8.0411	82833.8	86026.2	88168.9	97963.8	90182.5	111329	96964.1	95987.9	111852	77668.9	95101.8	93840.6	90287.6	74756	86662.5	83374.6	HMDB0060481	M-H2O-H, M-H	C18H32N2O24S3	41.2	32.4	3.38158	heparan sulfate alpha-D-glucosaminide
0.87_131.0578n	130.051	neg	0.870017	1.50062e+06	1.49782e+06	1.5465e+06	1.47816e+06	1.51585e+06	1.3989e+06	1.50857e+06	1.52042e+06	1.44138e+06	1.54823e+06	1.42785e+06	1.48336e+06	1.58174e+06	1.46262e+06	1.54627e+06	1.57875e+06	LMFA01170036	M+H	C21H40O4	54.8	92.1	-3.38661	Heneicosanedioic acid
9.80_312.3254m/z	312.325	pos	9.80473	1.34084e+07	1.33715e+07	1.26759e+07	1.29681e+07	1.33265e+07	1.16431e+07	1.25139e+07	1.24449e+07	1.29273e+07	1.14899e+07	1.08295e+07	1.16036e+07	1.15208e+07	1.2506e+07	1.23367e+07	1.14705e+07	HMDB0029869	M+H-2H2O	C22H24O7	51	63	-0.710433	Hemiariensin
4.53_251.0924m/z	251.092	neg	4.53455	15123.8	14784.7	18402.1	17026.3	16702.3	14193.4	18049.8	18465.8	16009.4	19071	15699.8	17326.7	18487.4	13820.7	18059.1	16893.3	HMDB0034602	M+NH4	C43H70O13	37.5	1.85	0.571081	Hebevinoside XII
10.71_677.3652m/z	677.365	pos	10.7086	65176.1	43729.8	41137.8	71718.4	68352.6	52362.5	4513.44	5294.02	3579.45	66326.4	55481.6	57544.9	42140.3	64451.3	63551.7	41912.3	HMDB0034597	M+H	C45H72O14	32.7	0	-3.73613	Hebevinoside VII
0.64_289.0686m/z	289.069	neg	0.6425	57428.6	61965.9	59130.2	55923.6	71893.1	64329.9	58751.3	58902.8	62577	58512.2	48797.2	65549.1	62219.8	61349.3	59438.5	69083.5	HMDB0034596	M+H, M+NH4	C41H68O12	34.6	0	3.68831	Hebevinoside VI
10.32_352.3351m/z	352.335	pos	10.319	51269.8	51058.8	45192.6	45591.5	51713.4	31682.4	49697.5	41203.2	47808.8	45280.9	49950.5	40020.4	41043.3	36806.2	43850.2	37625.4	HMDB0035981	M+H-2H2O	C46H74O14	36.5	2.83	-3.59906	Hebevinoside V
14.09_97.9671m/z	97.9671	pos	14.0906	277253	284251	280688	338264	288589	300848	259623	288414	264285	217724	239790	262955	255568	297856	244934	372301	HMDB0029834	M+H-2H2O	C12H12N2	38.6	0	-0.174899	Harmalan
6.80_513.2542m/z	513.254	pos	6.79998	562310	558272	523708	662957	646366	673219	0	0	0	612504	618369	585090	602847	657595	633688	663651	HMDB0034859	M-H	C13H15ClN6O7S	34.2	10.3	-4.07293	Halosulfuron-methyl
0.55_887.6582m/z	887.658	neg	0.552217	34656	37950.6	32774.8	35564.8	32669.5	37038	37311.9	30521.4	34538.5	38786.9	36041.8	33023.7	39275.3	45100.8	37043.4	39547	HMDB0060904	M-H	C27H31ClFNO8	33.4	1.57	0.0508496	Haloperidol glucuronide
10.86_776.5441m/z	776.544	pos	10.8553	42722.6	81987.2	74882.7	34880.9	37882.6	55445.6	38582.2	62795.1	67119.2	68894.9	68421.4	56058.6	59292.8	44461.5	58635.7	56859.4	HMDB0014645	M-H	C21H23ClFNO2	45	30.3	-2.80881	Haloperidol
6.76_228.2327m/z	228.233	pos	6.7617	1.64506e+06	1.68267e+06	1.62504e+06	1.4347e+06	1.45293e+06	1.28126e+06	1.80623e+06	1.7113e+06	1.80842e+06	1.24477e+06	1.11645e+06	1.28118e+06	1.22436e+06	1.37117e+06	1.28875e+06	1.26017e+06	LMSP01080034	M+H	C14H29NO	57	90.4	2.42248	Halaminol A
6.59_240.1006m/z	240.101	pos	6.59397	225990	200025	192740	249141	244834	215760	2011.15	0	1410.65	319577	288729	288407	265403	296684	283038	274113	HMDB0041430	M-H	C32H45NO4	50.5	68.8	-4.99118	Gymnodimine
8.57_362.3058m/z	362.306	pos	8.56982	27730.1	27986	30567.4	16890.9	26627.8	11656.3	17377.6	15269.9	16042.9	21070.3	6876.8	15028.1	12138.8	14418.8	21047.5	10354.2	HMDB0001459	M-H2O-H	C20H27N10O17P3	42.6	37	0.953015	Guanosine triphosphate adenosine
13.94_158.9330m/z	158.933	pos	13.9382	10856	13566.6	13706.3	9991.82	12192.4	8878.29	17616.5	10802.4	18034.7	12406.2	17427.4	12367.3	14201.3	11806.8	15374.1	12327.9	HMDB0001454	M+H-2H2O	C20H28N10O20P4	32.9	0	1.50494	Guanosine tetraphosphate adenosine
5.92_647.3435m/z	647.344	neg	5.91705	82299.5	90765.8	89609.5	52335.1	49057.2	36448.1	49758.8	49487.1	49239.2	167003	61487.2	71662.4	60654.9	56938.6	58446.6	54042.8	HMDB0001397	M-H	C10H14N5O8P	49.6	54.8	-2.86577	Guanosine monophosphate
7.09_693.3854m/z	693.385	neg	7.08738	93867.9	98776.3	93143.7	96627.5	91436.2	58497.3	75931.9	85199.4	94283.6	101987	97506.7	96030.9	86077.2	81256.4	90733.1	87443.2	HMDB0000133	M-H	C10H13N5O5	53.2	73.9	-3.34003	Guanosine
7.80_443.3364m/z	443.336	pos	7.7962	430861	411036	413563	429759	396952	405277	397517	402360	389178	566360	540424	508797	483837	481135	453001	467531	HMDB0000132	M-H	C5H5N5O	55	81.4	-2.00004	Guanine
6.31_502.1406m/z	502.141	pos	6.31273	39343.2	87411	67784.8	70496.5	28582.3	32303.8	69726.5	59261.2	50772.3	44647	38400.3	70962.9	41982.3	71889.7	62477	1106.98	HMDB0000128	M+H	C3H7N3O2	30.4	0	0.494887	Guanidoacetic acid
13.89_808.5494m/z	808.549	pos	13.8911	76723.4	43984.4	96076	36751.2	47036.7	30420.7	60360.3	85498.7	100922	81938	60606.3	86771.2	56225.5	43806	62864	65584.8	HMDB0015153	2M-H	C9H9Cl2N3O	32.2	4.87	-0.410746	Guanfacine
5.68_356.9935m/z	356.993	neg	5.6819	16068.9	18053	15899.3	13761.7	18185.9	16655.8	15975.1	15200.7	18682.1	18961.5	18129.9	16027.2	17482.8	15201.4	17610.8	17808.3	HMDB0014767	2M-H	C8H8Cl2N4	30.8	0	-2.50723	Guanabenz
9.01_760.3994m/z	760.399	pos	9.01455	709078	475419	545870	594718	650942	627394	602083	661069	579052	697489	700300	583621	626003	689513	613052	560778	HMDB0004998	M+H-2H2O	C10H14O4	38.7	0	0.936582	Guaifenesin
10.27_985.5135m/z	985.513	neg	10.2677	345020	367934	351467	346634	350112	313935	337264	347268	339243	368820	367714	365337	315359	368846	374660	306488	HMDB0029328	M+Na	C25H29NO10	36.8	0	-0.580806	Gravacridonediol glucoside
0.57_175.1197m/z	175.12	pos	0.5669	584288	591894	584462	604192	669813	663619	635116	670876	718921	520863	581731	657309	542104	570924	564136	602894	HMDB0015026	M+H-2H2O	C18H24N4O	38.9	0	1.14357	Granisetron
1.17_279.0632m/z	279.063	pos	1.1702	19818.6	16917.9	19369.7	15337.9	23977	14291.5	19166.6	21615.5	20435.4	17999.6	14195.1	21215.1	13103	11916.3	20923.8	21430.9	HMDB0038342	M+H-2H2O	C49H76O19	38.9	4.77	-2.28302	Goyasaponin III
9.67_664.4330m/z	664.433	pos	9.67458	29513.5	34604	30616	27807.5	42203.9	32470.8	33745.1	27406.5	41784.8	31097.8	33499.5	31743.1	36144	33791.5	29157.3	40709.6	HMDB0038350	M+NH4	C43H70O14	31.5	11.7	-2.09616	Goyaglycoside g
1.47_633.1315m/z	633.132	neg	1.46988	117240	122052	115059	102163	115330	110188	101127	119741	111562	99071.5	109094	110145	116380	102923	111250	112449	HMDB0037751	M-H2O-H	C21H20O16S	35.4	0	3.09742	Gossypetin 8-glucoside 3-sulfate
1.42_132.1024m/z	132.102	pos	1.42053	690590	732129	701041	700846	780199	757162	701994	770482	807689	679393	639319	709419	635332	593334	728898	736254	HMDB0038539	M+Na	C26H44O8	38.9	0	0.232178	Goshonoside F1
7.86_655.4740m/z	655.474	neg	7.86253	4.52034e+06	4.77526e+06	4.8035e+06	4.89569e+06	4.37169e+06	5.11946e+06	5.28168e+06	3.81414e+06	5.00405e+06	4.76799e+06	4.35091e+06	4.3386e+06	3.96086e+06	4.6713e+06	3.53589e+06	3.31442e+06	HMDB0033542	M-H2O-H	C18H12O9	42.3	17.5	-1.5776	Gomphidic acid
12.10_871.6061m/z	871.606	neg	12.0976	73672.3	73108	71327.3	76665.9	63003.9	48608.5	21999.6	49609.9	13877	40915.3	89625.9	24957.6	67869.9	21609.8	16356.8	66839.5	HMDB0094702	M-H	C7H14N2O3	30.8	23.8	-0.573316	Gly-Norvaline
6.18_293.2112m/z	293.211	neg	6.17622	24111.3	26820.9	25930.4	178.828	242.845	348.187	339.718	613.762	21.3048	527381	290.332	190.926	109.515	872.474	164.84	710.156	HMDB0028852	M+Na	C13H15N3O3	51.1	63.9	-0.596391	Glycyl-Tryptophan
13.82_806.5016m/z	806.502	neg	13.8239	1.2486e+06	1.00282e+06	1.06698e+06	594092	1.04341e+06	1.12352e+06	1.08086e+06	1.03486e+06	1.01848e+06	791708	1.4776e+06	1.22792e+06	1.28122e+06	1.29189e+06	1.29634e+06	1.38785e+06	HMDB0002171	M+H	C12H19N3O5	41.7	13.3	-1.68181	Glycylprolylhydroxyproline
11.00_257.2106m/z	257.211	pos	11.0034	8741.89	8981.91	5927.05	4847.8	5346.91	6831.63	3023.66	6816.71	8235.1	8453.49	7998.06	2968.69	8104.35	5493.67	9156.31	9818.03	HMDB0000759	2M+NH4	C8H16N2O3	38.6	1.02	3.51567	Glycyl-L-leucine
10.58_792.4513m/z	792.451	pos	10.5802	34603.4	45201	37118.9	38835.9	35147.1	49848.2	31877.5	30414.8	38806.9	54403.4	72233	57544.2	50101	41963.2	42806.5	48780.3	HMDB0015121	M+H-2H2O	C19H28NO3+	38.5	0	0.804266	Glycopyrrolate
2.39_282.1217m/z	282.122	pos	2.39362	61090.4	54582.5	58125.3	50517.5	49551.1	44102.6	52892.8	50350.1	59769.7	49364.8	35382.2	47452.6	36292.6	51421.1	34438.4	44508.5	HMDB0032297	2M+FA-H	C13H26O5	37.5	0	1.42933	Glyceryl 5-hydroxydecanoate
9.81_720.5178m/z	720.518	pos	9.81355	201941	201217	202216	278016	179974	196771	224027	199263	228919	187907	207867	183867	193943	192106	263093	215056	HMDB0031125	2M+NH4	C21H38O6	36	0	-0.036636	Glycerol trihexanoate
9.34_807.5793m/z	807.579	neg	9.33842	87463.5	46726.6	53812.9	154688	123480	114956	106779	126968	95594.4	96293.1	41964.2	44706.6	67104.8	82295.7	80499.9	32985.5	HMDB0031334	M+K	C3H7ClO2	34.9	0	0.438496	Glycerol alpha-monochlorohydrin
1.08_383.1137m/z	383.114	neg	1.08228	89502.4	83138.5	86183.7	83355.3	84024.8	77142.7	62505.9	82799.8	74539.2	76871.7	65069.5	79458.1	75286.7	76825.1	70690	85442	HMDB0000126	M-H2O-H	C3H9O6P	40.9	10.6	-1.2142	Glycerol 3-phosphate
5.72_327.2323m/z	327.232	neg	5.72	284138	285902	286390	282008	263730	296017	227074	234334	223316	366513	294662	285824	281021	329384	326202	280010	HMDB0015505	M+Na	C13H15NO2	50.9	69	4.87132	Glutethimide
9.18_724.4773m/z	724.477	pos	9.17527	51950.3	65145.3	73863.9	62606.3	80043.6	50873.9	57544.9	59261.4	59816.1	58023.6	60294.9	92663.4	68470.5	53599	98035.8	61247.6	HMDB0000125	M-H	C10H17N3O6S	35.9	0	-3.04167	Glutathione
5.93_520.3401m/z	520.34	pos	5.93262	2.74178e+06	2.81867e+06	2.77338e+06	1.86138e+06	1.75318e+06	1.30616e+06	1.62844e+06	1.82763e+06	1.75761e+06	4.71937e+06	1.87654e+06	2.29951e+06	1.93327e+06	1.81944e+06	1.85907e+06	1.85821e+06	HMDB0000590	M-H2O-H, M-H	C7H11NO5	53.8	75	-3.11145	Glutarylglycine
0.61_146.1181m/z	146.118	pos	0.608567	195404	199280	196822	190271	211601	187278	220250	231824	203935	192852	178020	202946	207082	193815	194740	207552	HMDB0028831	M+H-2H2O	C14H17N2O6-	44.6	29.8	-2.87275	Glutamyl-Tyrosine
7.87_187.1122m/z	187.112	pos	7.873	64716.2	56753.9	61877.7	63235.4	57068.7	71915.8	67847.1	56586.6	62840	59744.6	58718.4	63385	55687.5	59816.4	53036.6	52147.1	HMDB0000594	M+H	C14H18N2O5	44.5	32.6	3.68233	Glutamylphenylalanine
13.94_979.4567m/z	979.457	neg	13.9403	681184	476239	521748	266945	485923	525314	591366	546537	540041	353455	695906	754318	692131	706881	642256	745161	HMDB0003764	2M+NH4	C8H14N2O5	38.3	0	-2.95862	Glutamylalanine
0.63_179.0494m/z	179.049	pos	0.631433	16481	17137.5	16775.1	17123.2	18041.5	47749.4	19620.4	19628	16063.9	23898.1	22660.8	16656.6	22976.7	19053.8	21762.9	19839.7	HMDB0028807	2M+Na	C9H17N3O5	38.4	3.45	0.188419	Glutaminyl-Threonine
7.34_149.1331m/z	149.133	pos	7.34003	99911.9	102989	101362	94646.3	100073	89933.8	95321.4	86458.6	103896	86655	82691.7	96397.9	84555.4	92718.2	89751.6	86209.9	HMDB0028806	M+H-2H2O	C8H15N3O5	48.3	66.1	4.57724	Glutaminyl-Serine
13.82_613.3019m/z	613.302	neg	13.8239	23021.9	35720.7	49605.2	40375.9	30952.5	37882.2	24252.6	31438.7	37828.9	63257.6	36616.6	31416	32574.5	29171.2	36898.3	29702	HMDB0028803	M+NH4	C10H19N3O4S	47.2	55.1	2.13677	Glutaminyl-Methionine
10.34_338.2080m/z	338.208	pos	10.3366	409186	465372	342587	516724	399856	493109	404420	403073	562816	361669	383816	340557	355919	398084	388683	333860	HMDB0028802	2M-H	C11H22N4O4	38.2	6.4	-1.7549	Glutaminyl-Lysine
5.04_195.1384m/z	195.138	neg	5.044	34117.6	39854.5	37084.8	23483	30420.9	25839.6	21808.6	23953.5	20598.2	21374.5	22556	20326.9	30391.7	21406.9	24752.8	27544.9	HMDB0000620	M+NH4	C5H6O4	38.7	0	3.22815	Glutaconic acid
9.05_249.1521m/z	249.152	pos	9.04993	4175.68	6537.4	7294.51	7383.68	11312.6	8422.23	5400.17	5466.17	2092.3	9355.64	8382.9	8832.28	8227.03	8826.96	10781.6	10122.6	HMDB0038141	M-H2O-H	C37H60O12	53.9	91.9	0.564624	Glucosyl passiflorate
13.77_316.9475m/z	316.947	neg	13.7697	67917.8	61811.6	65233.8	66421.7	64130.4	58147	65517.1	62317.9	64278.2	65957.5	64202.5	66042.1	71635.7	65403.4	61953.4	74400.1	HMDB0038401	M-H	C14H18NO10S2-	38.5	7.72	0.390706	Glucosinalbin
0.59_209.0294m/z	209.029	neg	0.587583	35416.1	34955.5	36299.1	40569.8	34755.5	27852.9	39950.6	34908.6	36126.3	40860.8	39817.5	42838.5	50030.8	46264.9	40944.7	40086	HMDB0001514	2M+FA-H	C6H13NO5	43.6	43.2	2.67678	Glucosamine
0.88_420.9983m/z	420.998	pos	0.8818	29270	29765.2	27071.7	29517.7	25614.3	26697.7	38805.5	28149.2	24227.1	43286.1	29869.3	26155.7	21853.4	31701.6	29470.8	22734.2	HMDB0038404	M-H	C12H22NO10S3-	36.2	7.38	1.29198	Glucoraphanin
10.73_647.3981m/z	647.398	pos	10.7253	75460.6	34200.5	72290.4	45915.6	53955.2	98087.2	52113.8	55966.8	28851.8	81879.7	58665	52956.7	88455.1	76304.5	84028.8	59925.5	HMDB0035467	2M+FA-H	C20H22O6	37.2	9.3	2.15592	Glicophenone
9.67_533.3908m/z	533.391	pos	9.67458	3051.88	4983.64	5729.35	0	0	0	0	0	0	70240.3	0	0	0	1092.21	0	0	LMSP0501AA35	M+K	C44H81NO8	35.7	0	2.89958	GlcCer(d18:2/20:1)
8.89_435.2882m/z	435.288	pos	8.88728	153014	143915	156915	211229	198477	221762	0	0	0	247525	184288	163384	150932	214916	181722	142184	LMSP0501AA25	M-H2O-H	C50H99NO8	32.9	3.4	-2.37405	GlcCer(d18:0/26:0)
14.39_154.9972m/z	154.997	pos	14.3866	5177.08	7786.69	5220.97	6959.89	3927.48	3791.38	7427.27	4981.03	9959.29	4391.83	4731.92	5367.74	6975.14	6317.22	5712.35	5055.05	LMSP06030001	M+Na	C42H79NO9	37	0	3.94661	GlcAbeta-Cer(d18:1/18:0)
5.69_129.0551m/z	129.055	pos	5.68988	48427.6	56672	45985.3	51226.3	50211.1	51508.9	54764.3	53992.4	54301	49436.7	47105.3	47971	51312	51708.3	49808.3	54975	HMDB0040373	M+Na	C17H26O	47.4	39.6	0.162424	Ginsenoyne J
10.88_247.2014m/z	247.201	pos	10.8791	69115.4	69888.4	53925.8	47119	66793.7	65924.7	54536.1	61212.3	59251.6	56792.2	60112.2	72150.1	65991.4	53851.1	78446.6	53689.1	HMDB0039358	M+H	C17H26O2	39.3	4.09	-2.11688	Ginsenoyne D
8.57_327.3137n	328.321	pos	8.56982	954499	919438	894453	956451	1.07642e+06	1.16911e+06	935883	957069	1.07253e+06	851278	989899	943207	820021	821944	845686	920023	HMDB0039134	M+NH4	C17H23ClO2	52.4	90.2	-0.607371	Ginsenoyne B
12.48_625.5170m/z	625.517	neg	12.4776	523460	532905	566034	596597	473764	541662	635886	621331	604740	450149	481438	493042	564447	434395	387579	487327	HMDB0031830	M+H-2H2O	C42H70O12	37.2	0	-1.9617	Ginsenoside Rg5
6.35_361.2403m/z	361.24	pos	6.35097	28234.4	28076.5	28685	2049.37	3432.3	6051.61	8956.77	4808.17	2242.64	43016.7	2108.3	3719.3	2470.38	3468.98	9942.54	1845.95	HMDB0034745	M+H-2H2O	C42H72O14	35.2	0.338	2.07176	Ginsenoside Rf
5.54_275.1648m/z	275.165	neg	5.53708	62662.9	66955.3	67187.6	64126.9	73152.5	57761.1	68185.4	69623.2	67814.2	72392.8	69424.9	63214	72392	69591.4	67815.3	67049.3	HMDB0036893	2M+H	C19H24O8	37.5	0	-3.99008	Gibberellin A75
7.06_362.2700m/z	362.27	pos	7.0583	59566	64653.9	64129.7	77087	66912.1	67697	80008.6	62112.3	62757.5	95293.8	67764.4	86861.5	40114	63227.3	62394.3	54216.8	HMDB0035045	2M+NH4	C20H26O8	36.9	0	3.31502	Gibberellin A39
9.34_433.2062m/z	433.206	neg	9.33842	12686.4	18574.4	12191.2	8277.25	6686.55	22962.3	12744.8	16609.2	13818.1	0	7711.89	5161.42	10471	5369.75	2731.43	6579.6	HMDB0002720	M+H-2H2O	C21H24O2	37.3	0	2.4581	Gestrinone
12.29_198.9877m/z	198.988	neg	12.2882	45469.6	44901.5	45636	43372.2	45272.5	39571	39515.4	41062.6	36299.4	34948.9	40877.2	44388.9	42406.3	39073.9	41338.8	42495.4	HMDB0011678	2M+NH4	C23H37NO3S	37.8	0	1.04791	Geranylgeranylcysteine
6.12_284.1336m/z	284.134	pos	6.11553	27626.7	19767.2	21542	24681.4	21754.2	18911.2	23301.9	21454.9	19377.1	25743.5	25732.8	18993.6	24990.6	22397	30142.5	26500.9	HMDB0038256	M+Na	C14H22O3	39.4	0	-0.681662	Geranyl acetoacetate
9.60_247.1690m/z	247.169	pos	9.6046	50563.6	53691.3	43182.6	52931.2	52653.5	40627.7	61683.9	55952.2	54561.1	51916.6	46994	42152.2	42962.5	52296.4	43153	42390.4	HMDB0036461	M+NH4	C12H22O	38.9	5.79	-1.35398	Geosmin
13.21_284.2073m/z	284.207	pos	13.2131	9166.08	8391.74	14497.3	12853	11161	13979.1	10361.4	11113.4	8222.33	9904.29	9579.18	8501.72	11973.6	8401.99	8733.8	10443.8	HMDB0032134	M-H2O-H	C20H30O13	38	1.18	4.03535	Gentiobiosyl 2-methyl-6-oxo-2E,4E-heptadienoate
9.46_393.2767m/z	393.277	pos	9.4603	113434	94520.6	77489.2	110438	151899	128240	124726	94247	76736	109358	115059	140113	147392	154700	117447	120178	HMDB0033485	M+H-2H2O	C9H11NO2	44	38	-2.17791	Gentiatibetine
13.83_883.4703m/z	883.47	neg	13.8322	31552.5	37774.5	32600.2	40452.1	30414.7	42640.5	4273.47	41560.3	33256.7	24212.9	20272.3	23185.9	2121.8	20745.9	21830.3	24413.7	HMDB0014550	2M+NH4	C25H30N3+	35.2	0.114	3.27179	Gentian Violet
13.87_195.0516m/z	195.052	neg	13.8677	22227	19820.8	20343.6	21188.8	22239.1	20805.1	20275.4	22860.7	20036.1	21569.3	23004.2	25855.9	24315.9	23362.3	23440.2	22290	HMDB0034942	M+Na	C16H22O10	38.3	12.4	-2.35067	Geniposidic acid
13.49_782.4490m/z	782.449	pos	13.4909	299459	354167	298369	455995	289814	556096	336133	474751	361594	450450	329216	425449	392616	314919	530303	485103	HMDB0038126	2M+NH4	C11H14O6	38.7	0	-1.63293	Genipinic acid
1.17_146.0454m/z	146.045	neg	1.16613	20441.4	20800.3	20475.9	17465.7	19344	16631.9	18850.6	19420.1	18512.8	20388.7	18102.8	23858.9	23140.1	20713.6	19602.1	21288	HMDB0036072	M+H-2H2O	C9H12O4	54.5	76.3	2.6033	Genipic acid
4.85_221.1538m/z	221.154	neg	4.85345	115504	113018	116097	71422.9	116818	62050	105224	70389.8	84427.4	76396.7	80425.7	63110.9	74595.7	81644.8	95227.7	78955.8	HMDB0015371	M-H	C15H22O3	53.8	81.8	0.234656	Gemfibrozil
6.08_760.5053m/z	760.505	neg	6.08473	26009.2	32897.4	35459.9	36221	44897.3	18146.4	30979.5	25797.7	31915	43856.3	44779.9	24009.6	22255.1	39684.6	37148.6	35593.1	HMDB0014462	M+K	C22H24ClFN4O3	35.6	0	0.577482	Gefitinib
6.12_297.1459m/z	297.146	pos	6.11553	98795.2	91304.2	88371.2	101072	86100.8	85268.4	74259.8	92047.6	83278.3	109083	105529	103732	102393	95771.6	105067	94832.7	HMDB0001095	M-H	C16H25N5O15P2	41.6	16.6	-0.708373	GDP-L-fucose
10.64_389.3633m/z	389.363	pos	10.6408	32474.3	35224.1	32954.8	29321.6	38130.2	22305	28289.1	23738.8	24759.7	28988.2	20612.9	25554.2	29307.2	31871.5	29711.7	21647.1	HMDB0039148	2M+NH4	C28H40O2	36.9	0	2.63325	Ganodosterone
13.83_947.5134m/z	947.513	neg	13.8322	39231.3	47862.6	43111.5	35019.1	42774.7	44374.1	15525.7	17895.1	42673.6	51217.5	45133.7	51764	32317.8	53138	60794.9	45274.7	HMDB0035999	M+NH4	C35H54O8	34.6	0	1.75826	Ganoderic acid Mg
8.14_412.2498m/z	412.25	neg	8.136	33180.5	30038.4	36676.1	31693.7	37237.2	30937.3	35172.4	28916.6	34012.8	30758.9	33198.9	28550.9	25896.4	29843.9	28305.4	37200.2	HMDB0032837	2M+FA-H	C30H44O4	35.7	0	4.45489	Ganoderic acid DM
9.66_423.2503m/z	423.25	pos	9.65817	1.82294e+06	1.67799e+06	1.60385e+06	1.90065e+06	1.81723e+06	1.78877e+06	1.74715e+06	1.80492e+06	1.88808e+06	2.04538e+06	2.07413e+06	1.98385e+06	1.9472e+06	2.06767e+06	1.77048e+06	1.7576e+06	HMDB0034979	M+H-2H2O	C13H20O	42.4	20.9	2.18313	gamma-Ionone
0.59_162.1130m/z	162.113	pos	0.58525	1.73743e+06	1.76191e+06	1.71435e+06	1.78191e+06	1.91678e+06	1.84709e+06	1.87688e+06	2.06307e+06	1.91277e+06	1.53554e+06	1.53238e+06	1.97319e+06	1.70066e+06	1.72824e+06	1.6611e+06	1.77092e+06	HMDB0060477	2M-H	C8H13N3O3	39.5	0	-1.08142	gamma-Glutamyl-beta-aminopropiononitrile
8.76_495.1491m/z	495.149	pos	8.75963	80499.8	78762.8	69374.5	95160.4	80417.4	94609.5	77010.8	67077.3	80452.3	146806	113838	100812	99885.1	99496.1	69948	70881	HMDB0011738	M-H	C10H17N3O6	38.7	3.8	-2.74788	Gamma-Glutamyl Glutamine
0.64_119.0376n	277.032	pos	0.639067	92307.3	85333.6	106473	102137	103307	131740	101989	111037	95348.3	106389	90480.3	105546	88375.1	98365.4	106085	100718	HMDB0033678	M+H-2H2O	C33H53NO6	36.2	0.754	-4.62281	gamma-Chaconine
8.75_388.2523m/z	388.252	neg	8.75163	1.79715e+06	2.01097e+06	2.02497e+06	1.9917e+06	1.8513e+06	2.04255e+06	1.97387e+06	1.57332e+06	1.95857e+06	2.55086e+06	2.07937e+06	2.05578e+06	1.45787e+06	1.74467e+06	1.75585e+06	1.5225e+06	HMDB0029371	M+K	C39H63NO11	37.7	0	-0.610002	gamma2-Solamarine
10.67_778.5738m/z	778.574	pos	10.6747	168699	174224	183176	173670	165294	171454	137431	175501	143086	167423	191926	182415	191161	170863	165708	137407	HMDB0011737	M-H	C10H16N2O7	42.6	16.8	-2.57538	Gamma Glutamylglutamic acid
8.04_629.4563m/z	629.456	neg	8.03675	1.80279e+06	1.8641e+06	1.85745e+06	1.9036e+06	1.82782e+06	1.85839e+06	1.67077e+06	1.67341e+06	1.89705e+06	1.89932e+06	1.93698e+06	1.86713e+06	1.92906e+06	1.74457e+06	1.69445e+06	1.64316e+06	HMDB0029275	M-H	C28H12O16	39.1	10.1	-1.4595	Gallagic acid
7.19_556.3415m/z	556.342	neg	7.18648	18835.7	19316.6	24204.9	14292.6	16598.2	10501.5	9127.86	10545.4	8539.82	37142.1	20580.8	19637.6	23027.9	22736.8	24615.5	24619.9	HMDB0006790	2M+NH4	C9H18O8	35.2	0.0852	0.98093	Galactosylglycerol
10.54_798.5987m/z	798.599	pos	10.5395	75957.6	90460.4	94223.8	77374.8	68195.7	98878.3	91924.4	97891.3	78515	142328	110307	89068	117855	79231.2	94423.3	117849	HMDB0012321	M+K	C38H73NO8	35	13	-2.07958	Galactosylceramide (d18:1/14:0)
7.35_245.1867m/z	245.187	pos	7.34768	101072	96079.1	89971.2	88727.8	100176	91413	88686.2	91068.7	97106.4	91175.5	82110.8	84381.4	85327.5	88497.6	80522.3	90113.1	HMDB0000645	M-H	C6H13O9P	52.5	68.1	-1.98944	Galactose 1-phosphate
8.17_397.2363m/z	397.236	neg	8.1741	18366.9	25717.2	22626.5	22084.5	17772.2	23626.7	22101.9	22337.6	21282.5	50844.9	16790.5	11594.3	17352.6	18636.6	16006.5	14330.3	HMDB0000565	M-H	C6H12O7	46.8	40.9	-0.767342	Galactonic acid
13.80_738.5100m/z	738.51	neg	13.8003	1.42802e+06	1.47885e+06	1.45774e+06	1.47781e+06	1.62807e+06	1.50762e+06	1.39367e+06	1.41362e+06	1.44924e+06	1.81099e+06	1.66153e+06	1.67195e+06	1.55378e+06	1.77048e+06	1.72971e+06	1.58313e+06	HMDB0000639	M-H	C6H10O8	44	30.9	-4.00617	Galactaric acid
6.81_513.2077m/z	513.208	pos	6.80765	102005	79300.3	112363	92249.6	111812	99311.5	0	0	0	107591	48996	128273	77239.7	105903	129946	81180.8	HMDB0004841	M+H	C55H105NO13	30	0	2.19431	Galabiosylceramide (d18:1/25:0)
13.80_723.4661m/z	723.466	pos	13.8003	120910	82898.7	159075	162251	67456.8	189610	77574.5	153552	104247	51358.9	69116.7	108637	141717	137305	136891	65334.7	HMDB0005015	M+H	C9H17NO2	38.2	0	3.52727	Gabapentin
13.79_796.5475m/z	796.548	pos	13.7916	643890	657706	671972	685267	728927	566822	752085	755730	744184	662272	647041	658663	669260	676836	665377	681105	HMDB0033337	M+Na	C23H29NO7	36.7	0	0.356513	Fusarin C
13.79_293.1554m/z	293.155	neg	13.7927	2798.95	1952.61	1585.41	3656.38	1699.67	5293.96	2230.28	3831.7	4739.43	3232.25	4632.92	5434.57	3215.69	3727.32	5864.59	1460.54	HMDB0030203	M-H	C27H33N3O5	37.4	2.08	-4.82284	Fumitremorgin B
8.76_743.5545n	782.494	pos	8.75963	864712	810294	909707	868538	858578	976883	935499	807026	946869	987510	1.09362e+06	1.01856e+06	1.1041e+06	964488	956433	949527	HMDB0000134	2M+FA-H	C4H4O4	46.3	49.2	-4.92962	Fumaric acid
13.82_706.4755m/z	706.475	pos	13.8172	334151	350253	350989	315056	394709	388316	314635	383044	397034	356674	362071	319467	371784	412130	362151	345838	HMDB0002741	M+H-2H2O	C42H58O6	35.7	5.33	-4.45	Fucoxanthin
7.87_203.1803m/z	203.18	pos	7.873	171249	158515	172294	185126	169806	180470	180232	189875	200991	152583	174920	170136	172014	171281	160288	165663	HMDB0037064	M+H-2H2O	C15H22O3	50.1	55.4	1.59851	FS4 toxin
0.63_280.1039m/z	280.104	neg	0.634883	8918.55	9250.06	6943.05	6750.35	7268.07	2824.84	4146.34	6046.3	7411.45	6665.38	6155.42	5511.69	5871.23	5668.14	5144.06	6372.05	HMDB0015133	2M+FA-H	C14H17N3O	38.8	0	0.887212	Frovatriptan
0.65_313.0207m/z	313.021	pos	0.6467	58149.2	60539.5	59008.4	49736.3	38085.9	9376.21	51803.8	26565.6	41665.1	56021.6	34992.1	44868	20560.9	47091.6	19845.6	22107.1	HMDB0014966	2M+FA-H	C3H7O4P	34.7	0	1.87509	Fosfomycin
10.01_282.1790m/z	282.179	pos	10.0135	130583	130382	158952	219981	97701.9	144665	124347	151970	136581	159647	179093	154961	144495	74288.9	139607	103447	LMFA07010473	M-H, 2M-H	C18H36O2	39.2	0.625	-1.56671	formyl heptadecanoate
11.92_806.3620m/z	806.362	pos	11.9185	108312	151198	136107	111481	135873	116065	65139.4	169568	99399.1	123441	84018.1	119935	89011.5	101915	116174	83493.4	HMDB0000142	2M+K	CH2O2	36.5	0	-4.19666	Formic acid
9.40_367.3116m/z	367.312	pos	9.39733	28564.4	17937.3	28485.2	13185.5	22551.6	19919.5	27657.3	16341	24874.3	28471.2	20055.1	14656.7	27711.6	20510.8	29777	28289.1	HMDB0006822	M+Na	C10H18N5O15P3	37.4	0	-1.45822	Formamidopyrimidine nucleoside triphosphate
2.89_439.1041m/z	439.104	pos	2.89423	48023.2	50590.1	48698.1	53970.9	44436	47582.2	49334.6	56335.9	53832.8	58484.4	58277.7	55861.1	73312.9	49135.9	53903.5	63005.8	HMDB0001536	2M+H	CH3NO	38.2	0	3.45602	Formamide
11.70_237.0254m/z	237.025	neg	11.7025	14353.9	14672.6	15912.6	12712.1	11145.2	13302.7	11316.8	13193.7	12139.2	12165.2	13115	12887.8	13070.3	11105.7	11332.9	14002.2	HMDB0015434	M-H2O-H	C23H28N8	34.9	0	0.916983	Forasartan
12.93_784.4481m/z	784.448	pos	12.9283	43105.1	46230.5	80585.2	53461.7	62017.3	62348.7	41132.6	84295.9	72396.5	80584.8	67063	85601.3	41998.5	60582.8	59480	98771.6	LMSP05010033	M+Na	C54H95NO13	30.4	0	-1.65397	FMC-5(d18:1/20:0)
0.60_339.0757m/z	339.076	neg	0.595533	12709.7	10795.8	12453	7867.03	9418.09	6889.69	8451.43	9718.36	5154.64	9822.67	8101.61	10067	5995	8473.85	11751	8823.91	HMDB0015227	M-H	C24H26FNO4	42.6	23.3	-4.92595	Fluvastatin
13.77_796.5930m/z	796.593	pos	13.7713	168818	137625	153635	179858	173842	150542	213699	187584	199919	151705	184409	158500	164464	146597	107456	185578	HMDB0031255	2M-H	C6H7FO7	42.8	27.3	2.88283	Fluorocitric acid
10.82_301.1434m/z	301.143	pos	10.8155	768277	847678	786279	865701	842313	797004	832838	880053	900198	845280	872287	860843	902362	855261	847382	842135	HMDB0060951	2M+FA-H	C10H8F2O3	38.4	2.2	-2.92384	fluorobenzoylpropionic acid
4.98_395.2457m/z	395.246	neg	4.98302	11393.2	12045.6	13472.2	4598.58	8694.39	4190.35	8293.04	3583.25	5410.4	13810.3	6459.29	7349.9	7314.48	7656.15	6725.96	7870.84	HMDB0015336	M+H	C15H14FN3O3	33.1	0	2.49303	Flumazenil
6.83_309.1735m/z	309.173	neg	6.82942	102207	125325	135550	48498.3	55234.4	37286.7	64176.5	78077.7	50480.8	249293	106417	63953.8	41107.2	89071.3	59977.9	47829.6	HMDB0014825	2M+Na	C21H29FO5	36.7	0	1.30439	Fludrocortisone
0.87_144.0426n	162.077	pos	0.86655	80927	90706.9	81418.5	87881.9	61243	73349.7	107709	108069	60903.7	53561.6	72623.8	61534.6	98873.6	66401.9	66835.1	96592.3	HMDB0015206	M+K	C10H13FN5O7P	40.9	20.3	-2.04306	Fludarabine
2.94_190.0537m/z	190.054	neg	2.94007	223607	241167	243327	204395	223955	244809	239123	278364	242914	210972	188446	219387	212971	194529	225776	198495	HMDB0033459	M-H	C17H12N2O4	38.4	5.42	2.61295	Flazine
9.01_174.1413n	175.149	pos	9.00595	56915.1	46181	52368.3	45486.7	43653.6	41107.8	57914.4	49543.7	55036.9	39179.7	34147.9	42174.9	30077.2	45431.1	37064.4	39839.5	HMDB0001520	M-H	C17H21N4O9P	50.6	62	-1.0951	Flavin Mononucleotide
9.66_753.5873m/z	753.587	pos	9.65817	2.47178e+07	2.19738e+07	2.49078e+07	2.41825e+07	2.42403e+07	2.77945e+07	2.82288e+07	2.34324e+07	2.57583e+07	2.05454e+07	2.41624e+07	2.35843e+07	2.42947e+07	2.55638e+07	2.65198e+07	2.81016e+07	HMDB0039151	M+H-2H2O	C17H22O2	40.1	4.11	-0.458027	Flavidulol B
7.23_790.5616m/z	790.562	pos	7.2324	464701	425779	437881	435378	451349	459549	493958	370784	391063	156030	306803	392639	459960	354906	399337	432053	HMDB0030953	2M+NH4	C26H47NO	34.6	0	1.76381	Filfiline
9.30_770.5266m/z	770.527	pos	9.30128	154492	133761	163203	96705.3	145441	152519	125698	91233.3	141061	110199	159294	110668	143644	127698	116724	150614	HMDB0005030	M+H, M+Na	C32H39NO4	40.7	18.5	-3.34465	Fexofenadine
4.58_193.0866m/z	193.087	neg	4.58028	171705	178338	182811	168542	186869	164900	177081	183874	172871	164036	157295	162377	174654	170219	160198	170170	HMDB0015648	2M+FA-H	C26H37NO3	38.7	0	1.69711	Fesoterodine
4.61_178.0123n	355.017	neg	4.61077	147758	166980	174307	168643	173579	165249	162383	180137	169626	180750	171958	164157	173391	161738	166427	172887	HMDB0029200	2M-H	C10H10O7S	37.8	0	-2.21714	Ferulic acid 4-sulfate
11.37_831.5019n	832.509	pos	11.3666	8.63804e+06	8.08467e+06	7.94778e+06	8.12927e+06	8.16269e+06	7.97271e+06	8.54542e+06	8.46286e+06	8.72103e+06	7.3506e+06	7.63058e+06	8.43023e+06	7.07143e+06	9.01753e+06	8.90495e+06	7.786e+06	HMDB0033209	M-H, 2M-H	C10H15O3PS2	39.6	21.2	4.78917	Fenthion
11.20_149.0862m/z	149.086	pos	11.1973	13047.6	13552.9	10982.9	16140.6	14026.3	14512.4	15919.2	16324.4	14944.9	15117.1	14176.5	15910.1	17635	14797.9	16503.4	14887.2	HMDB0037270	M+H	C20H33NO	38.5	0	0.784364	Fenpropimorph
2.44_423.0644m/z	423.064	neg	2.4378	14839.8	14996.7	16823.1	12760.9	18326.8	2699.97	15056.2	16160.1	14833.2	15635.3	14229.7	15179.8	18545.3	13552.1	11483.9	14373.8	HMDB0015173	2M-H	C20H21ClO4	35.4	2.82	-2.64062	Fenofibrate
10.77_114.0917m/z	114.092	pos	10.7749	262846	267832	250573	273398	278740	270281	269879	279105	274631	280047	283986	281047	289432	281814	298069	279002	HMDB0041893	2M-H	C9H12NO5PS	42	19	1.84903	Fenitrothion
6.31_459.2507m/z	459.251	pos	6.31273	156257	165804	176778	155816	138725	147728	142694	163505	148000	165767	160153	165581	156760	141952	162361	155308	HMDB0035188	M-H2O-H	C39H65NO11	44.4	47.2	-2.02122	Fasciculol F
4.31_387.0062m/z	387.006	neg	4.3071	16603.4	18625.8	19161.8	15956	20151.5	17995.4	13865.2	22919.8	21474.8	18938.8	20032.6	16047.2	18866.7	23988.6	23410.7	17754.8	HMDB0036440	M-H	C38H63NO11	44.1	46.4	-3.28949	Fasciculic acid C
7.90_368.2447m/z	368.245	pos	7.90307	3305.04	3688.71	2628.84	3056.61	4242.45	3201.98	4409.55	4949.68	3356.29	5210.05	22075.3	3579.76	4189.27	2458.36	2749.75	2201.16	HMDB0036439	M+H	C36H60O8	32.8	2.99	-4.33607	Fasciculic acid A
8.08_177.1344m/z	177.134	pos	8.0805	13367.4	9817.5	12963.5	10438.5	10488.9	11011.9	12517.7	12735.5	11072.8	9873.95	11550	13157.1	11916.6	12081.7	9232.13	14100.3	HMDB0029488	2M+NH4	C24H30O4	31.4	0	-0.489801	Farnesiferol A
8.88_429.1798m/z	429.18	neg	8.88215	85046.1	89156	91037.2	99246.9	92605.8	105444	91939.5	88178	96422.6	98496.9	101497	94790.5	101659	88743.6	86403.3	77562.1	HMDB0004816	M+H-2H2O	C5H7N5O	37.5	0	2.48546	FAPy-adenine
11.34_841.5104m/z	841.51	pos	11.3422	69441.8	79171.6	65120.4	93846.4	85365	82515.1	57687.2	100869	128490	79498.9	94417.7	81676.9	83546.4	104271	63197.5	96158.9	HMDB0001919	M-H2O-H	C8H15N7O2S3	37.1	0	0.430857	Famotidine
0.63_348.0712m/z	348.071	pos	0.631433	916865	919089	900678	750160	765568	769625	810329	882528	844264	804622	1.18328e+06	1.22977e+06	1.10002e+06	1.06464e+06	1.06315e+06	971861	HMDB0001248	M-H	C27H33N9O15P2	43.4	25.8	1.58873	FAD
3.58_135.0777m/z	135.078	pos	3.57788	24845.4	21041	24216.3	26430.4	30035.7	26262.6	11714.1	12758.1	11481.5	30109.6	22913	21943.2	25759	26498.6	28521.3	28213.5	HMDB0015108	2M+NH4	C24H21F2NO3	37.7	0	0.194919	Ezetimibe
13.30_657.0518m/z	657.052	neg	13.2986	37666.2	33480.8	31389.8	33446.2	34529.1	34006.7	39007.3	34896.6	31174.7	36862.6	28788.5	31806.3	35237.7	32101.9	33656.3	36954.6	HMDB0036092	M+H, M+NH4	C9H14O	47.2	45.4	2.37499	exo-2-Methyl-3-methylenebicyclo[2.2.1]heptan-2-ol
0.57_287.0535m/z	287.053	neg	0.569633	5143.62	4190.98	2984.6	3206.62	3631.98	6013.18	2907.27	5305.37	4055.33	3832.26	4513.07	5519.64	3525.11	3166.7	4863.89	4845.53	HMDB0030032	2M+NH4	C23H30O5	38	0	0.0879221	Euglobal Ia1
0.57_175.0863m/z	175.086	pos	0.5669	8567.47	7008.79	7184.43	6230.93	7712.62	9097.13	6541.28	8654.42	10581.1	6715.09	7699.16	8935.72	6128.94	4900.33	8754.54	6832.99	HMDB0037682	2M+H	C15H20O8	39.3	0.0827	0.49356	Ethylvanillin glucoside
5.94_289.1351m/z	289.135	pos	5.94023	6695.49	7595.84	7925.76	2698.05	4323.04	3099.07	2704.7	5989.92	5483.67	10584.8	9051.17	4841.36	5313.6	6297.42	5277.31	4286.83	HMDB0012228	2M+FA-H	C2H7O4P	36.7	0	2.33064	Ethylphosphate
6.91_507.2930m/z	507.293	pos	6.9135	56498.6	58366.4	50173.9	68454.3	43743.3	26891.8	59833.5	42728.2	55620	45358.5	60848.1	53629.5	54974.5	59671	29433.1	37812.3	HMDB0040459	M+H-2H2O	C15H26O4	38.8	0	4.23432	Ethylene brassylate
11.74_608.4293m/z	608.429	pos	11.7355	59821.4	61211.2	56032.9	76849.2	63986.3	84630	5851.8	12823.5	13199.7	83205.9	72813.6	60722.2	84111.1	70535.2	51572.7	66966.6	HMDB0029817	M+H	C9H10O3	56.4	85.5	2.09635	Ethyl salicylate
0.61_132.0770m/z	132.077	pos	0.608567	4.71998e+07	5.09135e+07	5.07208e+07	4.88579e+07	4.97394e+07	5.58748e+07	5.11043e+07	5.09523e+07	5.07131e+07	4.43589e+07	4.89615e+07	4.89721e+07	5.04848e+07	5.00122e+07	4.88408e+07	5.04045e+07	HMDB0031219	M+NH4	C3H7NO2	39.2	25.7	-1.14515	Ethyl carbamate
13.60_148.0731n	166.101	pos	13.5964	104712	103942	97320.4	113591	100818	101805	118349	113097	120849	87834.4	95674.6	96905.7	104091	112603	116017	116872	HMDB0040275	M-H	C8H10O6	37.4	0	-2.81894	Ethyl aconitate
8.46_424.1474m/z	424.147	neg	8.45517	84358.4	102945	97608.6	97192.2	98924.2	113128	91016.1	95798.8	117436	78749.7	73600.5	74285.5	79028.7	71568.7	58741.1	61954	HMDB0038738	M+H	C22H40O13	35.4	0.665	-0.019657	Ethyl 3-hydroxyoctanoate O-[glucosyl-(1->6)-glucoside]
8.74_387.1996m/z	387.2	pos	8.74223	98384.7	108214	104533	113501	117844	112517	107844	110193	127374	84089.2	95067.1	94694.4	103531	107129	80488.4	96317.9	HMDB0031521	2M+FA-H	C5H10O2S	37.2	0	-1.49089	Ethyl 2-mercaptopropionate
8.04_259.2429m/z	259.243	neg	8.04438	181560	173973	176088	178549	178430	170496	154643	153370	178097	200466	189681	180152	198656	162162	163717	153331	HMDB0014456	2M-H	C9H10N2O3S2	44.1	34.5	-2.32487	Ethoxzolamide
3.41_106.0653m/z	106.065	pos	3.41138	2827.81	3372.05	2678.61	2657.11	3045.13	1705.29	3744.01	2852.44	2582.09	3686.08	3808.39	3280.4	3467.77	3256.24	3981.4	4803.7	HMDB0014731	M+H-2H2O	C7H11NO2	56.7	93	1.22107	Ethosuximide
6.34_235.1706m/z	235.171	neg	6.3351	10271.6	10321.8	12030	9341.91	9863.84	8211.66	9567.59	12626.3	11181.1	13654.3	10312.8	7382.81	9753.66	7652.65	10811.3	13326.7	HMDB0014536	M+Na	C19H24N2S	36.3	0	-2.5969	Ethopropazine
2.80_305.0812m/z	305.081	neg	2.8029	6093.32	4855.2	7858.92	5669.37	7429.72	14187	7431.66	7136.41	5443.98	7708.64	5462.76	7599.56	10557.2	7809.2	10322	10128.4	HMDB0001786	2M+NH4	C12H13N5O3	37.7	0	4.43485	Ethenodeoxyadenosine
3.00_293.1139m/z	293.114	neg	3.00103	34356.6	33847.6	36975.4	38104.7	36302.3	34764.5	37103.5	30589.1	38496.2	36545.9	31722.4	37909.3	27888.6	31829.7	27285.4	26604.7	HMDB0015638	M+H-2H2O	C20H41NO3	37.7	0	4.60908	Ethanolamine Oleate
6.59_510.1808m/z	510.181	pos	6.59397	567195	636703	600704	822624	793372	642382	685.582	1825.17	721.162	806044	606084	720368	677590	534151	697627	732129	HMDB0031188	2M+FA-H	C2H4OS	34.2	0	-4.96883	Ethanethioic acid
4.15_196.9940m/z	196.994	neg	4.15468	5817.92	6653.18	8559.7	6954.18	5941.62	6856.99	9868.46	7020.35	9021.16	5305.01	7880.8	5520.47	7293.3	9262.4	8333.47	6926.55	HMDB0015039	2M+FA-H	C13H12Cl2O4	31	2.62	2.26367	Ethacrynic acid
9.14_731.4464m/z	731.446	pos	9.1395	89361.8	50792.9	97609	97672.9	94371.6	56056	95041.9	56824.2	90175.2	54190	79969.9	95022.8	52373.7	74775.5	102871	92431.1	HMDB0059596	2M+FA-H	C2H3F3O	36	0	2.93198	ETF
9.76_603.5323m/z	603.532	pos	9.76305	50269.9	72057.2	67723.8	54502.6	62482.7	54730.7	53433.8	75539.9	78934.2	56820.2	75164.2	53463.4	63040.1	55461.1	65982.2	83162.7	HMDB0041889	M+H-2H2O	C13H21N5O2	38.2	0	-0.141827	Etamiphylline
11.23_325.0203m/z	325.02	neg	11.2322	61342.9	70445.3	67292.6	58946.1	55010.2	50648.1	66763.2	53746	64115.1	48403.9	42389.5	65111	72707.5	66715.5	46618.5	61433.6	HMDB0000153	M+NH4	C18H24O3	41.7	17.5	0.665092	Estriol
9.20_753.5187m/z	753.519	pos	9.20232	81096.1	65750.9	90801.7	122231	92996.3	133901	109542	102601	83018.7	70813.9	120167	68336.7	80138.7	52244.8	112290	90679.3	HMDB0014333	M-H2O-H	C16H25NO4	37.7	0	-0.677466	Esmolol
12.50_607.3986m/z	607.399	pos	12.5045	288578	284958	287766	387087	250518	231778	341697	283327	297365	252215	337757	253747	459819	187868	142459	330851	HMDB0000613	M-H	C4H8O5	45.4	28.9	-0.867463	Erythronic acid
0.61_138.9803m/z	138.98	neg	0.61185	14421.6	14354.7	13533.6	15371.1	14463.6	17484.3	13722.2	15852	12381.9	11215.5	14664	14270.8	15026.3	16002	16808.9	16952.4	HMDB0012227	2M+H	C13H20ClNO	34.6	0	0.804765	Erythrohydrobupropion
8.77_880.5240m/z	880.524	pos	8.76798	119022	129762	125144	132586	161976	133560	122426	140607	115471	105349	122648	132254	121493	114083	119697	112733	HMDB0031275	M+K	C35H72O2	35.8	0	0.629966	erythro-8,10-Pentatriacontanediol
9.66_279.0939m/z	279.094	pos	9.65817	733142	762732	668301	772294	778113	744710	745909	781644	853456	647354	687506	734378	670547	762604	762688	688435	HMDB0031281	M+K	C34H70O2	36.4	0	-2.37737	erythro-7,9-Tetratriacontanediol
12.52_732.4207m/z	732.421	pos	12.5206	73212.4	80243.5	71760.7	118417	161279	107805	130971	80348.6	92680.9	118150	123025	125868	117679	134465	168148	102630	HMDB0041075	M-H	C25H52O2	39.9	14.9	-4.0586	erythro-6,8-Pentacosanediol
5.77_361.2276m/z	361.228	pos	5.77373	12109.4	12594.2	12090.3	12073.6	13354.3	15090.3	12174.6	15799.5	13453.1	19775.5	17538.2	17132.4	17835.3	25200.7	21923.4	10948.5	HMDB0031283	M+K	C36H74O2	37.9	0	1.63987	erythro-6,8-Hexatriacontanediol
6.81_513.1016m/z	513.102	pos	6.80765	107734	86238.4	117410	84808.1	123186	149398	0	0	0	139855	93386.9	127375	67784.9	140953	119452	68197.6	HMDB0002994	M+H-2H2O	C4H10O4	33.8	0	3.53271	Erythritol
2.86_545.0726m/z	545.073	pos	2.86375	36676	44964	35156.5	27475.8	33346.7	3221.18	21796.7	23598.2	30843	32603.8	24941.2	31464.8	22374.7	24210.9	27668.5	27161.2	HMDB0038713	M-H	C38H66O4	34.1	0	1.86619	Erythrinasinate A
5.38_311.2222m/z	311.222	neg	5.37818	4850.16	7002.97	7021.79	842.653	1707.06	1196.5	1130.84	1544.87	1483.42	86745.9	1209.2	1633.05	1051.54	1459.49	810.574	1397.63	HMDB0033764	M+NH4	C6H11NS2	38.2	9.77	2.54395	Erucin
8.78_496.2978m/z	496.298	pos	8.78462	79010.4	74561.7	83700.8	80004.6	75701	75031	81010.1	87185.8	84244.1	69970.8	71460	84613.8	74353	87745.6	75717.8	88402.5	LMFA08040050	2M-H	C24H47NO2	35.8	0	-1.14908	Erucicoyl-EA
9.00_301.0145m/z	301.014	neg	9.00342	10833	10225	9004.66	10472.6	11456.3	6740.98	13270	13432.9	13683	10084.6	9038.56	13838	9629.27	12696.2	10219	10250.9	HMDB0029465	M-H2O-H	C18H8O6	57.4	95.5	0.726309	Erosnin
0.63_203.0803n	204.088	pos	0.631433	78470.4	77702.6	79461.5	62256.1	68752	62592.7	77058.2	78199.6	70604.3	79833.9	72870.7	71012.3	65493.8	66871	71396.3	69497.6	HMDB0038028	M+NH4	C24H38O11	37.3	0	0.209873	Eriojaposide A
9.24_235.1699m/z	235.17	pos	9.23852	194260	198570	200131	205008	184809	212998	245378	208400	193955	174981	179970	176307	134815	182922	196275	186493	HMDB0040778	M+H-2H2O	C14H20O3	48	48.4	2.0891	Eremopetasidione
7.22_293.2488m/z	293.249	pos	7.22477	8798.23	9068.71	8740.18	1097.36	0	472.28	0	0	0	171596	769.24	1094.11	979.162	1576.51	0	682.412	HMDB0006225	M-H2O-H	C28H44O3	38	0	0.121993	Ercalcitriol
9.86_675.5717m/z	675.572	pos	9.85635	718526	499639	597527	510334	404229	496918	541002	758105	441411	468232	588203	577429	412231	594566	414787	598283	HMDB0040610	M+H-2H2O	C28H20O14	35.3	0.146	2.03796	Epitheaflavic acid 3'-gallate
0.56_173.1041m/z	173.104	neg	0.560483	35482.7	39399.4	39892	37325.4	42986.9	41574.3	40726	43201.5	44509.3	33930.7	38470.7	43067.9	34743.3	39953.8	35710.3	37286.5	HMDB0000068	M-H2O-H	C9H13NO3	38.9	0	-3.2267	Epinephrine
6.59_492.3460m/z	492.346	pos	6.59397	619666	604784	592640	774949	783456	676013	0	0	0	891142	742150	719908	699793	802126	784824	826052	HMDB0014889	2M+H	C16H15N3	36.1	0	2.28883	Epinastine
10.54_339.2696m/z	339.27	pos	10.5395	209431	202764	267969	152931	204312	168928	206285	242430	221946	262523	156496	179354	218815	110984	212900	188129	HMDB0038546	M+NH4	C26H40O11	39	6.65	0.717701	ent-6R,16bOH,17-Trihydroxy-7-oxo-6,7-seco-19,6-kauranolide 6-O-glucoside
10.55_406.3337m/z	406.334	pos	10.5482	545512	568118	556768	579335	559409	506078	604514	610373	629005	519101	528725	556366	562090	563032	553196	549778	HMDB0036721	M-H2O-H, M-H	C20H32O2	39.9	6.02	2.68113	ent-17-Hydroxy-16beta-kauran-19-al
6.19_295.2283m/z	295.228	pos	6.19055	9911.03	13288.3	12986.5	4627.83	2394.8	2775.75	2902.58	4146.85	3500.06	101554	1314.41	3290.96	2645.05	1915.8	1866.83	4056.99	HMDB0035394	M+H	C20H32	37.1	0	3.64567	ent-16-Kaurene
0.63_236.0234m/z	236.023	neg	0.634883	18313.9	19724.2	22547.9	19996	16729.3	19166.1	20782.8	16384.9	15737.1	18755.3	16480.5	17298.4	20060.7	14596.4	16699.6	16393.5	HMDB0014610	2M+FA-H	C15H17FN4O3	39.8	11.3	0.254389	Enoxacin
5.83_607.2036m/z	607.204	neg	5.83438	9035.56	11118.1	9774.29	11110.3	9246.86	6086.8	6222.96	8343.28	8443.45	9272.42	7089.07	8815.91	6446.37	7818.39	7822.17	8068.1	HMDB0038399	M-H2O-H	C15H18O4	39.8	4.02	-1.38716	Enokipodin D
3.06_326.1955n	327.203	pos	3.062	80291.3	94753.6	87368	87846.2	81927.8	83593.6	86380.4	83750.5	79007.3	92774.2	87196.3	85127.7	82960.8	88774.9	80782.3	91755.6	HMDB0001045	M+Na	C28H37N5O7	37.3	0	4.23667	Enkephalin L
0.58_250.0322n	539.026	pos	0.576317	158929	175846	165895	188284	156038	185166	159168	175762	165604	171531	162334	187096	192549	166169	205669	205390	HMDB0060666	M+H-2H2O	C25H27NO2	36.8	0	-3.10103	Endoxifen
13.18_365.0272m/z	365.027	neg	13.1842	37112.7	25440.4	37888.7	25688.9	29073.5	40098	32442.2	23724.3	29491.9	35698.8	26187.9	31628.9	29148.4	28906.4	35002.3	30545.2	HMDB0041887	M+K	C9H12FN3O3	38.3	0.959	-3.02446	Endalin
6.72_300.2315m/z	300.232	pos	6.7236	30305	33205.5	34698.2	26433.7	26167.3	25631.7	20898.8	15779.2	15302.1	23364.7	21136.5	24223.7	19459.4	24653.8	25483.3	23426	HMDB0030437	M-H	C34H22O22	38.2	23.7	3.0195	Emblicanin A
8.08_591.5125m/z	591.513	pos	8.0805	215149	212442	184468	175219	218938	151764	208354	183719	186709	174737	143826	188056	153954	181601	163945	163782	HMDB0014361	2M+NH4	C22H26N2O2S	36.6	0	3.43922	Eletriptan
10.05_377.0118m/z	377.012	neg	10.0543	31825.9	29470.3	35357.1	32094.8	27602.1	28602.2	35897.9	28620.7	29290.8	32179.7	39094.5	34084.7	38353	26034.7	37075.5	25453.2	HMDB0002231	M-H	C20H38O2	38.4	0	-1.61518	Eicosenoic acid
8.75_856.5080m/z	856.508	pos	8.75107	311894	333565	361015	576393	357167	362681	385233	323236	330697	653457	412213	323993	374924	310501	359265	346602	HMDB0001999	M-H	C20H30O2	38.7	0	-1.9001	Eicosapentaenoic acid
10.15_401.0170m/z	401.017	neg	10.1534	50172.6	45792.4	44445.6	54149.8	45058.2	43237.3	45831.2	48944.9	42610.7	42516	49558.2	44273.7	39496.6	46479.4	46237.9	49671	LMFA01170035	M+H-2H2O	C20H38O4	52.4	76	3.351	Eicosanedioic acid
5.96_570.3624m/z	570.362	pos	5.9631	26002.1	31397.4	31085	23107.9	17416.8	38638.7	18237.9	23918.2	21227.3	74667.9	24948.3	18173.3	20384.1	20447.8	25394.3	20986	HMDB0005060	M-H	C20H36O2	38.1	0	-1.29715	Eicosadienoic acid
5.73_290.1095m/z	290.11	pos	5.728	17433.1	16234.2	16727.9	17285	15754.2	18617.1	9358.08	14357.5	13474.7	16981.1	17431.3	18147	17367.2	19346.9	15812.1	19692.3	HMDB0014763	M-H2O-H	C14H9ClF3NO2	35	1.27	-0.0869297	Efavirenz
9.25_226.1939n	249.187	pos	9.24745	172051	187142	194818	150950	171769	171634	211249	166786	176371	161984	170089	167154	118339	167173	175385	176070	HMDB0030179	M+H-2H2O	C11H11NO3	42.6	21.1	3.47791	Edulitine
7.75_326.3059m/z	326.306	pos	7.75048	1.90353e+06	1.83813e+06	1.85735e+06	1.94664e+06	2.05204e+06	2.47985e+06	2.08814e+06	2.15408e+06	2.36844e+06	1.54252e+06	1.96303e+06	1.7835e+06	1.63722e+06	1.56496e+06	1.52326e+06	1.70586e+06	HMDB0015145	M+K	C10H16NO+	39.1	0	2.47991	Edrophonium
0.59_381.1098m/z	381.11	neg	0.587583	42113.9	43548.2	43899.3	30614.3	41302.9	28226.3	20007.6	69557.4	24243.9	19990.8	44764.6	18680.3	70761.5	18578.6	57911	79080.8	HMDB0015190	M+K	C9H23NO3PS+	38.1	0	1.0019	Echothiophate
6.51_480.2513m/z	480.251	pos	6.51103	334313	388580	371115	369801	316990	363553	350083	359350	339464	352686	318676	331071	310666	303367	339331	352413	HMDB0062751	M+H-2H2O	C10H18NO3+	39.1	0	1.62968	Ecgoninium Methyl Ester(1+)
8.76_599.4508m/z	599.451	pos	8.75963	43720	27442	37077.1	55972.3	70347.4	53461.7	36932.9	32289.1	35509.5	38380.3	45108.9	46446	50847.4	42643.4	35586.8	35860.4	HMDB0015613	M-H	C20H28O5S	39.6	8.42	-2.15711	Ecabet
0.63_649.1045m/z	649.105	neg	0.634883	45715.4	45333.9	50093.2	32347.7	49060	37006.3	31875.1	50510.2	37116.2	34649.2	32442.3	38755.6	52326.7	31524.9	52735.3	49410.8	HMDB0006534	M-H2O-H, M-H	C5H11O8P	41.5	14.6	-2.17674	D-Xylulose 1-phosphate
7.45_495.2519m/z	495.252	neg	7.4521	90505.9	113842	107147	71827.1	97961.6	56361.3	48817.5	65023.1	121228	85845.4	128982	111297	13052.7	86334.1	60808.9	76139.3	HMDB0014619	M+H-2H2O	C18H19NOS	38.3	0	-0.0352999	Duloxetine
6.51_579.2974m/z	579.297	pos	6.51103	23781.3	28637.5	24963	34868	31197	46706.4	46220.7	36805.2	32213.1	37518	36011.4	40935.5	36879.9	44435.3	40572.5	40605.9	HMDB0029991	M+H-2H2O	C28H34O7	38.1	0	-0.0841505	Dulciol C
7.84_728.5673m/z	728.567	pos	7.84195	108560	130479	124792	148301	126176	125443	139830	107659	136279	70846.7	69176	119762	100845	116507	92725.2	108119	HMDB0001000	M-H	C9H14N2O11P2	45.4	36.9	-3.36315	dUDP
2.83_187.0641n	188.071	pos	2.82563	4.27173e+06	4.27874e+06	4.23786e+06	4.1666e+06	4.50241e+06	4.66504e+06	4.52611e+06	5.01426e+06	4.82855e+06	3.61526e+06	4.17285e+06	4.42951e+06	3.67524e+06	3.94138e+06	4.12862e+06	3.93753e+06	HMDB0062805	M-H2O-H	C16H24N2O16P2-2	44.1	28.4	2.29064	DTDP-alpha-D-glucose(2-)
2.90_401.2520m/z	401.252	pos	2.90185	151019	139497	146113	132344	185568	141339	175802	135872	172084	162959	122884	146547	140657	152661	131329	129699	HMDB0001274	M-H	C10H16N2O11P2	52.4	69.9	3.27347	dTDP
9.17_623.5097m/z	623.51	pos	9.16625	14815.8	14544.4	18664.9	6650.56	14919.6	17548.9	19129.5	13375.6	16548.5	27561.3	40861.1	41873.5	25438.3	25106.3	21682.4	27417.2	HMDB0001068	M-H2O-H	C7H15O10P	55	96.2	2.97416	D-Sedoheptulose 7-phosphate
9.66_756.3912m/z	756.391	pos	9.65817	46433.5	50160.1	74504	53049.1	54394.2	44264.9	68579.9	43157.5	45013.3	56930.8	76799.7	55901.1	99649.2	50910.4	86231.4	74566.8	HMDB0015669	2M+NH4	C24H31NO4	37.9	0.245	-0.703767	Drotaverine
9.83_269.0290m/z	269.029	neg	9.82682	11154.2	7412.15	11581.3	9637.61	10158	8276.1	10830.2	10752	8733.15	10358	10362.1	11206.2	8795.35	10035.7	8885.57	8039.5	HMDB0000563	M+H-2H2O	C9H10O3	48.8	50.5	3.51621	D-Phenyllactic acid
0.63_268.0854n	307.037	pos	0.631433	126646	126663	125821	112805	141847	155147	124103	161536	125416	93287	105482	121868	124277	112344	119292	138006	HMDB0015007	M-H	C10H16N2O4S3	41.1	31.4	-3.05721	Dorzolamide
10.07_311.2721m/z	311.272	pos	10.0661	19673.6	17143.9	22833.7	32746.3	22869.2	17750.1	28920.3	27024.2	29688.7	22700.9	21903.7	15411.9	26840.5	27520.4	21968.9	29500.4	HMDB0041882	M+H	C22H32N2O2	38.7	9.2	-0.845206	Dopexamine
2.87_137.0158m/z	137.016	pos	2.87137	545856	531728	532046	547854	571881	566149	577216	564098	557099	456163	492340	530277	543604	551857	565953	531907	HMDB0000073	M+H-2H2O	C8H11NO2	38.9	1	3.99726	Dopamine
10.78_383.0249m/z	383.025	neg	10.776	18587.4	12749.4	21817.3	19115.8	11410.6	18025.2	17572.7	16417.4	12243.3	20221.2	17468.7	15567.1	19014.5	12490.4	15384.8	19897	HMDB0002028	2M-H	C9H11NO7S	42.1	27	4.6274	DOPA sulfate
12.86_734.5706m/z	734.571	pos	12.8585	2.15701e+08	1.93062e+08	1.93355e+08	1.96981e+08	2.37312e+08	2.56782e+08	161447069	1.70518e+08	1.65531e+08	2.46515e+08	2.19821e+08	2.37371e+08	2.02967e+08	2.74582e+08	2.7718e+08	2.30386e+08	HMDB0013960	2M+NH4	C17H23NO3	38.2	0	3.54574	Donepezil metabolite M4
13.91_808.5161m/z	808.516	pos	13.9071	46261.2	55622.7	52160.2	39531	64409.9	44358	73390	52352.9	69614.6	53882.5	72293.1	71954	71978.7	37005	55291.9	64257.2	HMDB0033939	M+H-2H2O	C15H21NO6	35.8	3.28	3.81096	Domoic acid
2.19_365.1348m/z	365.135	neg	2.18677	209366	219993	215075	199534	204172	181030	204077	204814	206671	213312	194227	227740	214872	199965	204066	197707	HMDB0014895	M+H-2H2O	C19H20N2O3	37.1	0	4.9305	Dolasetron
6.17_365.1381m/z	365.138	pos	6.16888	83438.2	83091	84332.3	88255.7	77846.8	78244.1	75807	78371.1	74734.9	91152.8	99492.8	95734.7	92686.3	84300.7	82684.6	97214.7	HMDB0000638	M+H-2H2O	C12H24O2	50.6	59.8	3.63104	Dodecanoic acid
13.85_447.2166m/z	447.217	pos	13.851	129119	78545	100838	31471.1	74342.9	85514.7	102172	105153	105252	81532.7	189168	159189	167302	156020	146632	118910	HMDB0013327	M+H-2H2O	C19H35NO6	37.9	0	-2.76457	Dodecanedioylcarnitine
7.77_338.2699m/z	338.27	neg	7.77107	66834.9	61203.3	63472.2	67296.2	58567.7	73447	89426.4	44066.4	53359.1	82240.6	65645.8	75725.2	28027.7	55912.7	52872.5	45488	HMDB0002823	M+NH4	C22H38O2	38.3	0	3.6048	Docosatrienoic acid
8.73_332.2711n	331.264	neg	8.72843	6.56456e+06	6.80291e+06	7.08585e+06	7.30033e+06	6.53175e+06	8.50607e+06	6.63398e+06	6.00026e+06	7.45859e+06	6.98485e+06	6.91361e+06	6.32399e+06	6.68169e+06	6.21045e+06	4.89035e+06	5.09801e+06	HMDB0001976	M-H	C22H34O2	38.9	0	-1.53353	Docosapentaenoic acid (22n-6)
12.30_297.0256m/z	297.026	neg	12.2958	9568.24	13188.1	9943.37	10194.7	10560.8	7464.65	11517.1	10316.3	4354.13	5413.58	11143.8	10188.9	10230.2	7773.61	12862.7	8752.81	HMDB0000583	M+H	C22H45NO	44.3	30.7	-0.735457	Docosanamide
13.44_217.0156m/z	217.016	neg	13.4422	9427.76	6981.95	7756.58	6172.88	8484.38	7089.88	9353.06	6681.41	10308.3	8883.03	7261.12	7860.12	6453.53	6957.86	9424.04	10015.3	HMDB0013658	M+H, M+Na	C24H37NO2	36.9	0	2.93248	Docosahexaenoyl Ethanolamide
3.73_899.4335m/z	899.433	pos	3.73297	569276	529282	571785	494661	649917	688813	766945	626350	809904	295864	479396	417396	568200	657793	503404	421262	HMDB0015378	M+H	C43H53NO14	35.4	0	-0.0876485	Docetaxel
3.78_883.5367m/z	883.537	neg	3.78362	1.22437e+06	984118	1.11908e+06	1.22036e+06	1.12693e+06	1.25293e+06	1.27994e+06	323453	886264	88511.7	860910	1.06886e+06	1.2018e+06	426667	1.23671e+06	1.42397e+06	HMDB0039163	M-H	C6H9NO5	48.2	47.1	-4.54766	D-N-(Carboxyacetyl)alanine
13.89_196.9857m/z	196.986	neg	13.8934	37198.1	40695	38749.6	34372.3	36177.2	36425.6	38185.6	37394.1	38940.5	38294.6	38182.2	44050.9	44010	36056.3	40653.8	40542.2	HMDB0029448	2M-H	C8H17N3O4	38.7	0	0.168094	DL-Ornithino-L-alanine
11.04_437.1465m/z	437.147	pos	11.0425	31215.4	35453.9	47011.3	28454.8	38551.3	30487.9	26191.3	31421	22033.8	44071.5	22298.1	22869.9	32862.7	51468.1	39698.2	35168.6	HMDB0000575	M+H	C8H16N2O4S2	37.1	0	-4.13065	DL-Homocystine
[truncated: 15,176 more rows]
