# Supplementary material for: The gut microbiota regulates autism-like behavior by mediating vitamin B6 homeostasis in EphB6-deficient mice
Source: Microbiome. 2020 Aug 20;8:120. doi: 10.1186/s40168-020-00884-z (PMC7441571; doi:10.1186/s40168-020-00884-z)
Supplement: Supplementary file 6 — Additional file 5: Table S4. Alpha diversity and relative abundance values at various taxonomic levels of gut microbiota from 8-week-old WT and KO mice. [file 40168_2020_884_MOESM5_ESM.xlsx]

## Sheet: alpha-diversity
Estimator	chao1_35010	goods_coverage_35010	observed_species_35010	PD_whole_tree_35010	shannon_35010	simpson_35010
KO1	586	0.997686	526	18.8401	6.53941	0.971599
KO2	6068.52	0.978006	1215	36.017	6.83956	0.97448
KO3	567.071	0.997658	488	17.7165	6.84527	0.98388
KO4	572.771	0.997972	521	18.8827	6.84132	0.979509
KO5	552.962	0.997544	484	17.8342	6.28277	0.972895
KO6	641.353	0.997601	573	19.9209	7.13363	0.986067
KO7	519.625	0.997686	469	17.5293	5.78652	0.934823
KO8	545.95	0.998058	489	18.1228	6.74785	0.980136
WT1	502.17	0.997601	428	16.2598	5.76243	0.948418
WT2	638.333	0.997572	559	20.0424	6.90052	0.980939
WT3	612.383	0.997943	558	19.9352	6.69015	0.97582
WT4	530.929	0.997458	461	17.2771	5.7636	0.958835
WT5	611.308	0.997458	536	19.1864	6.46341	0.969689
WT6	498.227	0.997601	419	15.7201	5.51897	0.946101
WT7	659.105	0.997172	574	19.9325	6.97281	0.981634
WT8	582.103	0.997572	459	17.2764	6.39034	0.97291

## Sheet: Phylum.Rel
Taxon	KO1	KO2	KO3	KO4	KO5	KO6	KO7	KO8	WT1	WT2	WT3	WT4	WT5	WT6	WT7	WT8
k__Bacteria;Other	0.000165708	0.000278312	0.000117589	0.000163035	2.65428e-05	8.97908e-05	7.13352e-05	7.01623e-05	0.000211595	7.29483e-05	0.000366218	2.64697e-05	7.27096e-05	0.000118097	7.13385e-05	7.76578e-05
k__Bacteria;p__Actinobacteria	0.00127832	0.00025512	0.000446838	0.00089669	0.000265428	0.000246925	0.000832243	0.000233874	0.000564254	0.00158055	0.000788777	0.0022764	0.00206011	0.000307053	0.000214016	0.000543605
k__Bacteria;p__Bacteroidetes	0.624174	0.408192	0.587968	0.525977	0.681354	0.479056	0.78307	0.606623	0.668618	0.388839	0.479013	0.611768	0.605986	0.335774	0.472261	0.742797
k__Bacteria;p__Chlamydiae	0	2.31927e-05	0	0	0	2.24477e-05	0	7.01623e-05	0	0.000170213	0.000169024	0.000608804	0.000339312	0.000212575	0.000166457	2.58859e-05
k__Bacteria;p__Cyanobacteria	0.0075042	0.00800148	0.0017168	0.0525243	0.022296	0.0033896	0.00171204	0.0117405	0.000141064	0.00245593	0.00588766	0.00656449	0.0257877	0.000307053	0.00561197	0.0012943
k__Bacteria;p__Deferribacteres	0.00262765	0.00433704	0.00258696	0.00336938	0.000557399	0.00395079	0.00114136	0.00364844	0.00653595	0.0398298	0.0442278	0.0051616	0.00508968	0.084345	0.00259197	0.00419352
k__Bacteria;p__Firmicutes	0.256658	0.49869	0.28941	0.285093	0.175262	0.367177	0.147711	0.304598	0.247026	0.393386	0.343456	0.116229	0.236234	0.311446	0.356265	0.173643
k__Bacteria;p__Proteobacteria	0.077646	0.0773245	0.0937654	0.10801	0.0512011	0.131409	0.0544049	0.0579073	0.0685804	0.151368	0.0973013	0.198655	0.107465	0.224574	0.140085	0.0682871
k__Bacteria;p__Saccharibacteria	0.00475818	0.000811745	0.00270455	0.00570621	0.00382216	0.00336715	0.00444656	0.00243229	0.00413787	0.00389058	0.00501437	0.00219699	0.00399903	0.00129907	0.00404252	0.00320986
k__Bacteria;p__Tenericutes	0.0248325	0.00208734	0.0212836	0.00543449	0.0177837	0.0112912	0.0064915	0.012255	0.00418489	0.018383	0.0237478	0.0565129	0.0129666	0.0416175	0.0186907	0.00548782
k__Bacteria;p__Verrucomicrobia	0.000355088	0	0	0.0128254	0.047432	0	0.000118892	0.000420974	0	2.43161e-05	2.81706e-05	0	0	0	0	0.000440061

## Sheet: Class.Rel
Taxon	KO1	KO2	KO3	KO4	KO5	KO6	KO7	KO8	WT1	WT2	WT3	WT4	WT5	WT6	WT7	WT8
k__Bacteria;Other;Other	0.000165708	0.000278312	0.000117589	0.000163035	2.65428e-05	8.97908e-05	7.13352e-05	7.01623e-05	0.000211595	7.29483e-05	0.000366218	2.64697e-05	7.27096e-05	0.000118097	7.13385e-05	7.76578e-05
k__Bacteria;p__Actinobacteria;c__Actinobacteria	0.000568141	0	0	0.000353242	0	0	0.00014267	0	0.000117553	0.000753799	2.81706e-05	0.000291167	0.00128454	0	2.37795e-05	0.00012943
k__Bacteria;p__Actinobacteria;c__Coriobacteriia	0.000710177	0.00025512	0.000446838	0.000543449	0.000265428	0.000246925	0.000689573	0.000233874	0.000446701	0.000826748	0.000760606	0.00198523	0.00077557	0.000307053	0.000190236	0.000414175
k__Bacteria;p__Bacteroidetes;Other	0.0102502	0.000324698	0.00559723	0.00872235	0.00488388	0.000448954	0.00244917	0.00210487	0	0.00350152	0.0159727	0.00124408	0.0199467	0.000165336	0.000261575	0
k__Bacteria;p__Bacteroidetes;c__Bacteroidia	0.613924	0.407844	0.582371	0.517254	0.67647	0.478607	0.780621	0.604518	0.668618	0.385337	0.46304	0.610524	0.58604	0.335609	0.472	0.742797
k__Bacteria;p__Bacteroidetes;c__Cytophagia	0	2.31927e-05	0	0	0	0	0	0	0	0	0	0	0	0	0	0
k__Bacteria;p__Chlamydiae;c__Chlamydiae	0	2.31927e-05	0	0	0	2.24477e-05	0	7.01623e-05	0	0.000170213	0.000169024	0.000608804	0.000339312	0.000212575	0.000166457	2.58859e-05
k__Bacteria;p__Cyanobacteria;c__Chloroplast	0	0	2.35178e-05	0	2.65428e-05	2.24477e-05	0	0.000163712	0.000117553	2.43161e-05	5.63412e-05	5.29395e-05	7.27096e-05	2.36194e-05	2.37795e-05	0
k__Bacteria;p__Cyanobacteria;c__Melainabacteria	0.0075042	0.00800148	0.00169328	0.0525243	0.0222694	0.00336715	0.00171204	0.0115768	2.35106e-05	0.00243161	0.00583131	0.00651155	0.025715	0.000283433	0.00558819	0.0012943
k__Bacteria;p__Deferribacteres;c__Deferribacteres	0.00262765	0.00433704	0.00258696	0.00336938	0.000557399	0.00395079	0.00114136	0.00364844	0.00653595	0.0398298	0.0442278	0.0051616	0.00508968	0.084345	0.00259197	0.00419352
k__Bacteria;p__Firmicutes;Other	0	0.000208734	0	0	0	0	0	0	0	0	0	0	0	0	0	0
k__Bacteria;p__Firmicutes;c__Bacilli	0.0031958	0.00531113	0.00315138	0.0026629	0.00217651	0.00116728	0.00941624	0.00250246	0.00474914	0.00372036	0.00580314	0.00447338	0.0025206	0.000566867	0.000856063	0.00691155
k__Bacteria;p__Firmicutes;c__Clostridia	0.246597	0.481991	0.284024	0.276643	0.171626	0.360779	0.13159	0.301324	0.239785	0.372328	0.328469	0.100241	0.21745	0.302352	0.344922	0.161166
k__Bacteria;p__Firmicutes;c__Erysipelotrichia	0.00686504	0.000533432	0.00223419	0.00576056	0.00145985	0.00105504	0.0067055	0.000444361	0.00246861	0.00474164	0.004789	0.00968792	0.00407174	0.0017006	0.00121276	0.000880122
k__Bacteria;p__Firmicutes;c__Negativicutes	0	0.0106455	0	2.71724e-05	0	0.00417527	0	0.000327424	2.35106e-05	0.0125957	0.00439461	0.00182641	0.012191	0.00682602	0.00927401	0.00468536
k__Bacteria;p__Proteobacteria;Other	0	4.63854e-05	0	0	0	0	0	0	0	0	0	0	0	0	0	0
k__Bacteria;p__Proteobacteria;c__Alphaproteobacteria	0.00639159	0.00113644	0.000893676	0.0157872	0.0117319	0.00502828	0.00140292	0.00402264	0.00373819	0.00406079	0.00242267	0.00172053	0.00879787	0.00136993	0.00561197	0.00212265
k__Bacteria;p__Proteobacteria;c__Betaproteobacteria	0.0208555	0.000440661	0.0246231	0.00736373	0.00268082	0.00747508	0.0241113	0.00399925	0.00702967	0.0190881	0.0163671	0.0708859	0.0220553	0.00321224	0.00787102	0.0101473
k__Bacteria;p__Proteobacteria;c__Deltaproteobacteria	0.0295197	0.0480553	0.0438607	0.0327156	0.0202256	0.0732244	0.0111045	0.027831	0.01326	0.066383	0.0218886	0.00561158	0.0315802	0.0531201	0.064062	0.0339365
k__Bacteria;p__Proteobacteria;c__Epsilonproteobacteria	0.0192221	0.0214533	0.0242233	0.0521439	0.015793	0.0454117	0.0177387	0.0218205	0.0390511	0.0600365	0.0565102	0.12012	0.044983	0.166848	0.062445	0.0193627
k__Bacteria;p__Proteobacteria;c__Gammaproteobacteria	0.00165708	0.00619245	0.000164625	0	0.000769741	0.000269372	4.75568e-05	0.000233874	0.00550148	0.00179939	0.000112682	0.000317637	4.84731e-05	2.36194e-05	9.51181e-05	0.00271802
k__Bacteria;p__Saccharibacteria;c__Unknown_Class	0.00475818	0.000811745	0.00270455	0.00570621	0.00382216	0.00336715	0.00444656	0.00243229	0.00413787	0.00389058	0.00501437	0.00219699	0.00399903	0.00129907	0.00404252	0.00320986
k__Bacteria;p__Tenericutes;c__Mollicutes	0.0248325	0.00208734	0.0212836	0.00543449	0.0177837	0.0112912	0.0064915	0.012255	0.00418489	0.018383	0.0237478	0.0565129	0.0129666	0.0416175	0.0186907	0.00548782
k__Bacteria;p__Verrucomicrobia;c__Verrucomicrobiae	0.000355088	0	0	0.0128254	0.047432	0	0.000118892	0.000420974	0	2.43161e-05	2.81706e-05	0	0	0	0	0.000440061

## Sheet: Order.Rel
Taxon	KO1	KO2	KO3	KO4	KO5	KO6	KO7	KO8	WT1	WT2	WT3	WT4	WT5	WT6	WT7	WT8
k__Bacteria;Other;Other;Other	0.000165708	0.000278312	0.000117589	0.000163035	2.65428e-05	8.97908e-05	7.13352e-05	7.01623e-05	0.000211595	7.29483e-05	0.000366218	2.64697e-05	7.27096e-05	0.000118097	7.13385e-05	7.76578e-05
k__Bacteria;p__Actinobacteria;c__Actinobacteria;o__Bifidobacteriales	0.000568141	0	0	0.000353242	0	0	0.00014267	0	0.000117553	0.000753799	2.81706e-05	0.000291167	0.00128454	0	2.37795e-05	0.00012943
k__Bacteria;p__Actinobacteria;c__Coriobacteriia;o__Coriobacteriales	0.000710177	0.00025512	0.000446838	0.000543449	0.000265428	0.000246925	0.000689573	0.000233874	0.000446701	0.000826748	0.000760606	0.00198523	0.00077557	0.000307053	0.000190236	0.000414175
k__Bacteria;p__Bacteroidetes;Other;Other	0.0102502	0.000324698	0.00559723	0.00872235	0.00488388	0.000448954	0.00244917	0.00210487	0	0.00350152	0.0159727	0.00124408	0.0199467	0.000165336	0.000261575	0
k__Bacteria;p__Bacteroidetes;c__Bacteroidia;o__Bacteroidales	0.613924	0.407844	0.582371	0.517254	0.67647	0.478607	0.780621	0.604518	0.668618	0.385337	0.46304	0.610524	0.58604	0.335609	0.472	0.742797
k__Bacteria;p__Bacteroidetes;c__Cytophagia;o__Cytophagales	0	2.31927e-05	0	0	0	0	0	0	0	0	0	0	0	0	0	0
k__Bacteria;p__Chlamydiae;c__Chlamydiae;o__Chlamydiales	0	2.31927e-05	0	0	0	2.24477e-05	0	7.01623e-05	0	0.000170213	0.000169024	0.000608804	0.000339312	0.000212575	0.000166457	2.58859e-05
k__Bacteria;p__Cyanobacteria;c__Chloroplast;o__Lolium_perenne	0	0	2.35178e-05	0	2.65428e-05	2.24477e-05	0	0.000163712	2.35106e-05	0	5.63412e-05	2.64697e-05	4.84731e-05	2.36194e-05	0	0
k__Bacteria;p__Cyanobacteria;c__Chloroplast;o__Phaseolus_acutifolius_(tepary_bean)	0	0	0	0	0	0	0	0	9.40424e-05	2.43161e-05	0	2.64697e-05	2.42365e-05	0	2.37795e-05	0
k__Bacteria;p__Cyanobacteria;c__Melainabacteria;Other	0	2.31927e-05	0	0	0	0	0	0	0	0	0	0	0	0	0	0
k__Bacteria;p__Cyanobacteria;c__Melainabacteria;o__Gastranaerophilales	0.0075042	0.00797829	0.00169328	0.0525243	0.0222694	0.00336715	0.00171204	0.0115768	2.35106e-05	0.00243161	0.00583131	0.00651155	0.025715	0.000283433	0.00558819	0.0012943
k__Bacteria;p__Deferribacteres;c__Deferribacteres;o__Deferribacterales	0.00262765	0.00433704	0.00258696	0.00336938	0.000557399	0.00395079	0.00114136	0.00364844	0.00653595	0.0398298	0.0442278	0.0051616	0.00508968	0.084345	0.00259197	0.00419352
k__Bacteria;p__Firmicutes;Other;Other	0	0.000208734	0	0	0	0	0	0	0	0	0	0	0	0	0	0
k__Bacteria;p__Firmicutes;c__Bacilli;Other	0	0	0	0	0.000238885	0	0	0.000210487	0	0	0	0	0	0	0	2.58859e-05
k__Bacteria;p__Firmicutes;c__Bacilli;o__Bacillales	0	0.000301505	0	0.000923863	0.000159257	8.97908e-05	0	0.000280649	2.35106e-05	2.43161e-05	0	0.000211758	0	2.36194e-05	7.13385e-05	7.76578e-05
k__Bacteria;p__Firmicutes;c__Bacilli;o__Lactobacillales	0.0031958	0.00500962	0.00315138	0.00173904	0.00177837	0.00107749	0.00941624	0.00201132	0.00472563	0.00369605	0.00580314	0.00426163	0.0025206	0.000543247	0.000784724	0.006808
k__Bacteria;p__Firmicutes;c__Clostridia;o__Clostridiales	0.246597	0.481991	0.284024	0.276643	0.171626	0.360779	0.13159	0.301324	0.239785	0.372328	0.328469	0.100241	0.21745	0.302352	0.344922	0.161166
k__Bacteria;p__Firmicutes;c__Erysipelotrichia;o__Erysipelotrichales	0.00686504	0.000533432	0.00223419	0.00576056	0.00145985	0.00105504	0.0067055	0.000444361	0.00246861	0.00474164	0.004789	0.00968792	0.00407174	0.0017006	0.00121276	0.000880122
k__Bacteria;p__Firmicutes;c__Negativicutes;o__Selenomonadales	0	0.0106455	0	2.71724e-05	0	0.00417527	0	0.000327424	2.35106e-05	0.0125957	0.00439461	0.00182641	0.012191	0.00682602	0.00927401	0.00468536
k__Bacteria;p__Proteobacteria;Other;Other	0	4.63854e-05	0	0	0	0	0	0	0	0	0	0	0	0	0	0
k__Bacteria;p__Proteobacteria;c__Alphaproteobacteria;o__Rhizobiales	0	2.31927e-05	0	0	0	0	0	0	0	0	0	0	0	4.72389e-05	0	0
k__Bacteria;p__Proteobacteria;c__Alphaproteobacteria;o__Rhodospirillales	0.00596549	0.00102048	0.00042332	0.0155698	0.0116257	0.00289575	0.00102247	0.00329763	0.000141064	0.000291793	0.000676094	0.000502925	0.00809501	0	0.00416142	0.00191556
k__Bacteria;p__Proteobacteria;c__Alphaproteobacteria;o__Rickettsiales	0.000355088	9.27708e-05	0.000470356	0.000217379	0.000106171	0.00208764	0.000380454	0.000654848	0.00359712	0.00374468	0.00174658	0.00121761	0.00070286	0.00132269	0.00145055	0.000207088
k__Bacteria;p__Proteobacteria;c__Alphaproteobacteria;o__Sphingomonadales	7.10177e-05	0	0	0	0	4.48954e-05	0	7.01623e-05	0	2.43161e-05	0	0	0	0	0	0
k__Bacteria;p__Proteobacteria;c__Betaproteobacteria;o__Burkholderiales	0.0207845	0.000440661	0.0245996	0.00733656	0.00268082	0.00745264	0.0240399	0.00399925	0.00702967	0.0190881	0.0163671	0.0707271	0.0220068	0.00321224	0.00787102	0.0101473
k__Bacteria;p__Proteobacteria;c__Betaproteobacteria;o__Neisseriales	7.10177e-05	0	2.35178e-05	2.71724e-05	0	2.24477e-05	7.13352e-05	0	0	0	0	0.000158818	4.84731e-05	0	0	0
k__Bacteria;p__Proteobacteria;c__Deltaproteobacteria;o__Desulfovibrionales	0.0295197	0.0480553	0.0438607	0.0327156	0.0202256	0.0732244	0.0111045	0.027831	0.01326	0.066383	0.0218886	0.00561158	0.0315802	0.0531201	0.064062	0.0339365
k__Bacteria;p__Proteobacteria;c__Epsilonproteobacteria;o__Campylobacterales	0.0192221	0.0214533	0.0242233	0.0521439	0.015793	0.0454117	0.0177387	0.0218205	0.0390511	0.0600365	0.0565102	0.12012	0.044983	0.166848	0.062445	0.0193627
k__Bacteria;p__Proteobacteria;c__Gammaproteobacteria;o__Enterobacteriales	0.000142035	0.00614607	9.40712e-05	0	0	2.24477e-05	2.37784e-05	0	0.00540744	9.72644e-05	2.81706e-05	0	0	0	4.7559e-05	0.00271802
k__Bacteria;p__Proteobacteria;c__Gammaproteobacteria;o__Pasteurellales	0.00151504	4.63854e-05	7.05534e-05	0	0.000769741	0.000202029	2.37784e-05	0.000233874	9.40424e-05	0.00170213	8.45118e-05	0.000317637	4.84731e-05	2.36194e-05	4.7559e-05	0
k__Bacteria;p__Proteobacteria;c__Gammaproteobacteria;o__Pseudomonadales	0	0	0	0	0	4.48954e-05	0	0	0	0	0	0	0	0	0	0
k__Bacteria;p__Saccharibacteria;c__Unknown_Class;o__Unknown_Order	0.00475818	0.000811745	0.00270455	0.00570621	0.00382216	0.00336715	0.00444656	0.00243229	0.00413787	0.00389058	0.00501437	0.00219699	0.00399903	0.00129907	0.00404252	0.00320986
k__Bacteria;p__Tenericutes;c__Mollicutes;o__Anaeroplasmatales	0.0176834	0	0.00305731	0.000434759	0.0117054	0.00430996	0.000689573	0.00530895	0.00126957	0.00153191	0.00166207	0.0409751	0.0080223	0	0.00837039	0.00152727
k__Bacteria;p__Tenericutes;c__Mollicutes;o__Mollicutes_RF9	0.00168075	0.000463854	0.00176383	0.00307049	0.00448573	0.00276107	0.00328142	0.00226858	0.000211595	0.00111854	0.00464815	0.00230287	0.0015269	4.72389e-05	0.00268709	0.000931894
k__Bacteria;p__Tenericutes;c__Mollicutes;o__Mycoplasmatales	0.00546836	0.00162349	0.0164625	0.00192924	0.00159257	0.00422017	0.00252051	0.00467749	0.00270372	0.0157325	0.0174376	0.0132349	0.00341735	0.0415702	0.00763322	0.00302866
k__Bacteria;p__Verrucomicrobia;c__Verrucomicrobiae;o__Verrucomicrobiales	0.000355088	0	0	0.0128254	0.047432	0	0.000118892	0.000420974	0	2.43161e-05	2.81706e-05	0	0	0	0	0.000440061

## Sheet: Family.Rel
Taxon	KO1	KO2	KO3	KO4	KO5	KO6	KO7	KO8	WT1	WT2	WT3	WT4	WT5	WT6	WT7	WT8
k__Bacteria;Other;Other;Other;Other	0.000165708	0.000278312	0.000117589	0.000163035	2.65428e-05	8.97908e-05	7.13352e-05	7.01623e-05	0.000211595	7.29483e-05	0.000366218	2.64697e-05	7.27096e-05	0.000118097	7.13385e-05	7.76578e-05
k__Bacteria;p__Actinobacteria;c__Actinobacteria;o__Bifidobacteriales;f__Bifidobacteriaceae	0.000568141	0	0	0.000353242	0	0	0.00014267	0	0.000117553	0.000753799	2.81706e-05	0.000291167	0.00128454	0	2.37795e-05	0.00012943
k__Bacteria;p__Actinobacteria;c__Coriobacteriia;o__Coriobacteriales;f__Coriobacteriaceae	0.000710177	0.00025512	0.000446838	0.000543449	0.000265428	0.000246925	0.000689573	0.000233874	0.000446701	0.000826748	0.000760606	0.00198523	0.00077557	0.000307053	0.000190236	0.000414175
k__Bacteria;p__Bacteroidetes;Other;Other;Other	0.0102502	0.000324698	0.00559723	0.00872235	0.00488388	0.000448954	0.00244917	0.00210487	0	0.00350152	0.0159727	0.00124408	0.0199467	0.000165336	0.000261575	0
k__Bacteria;p__Bacteroidetes;c__Bacteroidia;o__Bacteroidales;Other	0	0.000301505	0	0	0	0	0	0	2.35106e-05	0	0	0	0	0	0	2.58859e-05
k__Bacteria;p__Bacteroidetes;c__Bacteroidia;o__Bacteroidales;f__Bacteroidaceae	0.0640816	0.0419788	0.0836998	0.0318461	0.0958195	0.0443566	0.0465343	0.054329	0.183876	0.0331672	0.127923	0.0359724	0.145104	0.070197	0.0586403	0.0516425
k__Bacteria;p__Bacteroidetes;c__Bacteroidia;o__Bacteroidales;f__Bacteroidales_S24_7_group	0.253817	0.0769766	0.287364	0.228928	0.239575	0.259069	0.396695	0.209622	0.162717	0.189155	0.110541	0.385796	0.156035	0.0419245	0.183721	0.445808
k__Bacteria;p__Bacteroidetes;c__Bacteroidia;o__Bacteroidales;f__Porphyromonadaceae	0.0286438	0.0311014	0.0357941	0.0218466	0.0286131	0.0212355	0.0112947	0.0396885	0.0414492	0.021228	0.0297482	0.0111173	0.029302	0.0215409	0.0189761	0.0159457
k__Bacteria;p__Bacteroidetes;c__Bacteroidia;o__Bacteroidales;f__Prevotellaceae	0.193784	0.195422	0.089838	0.14184	0.2185	0.0748406	0.275544	0.156766	0.195561	0.0666748	0.0885684	0.141534	0.158119	0.123105	0.138587	0.183894
k__Bacteria;p__Bacteroidetes;c__Bacteroidia;o__Bacteroidales;f__Rikenellaceae	0.0729115	0.0620637	0.0850168	0.0904842	0.0936961	0.0787914	0.0498871	0.144113	0.0849908	0.0740912	0.10378	0.0359988	0.09016	0.0788181	0.0720282	0.0454816
k__Bacteria;p__Bacteroidetes;c__Bacteroidia;o__Bacteroidales;f__Rs_E47_termite_group	0.000686504	0	0.000658498	0.00230966	0.000265428	0.000314268	0.000665795	0	0	0.00102128	0.00247901	0.000105879	0.00731944	2.36194e-05	4.7559e-05	0
k__Bacteria;p__Bacteroidetes;c__Cytophagia;o__Cytophagales;f__Cytophagaceae	0	2.31927e-05	0	0	0	0	0	0	0	0	0	0	0	0	0	0
k__Bacteria;p__Chlamydiae;c__Chlamydiae;o__Chlamydiales;f__Chlamydiaceae	0	2.31927e-05	0	0	0	2.24477e-05	0	7.01623e-05	0	0.000170213	0.000169024	0.000608804	0.000339312	0.000212575	0.000166457	2.58859e-05
k__Bacteria;p__Cyanobacteria;c__Chloroplast;o__Lolium_perenne;f__Lolium_perenne	0	0	2.35178e-05	0	2.65428e-05	2.24477e-05	0	0.000163712	2.35106e-05	0	5.63412e-05	2.64697e-05	4.84731e-05	2.36194e-05	0	0
k__Bacteria;p__Cyanobacteria;c__Chloroplast;o__Phaseolus_acutifolius_(tepary_bean);f__Phaseolus_acutifolius_(tepary_bean)	0	0	0	0	0	0	0	0	9.40424e-05	2.43161e-05	0	2.64697e-05	2.42365e-05	0	2.37795e-05	0
k__Bacteria;p__Cyanobacteria;c__Melainabacteria;Other;Other	0	2.31927e-05	0	0	0	0	0	0	0	0	0	0	0	0	0	0
k__Bacteria;p__Cyanobacteria;c__Melainabacteria;o__Gastranaerophilales;Ambiguous_taxa	0.00163341	0.000394276	0.000776087	0.00508125	0.00119443	0.00157134	0.000642016	0.00287665	0	0.00121581	0.00329596	0.000794092	0.00382937	0.000236194	0.0020926	0.000284745
k__Bacteria;p__Cyanobacteria;c__Melainabacteria;o__Gastranaerophilales;Other	0.000520796	0.000950901	0.000117589	0.00464649	0.00350365	0.000538745	0.000214005	0.00187099	0	0.000729483	0.00160572	0.000185288	0.00077557	0	0.0011652	2.58859e-05
k__Bacteria;p__Cyanobacteria;c__Melainabacteria;o__Gastranaerophilales;f__uncultured_bacterium	0.00535	0.00663311	0.000799605	0.0427966	0.0175713	0.00125707	0.000856022	0.00682913	2.35106e-05	0.000486322	0.00092963	0.00553217	0.02111	4.72389e-05	0.00233039	0.000983666
k__Bacteria;p__Deferribacteres;c__Deferribacteres;o__Deferribacterales;f__Deferribacteraceae	0.00262765	0.00433704	0.00258696	0.00336938	0.000557399	0.00395079	0.00114136	0.00364844	0.00653595	0.0398298	0.0442278	0.0051616	0.00508968	0.084345	0.00259197	0.00419352
k__Bacteria;p__Firmicutes;Other;Other;Other	0	0.000208734	0	0	0	0	0	0	0	0	0	0	0	0	0	0
k__Bacteria;p__Firmicutes;c__Bacilli;Other;Other	0	0	0	0	0.000238885	0	0	0.000210487	0	0	0	0	0	0	0	2.58859e-05
k__Bacteria;p__Firmicutes;c__Bacilli;o__Bacillales;f__Bacillaceae	0	0.000278312	0	5.43449e-05	0	4.48954e-05	0	0	0	2.43161e-05	0	2.64697e-05	0	0	4.7559e-05	0
k__Bacteria;p__Firmicutes;c__Bacilli;o__Bacillales;f__Family_XI	0	0	0	5.43449e-05	0	4.48954e-05	0	0	0	0	0	0.000185288	0	0	2.37795e-05	0
k__Bacteria;p__Firmicutes;c__Bacilli;o__Bacillales;f__Paenibacillaceae	0	2.31927e-05	0	0.000815173	0.000159257	0	0	0.000280649	2.35106e-05	0	0	0	0	2.36194e-05	0	7.76578e-05
k__Bacteria;p__Firmicutes;c__Bacilli;o__Lactobacillales;Other	0.00168075	0.00394276	0.0023753	0.00138579	0.00135368	0.000897908	0.00863155	0.000584686	0.00195138	0.000607903	0.00464815	0.00320284	0.00113912	0.000354292	0.000428031	0.00535839
k__Bacteria;p__Firmicutes;c__Bacilli;o__Lactobacillales;f__Lactobacillaceae	2.36726e-05	0.000533432	0.000540909	0.000163035	5.30856e-05	8.97908e-05	0.000499346	0.00121615	0.0026567	0.00177508	0.000394388	0	0.000945225	4.72389e-05	0.000261575	0.00137196
k__Bacteria;p__Firmicutes;c__Bacilli;o__Lactobacillales;f__Streptococcaceae	0.00149137	0.000533432	0.000235178	0.000190207	0.000371599	8.97908e-05	0.000285341	0.000210487	0.000117553	0.00131307	0.000760606	0.00105879	0.000436258	0.000141717	9.51181e-05	7.76578e-05
k__Bacteria;p__Firmicutes;c__Clostridia;o__Clostridiales;Other	0.00847478	0.00102048	0.000987747	0.00141297	0.00297279	0.00356918	0.000808465	0.000701623	0.000446701	0.00143465	0.00284523	0.000502925	0.00339312	0.000921158	0.00282976	0.00012943
k__Bacteria;p__Firmicutes;c__Clostridia;o__Clostridiales;f__Christensenellaceae	0.000331416	4.63854e-05	0.000164625	0.000461931	0.00132714	0.000134686	0.000261562	4.67749e-05	7.05318e-05	0.000340426	0.000309877	2.64697e-05	0.000387785	0.000141717	0.000118898	7.76578e-05
k__Bacteria;p__Firmicutes;c__Clostridia;o__Clostridiales;f__Clostridiaceae_1	0.000497124	0.000162349	0	0.00413021	0.000159257	8.97908e-05	0.00642016	4.67749e-05	4.70212e-05	0.000826748	2.81706e-05	0.000344107	0.000363548	0	9.51181e-05	0.000181202
k__Bacteria;p__Firmicutes;c__Clostridia;o__Clostridiales;f__Clostridiales_vadinBB60_group	0.0191038	0.00649396	0.0359117	0.0283952	0.00437956	0.0111116	0.0185471	0.00877029	0.00108149	0.0208146	0.00842301	0.00317637	0.0113669	0.0034012	0.0101776	0.00504776
k__Bacteria;p__Firmicutes;c__Clostridia;o__Clostridiales;f__Family_XIII	0.000331416	0.000417469	0.000540909	0.000489104	0.000504313	0.000336715	0.00014267	0.000748398	0.000916914	0.000607903	0.00112682	7.94092e-05	0.000557441	0.000330672	0.000570708	0.000388289
k__Bacteria;p__Firmicutes;c__Clostridia;o__Clostridiales;f__Lachnospiraceae	0.156428	0.342394	0.154771	0.175099	0.0873789	0.183173	0.0509333	0.137916	0.102929	0.201435	0.20666	0.045078	0.100606	0.147669	0.186098	0.0904455
k__Bacteria;p__Firmicutes;c__Clostridia;o__Clostridiales;f__Peptococcaceae	0.00123097	0.000208734	0.00289269	0.00122276	0.00106171	0.00184071	0.00111758	0.00449039	0.00538393	0.000948328	0.000112682	0.000105879	4.84731e-05	9.44778e-05	0.00135543	0.000155316
k__Bacteria;p__Firmicutes;c__Clostridia;o__Clostridiales;f__Peptostreptococcaceae	4.73451e-05	0	0	0.000271724	0	4.48954e-05	0.000499346	0	2.35106e-05	0	2.81706e-05	5.29395e-05	7.27096e-05	0	2.37795e-05	2.58859e-05
k__Bacteria;p__Firmicutes;c__Clostridia;o__Clostridiales;f__Ruminococcaceae	0.060152	0.131248	0.0887561	0.0651595	0.0738421	0.160479	0.0528594	0.148604	0.128885	0.145921	0.108936	0.0508748	0.100654	0.149795	0.143652	0.0647149
k__Bacteria;p__Firmicutes;c__Erysipelotrichia;o__Erysipelotrichales;f__Erysipelotrichaceae	0.00686504	0.000533432	0.00223419	0.00576056	0.00145985	0.00105504	0.0067055	0.000444361	0.00246861	0.00474164	0.004789	0.00968792	0.00407174	0.0017006	0.00121276	0.000880122
k__Bacteria;p__Firmicutes;c__Negativicutes;o__Selenomonadales;f__Veillonellaceae	0	0.0106455	0	2.71724e-05	0	0.00417527	0	0.000327424	2.35106e-05	0.0125957	0.00439461	0.00182641	0.012191	0.00682602	0.00927401	0.00468536
k__Bacteria;p__Proteobacteria;Other;Other;Other	0	4.63854e-05	0	0	0	0	0	0	0	0	0	0	0	0	0	0
k__Bacteria;p__Proteobacteria;c__Alphaproteobacteria;o__Rhizobiales;f__Brucellaceae	0	2.31927e-05	0	0	0	0	0	0	0	0	0	0	0	4.72389e-05	0	0
k__Bacteria;p__Proteobacteria;c__Alphaproteobacteria;o__Rhodospirillales;f__Rhodospirillaceae	0.00596549	0.00102048	0.00042332	0.0155698	0.0116257	0.00289575	0.00102247	0.00329763	0.000141064	0.000291793	0.000676094	0.000502925	0.00809501	0	0.00416142	0.00191556
k__Bacteria;p__Proteobacteria;c__Alphaproteobacteria;o__Rickettsiales;f__Mitochondria	0.000355088	9.27708e-05	0.000470356	0.000217379	0.000106171	0.00208764	0.000380454	0.000654848	0.00359712	0.00374468	0.00174658	0.00121761	0.00070286	0.00132269	0.00145055	0.000207088
k__Bacteria;p__Proteobacteria;c__Alphaproteobacteria;o__Sphingomonadales;f__Sphingomonadaceae	7.10177e-05	0	0	0	0	4.48954e-05	0	7.01623e-05	0	2.43161e-05	0	0	0	0	0	0
k__Bacteria;p__Proteobacteria;c__Betaproteobacteria;o__Burkholderiales;f__Alcaligenaceae	0.0207845	0.000417469	0.0245761	0.00733656	0.00268082	0.00745264	0.0240399	0.00399925	0.00702967	0.0190881	0.0163671	0.0707271	0.0220068	0.00318862	0.00787102	0.0101473
k__Bacteria;p__Proteobacteria;c__Betaproteobacteria;o__Burkholderiales;f__Burkholderiaceae	0	2.31927e-05	2.35178e-05	0	0	0	0	0	0	0	0	0	0	2.36194e-05	0	0
k__Bacteria;p__Proteobacteria;c__Betaproteobacteria;o__Neisseriales;f__Neisseriaceae	7.10177e-05	0	2.35178e-05	2.71724e-05	0	2.24477e-05	7.13352e-05	0	0	0	0	0.000158818	4.84731e-05	0	0	0
k__Bacteria;p__Proteobacteria;c__Deltaproteobacteria;o__Desulfovibrionales;f__Desulfovibrionaceae	0.0295197	0.0480553	0.0438607	0.0327156	0.0202256	0.0732244	0.0111045	0.027831	0.01326	0.066383	0.0218886	0.00561158	0.0315802	0.0531201	0.064062	0.0339365
k__Bacteria;p__Proteobacteria;c__Epsilonproteobacteria;o__Campylobacterales;f__Helicobacteraceae	0.0192221	0.0214533	0.0242233	0.0521439	0.015793	0.0454117	0.0177387	0.0218205	0.0390511	0.0600365	0.0565102	0.12012	0.044983	0.166848	0.062445	0.0193627
k__Bacteria;p__Proteobacteria;c__Gammaproteobacteria;o__Enterobacteriales;f__Enterobacteriaceae	0.000142035	0.00614607	9.40712e-05	0	0	2.24477e-05	2.37784e-05	0	0.00540744	9.72644e-05	2.81706e-05	0	0	0	4.7559e-05	0.00271802
k__Bacteria;p__Proteobacteria;c__Gammaproteobacteria;o__Pasteurellales;f__Pasteurellaceae	0.00151504	4.63854e-05	7.05534e-05	0	0.000769741	0.000202029	2.37784e-05	0.000233874	9.40424e-05	0.00170213	8.45118e-05	0.000317637	4.84731e-05	2.36194e-05	4.7559e-05	0
k__Bacteria;p__Proteobacteria;c__Gammaproteobacteria;o__Pseudomonadales;f__Moraxellaceae	0	0	0	0	0	4.48954e-05	0	0	0	0	0	0	0	0	0	0
k__Bacteria;p__Saccharibacteria;c__Unknown_Class;o__Unknown_Order;f__Unknown_Family	0.00475818	0.000811745	0.00270455	0.00570621	0.00382216	0.00336715	0.00444656	0.00243229	0.00413787	0.00389058	0.00501437	0.00219699	0.00399903	0.00129907	0.00404252	0.00320986
k__Bacteria;p__Tenericutes;c__Mollicutes;o__Anaeroplasmatales;f__Anaeroplasmataceae	0.0176834	0	0.00305731	0.000434759	0.0117054	0.00430996	0.000689573	0.00530895	0.00126957	0.00153191	0.00166207	0.0409751	0.0080223	0	0.00837039	0.00152727
k__Bacteria;p__Tenericutes;c__Mollicutes;o__Mollicutes_RF9;Ambiguous_taxa	0.00018938	9.27708e-05	7.05534e-05	8.15173e-05	2.65428e-05	2.24477e-05	0.000190227	0.000210487	4.70212e-05	9.72644e-05	0.000169024	7.94092e-05	2.42365e-05	0	9.51181e-05	2.58859e-05
k__Bacteria;p__Tenericutes;c__Mollicutes;o__Mollicutes_RF9;Other	0.000781195	0.000324698	0.000729052	0.00230966	0.00414068	0.00222232	0.00218761	0.00201132	0.000164574	0.000753799	0.00408474	0.000794092	0.000945225	4.72389e-05	0.00204504	0.000776578
k__Bacteria;p__Tenericutes;c__Mollicutes;o__Mollicutes_RF9;f__uncultured_bacterium	0.000710177	4.63854e-05	0.000964229	0.000679311	0.000318514	0.000516297	0.000903579	4.67749e-05	0	0.000267477	0.000394388	0.00142937	0.000557441	0	0.000546929	0.00012943
k__Bacteria;p__Tenericutes;c__Mollicutes;o__Mycoplasmatales;f__Mycoplasmataceae	0.00546836	0.00162349	0.0164625	0.00192924	0.00159257	0.00422017	0.00252051	0.00467749	0.00270372	0.0157325	0.0174376	0.0132349	0.00341735	0.0415702	0.00763322	0.00302866
k__Bacteria;p__Verrucomicrobia;c__Verrucomicrobiae;o__Verrucomicrobiales;f__Verrucomicrobiaceae	0.000355088	0	0	0.0128254	0.047432	0	0.000118892	0.000420974	0	2.43161e-05	2.81706e-05	0	0	0	0	0.000440061

## Sheet: Genus.Rel
Taxon	KO1	KO2	KO3	KO4	KO5	KO6	KO7	KO8	WT1	WT2	WT3	WT4	WT5	WT6	WT7	WT8
k__Bacteria;Other;Other;Other;Other;Other	0.000165708	0.000278312	0.000117589	0.000163035	2.65428e-05	8.97908e-05	7.13352e-05	7.01623e-05	0.000211595	7.29483e-05	0.000366218	2.64697e-05	7.27096e-05	0.000118097	7.13385e-05	7.76578e-05
k__Bacteria;p__Actinobacteria;c__Actinobacteria;o__Bifidobacteriales;f__Bifidobacteriaceae;g__Bifidobacterium	0.000568141	0	0	0.000353242	0	0	0.00014267	0	0.000117553	0.000753799	2.81706e-05	0.000291167	0.00128454	0	2.37795e-05	0.00012943
k__Bacteria;p__Actinobacteria;c__Coriobacteriia;o__Coriobacteriales;f__Coriobacteriaceae;Other	0.000118363	6.95781e-05	7.05534e-05	0.000190207	0.000132714	2.24477e-05	4.75568e-05	2.33874e-05	0.000164574	0.00043769	0.000140853	0.00142937	0.000484731	2.36194e-05	2.37795e-05	0.000155316
k__Bacteria;p__Actinobacteria;c__Coriobacteriia;o__Coriobacteriales;f__Coriobacteriaceae;g__Enterorhabdus	0.000497124	0.000185542	0.000376285	0.000163035	0.000132714	0.000224477	0.000642016	0.000210487	0.000282127	0.000340426	0.000619753	0.000502925	0.000290839	0.000236194	0.000166457	0.000258859
k__Bacteria;p__Actinobacteria;c__Coriobacteriia;o__Coriobacteriales;f__Coriobacteriaceae;g__Gordonibacter	9.46902e-05	0	0	0.000190207	0	0	0	0	0	4.86322e-05	0	5.29395e-05	0	4.72389e-05	0	0
k__Bacteria;p__Bacteroidetes;Other;Other;Other;Other	0.0102502	0.000324698	0.00559723	0.00872235	0.00488388	0.000448954	0.00244917	0.00210487	0	0.00350152	0.0159727	0.00124408	0.0199467	0.000165336	0.000261575	0
k__Bacteria;p__Bacteroidetes;c__Bacteroidia;o__Bacteroidales;Other;Other	0	0.000301505	0	0	0	0	0	0	2.35106e-05	0	0	0	0	0	0	2.58859e-05
k__Bacteria;p__Bacteroidetes;c__Bacteroidia;o__Bacteroidales;f__Bacteroidaceae;g__Bacteroides	0.0640816	0.0419788	0.0836998	0.0318461	0.0958195	0.0443566	0.0465343	0.054329	0.183876	0.0331672	0.127923	0.0359724	0.145104	0.070197	0.0586403	0.0516425
k__Bacteria;p__Bacteroidetes;c__Bacteroidia;o__Bacteroidales;f__Bacteroidales_S24_7_group;Ambiguous_taxa	0.0318396	0.0186237	0.0439548	0.0320635	0.0235435	0.0269821	0.0810605	0.0105945	0.0333851	0.062079	0.0198884	0.11779	0.033301	0.0107468	0.0234228	0.0797805
k__Bacteria;p__Bacteroidetes;c__Bacteroidia;o__Bacteroidales;f__Bacteroidales_S24_7_group;Other	0.0766281	0.00586776	0.0700595	0.0451062	0.0763636	0.0516297	0.119153	0.0768511	0.0335026	0.0553435	0.0408192	0.112232	0.0573679	0.00533799	0.0319597	0.0606249
k__Bacteria;p__Bacteroidetes;c__Bacteroidia;o__Bacteroidales;f__Bacteroidales_S24_7_group;g__mouse_gut_metagenome	0.00108894	0.00570541	0.00352767	0.000407587	0.00265428	0.000336715	0.000166449	0.00397586	0	0	0.000140853	0	7.27096e-05	0	0.000237795	0
k__Bacteria;p__Bacteroidetes;c__Bacteroidia;o__Bacteroidales;f__Bacteroidales_S24_7_group;g__uncultured_Bacteroidales_bacterium	0.0182279	0.0126864	0.0258696	0.0121733	0.0148905	0.0213927	0.0243253	0.0295617	0.0242159	0.0193556	0.0028734	0.0510866	0.00634998	0.00217299	0.0234228	0.0909891
k__Bacteria;p__Bacteroidetes;c__Bacteroidia;o__Bacteroidales;f__Bacteroidales_S24_7_group;g__uncultured_bacterium	0.117771	0.0312174	0.119517	0.129151	0.0873258	0.149053	0.166258	0.0688292	0.0651714	0.0502614	0.0428193	0.0960057	0.0564712	0.0190845	0.0959028	0.200047
k__Bacteria;p__Bacteroidetes;c__Bacteroidia;o__Bacteroidales;f__Bacteroidales_S24_7_group;g__unidentified	0.00826172	0.0028759	0.024435	0.0100266	0.0347976	0.00967496	0.00573059	0.0198092	0.00644191	0.0021155	0.00400023	0.00868207	0.00247213	0.00458217	0.00877464	0.0143667
k__Bacteria;p__Bacteroidetes;c__Bacteroidia;o__Bacteroidales;f__Porphyromonadaceae;g__Butyricimonas	0.000284071	0	9.40712e-05	0.000461931	0.000424685	2.24477e-05	9.51135e-05	0	0	0	0.000112682	0	2.42365e-05	0	9.51181e-05	0
k__Bacteria;p__Bacteroidetes;c__Bacteroidia;o__Bacteroidales;f__Porphyromonadaceae;g__Odoribacter	0.00473451	0.00591414	0.00369229	0.00538014	0.00530856	0.00581395	0.00313875	0.0204874	0.0183383	0.0121094	0.0103668	0.00465867	0.0107126	0.00557419	0.00782346	0.00362403
k__Bacteria;p__Bacteroidetes;c__Bacteroidia;o__Bacteroidales;f__Porphyromonadaceae;g__Parabacteroides	0.0236252	0.0251873	0.0320077	0.0160046	0.0228799	0.0153991	0.00806087	0.0192011	0.0231109	0.00911854	0.0192687	0.00645861	0.0185652	0.0159667	0.0110575	0.0123217
k__Bacteria;p__Bacteroidetes;c__Bacteroidia;o__Bacteroidales;f__Prevotellaceae;Other	0.00156239	0.000231927	0.000258696	0.00440193	5.30856e-05	0.000359163	0.00014267	0.000257262	0.000117553	0.000291793	0.000253535	0.00246169	0.00140572	0.000519628	0.000594488	0
k__Bacteria;p__Bacteroidetes;c__Bacteroidia;o__Bacteroidales;f__Prevotellaceae;g__Alloprevotella	0.0754918	0.102002	0.0234002	0.0782294	0.0684273	0.0274984	0.0445845	0.068572	0.0492547	0.00775684	0.00901459	0.0287726	0.0491517	0.0371534	0.06342	0.0921281
k__Bacteria;p__Bacteroidetes;c__Bacteroidia;o__Bacteroidales;f__Prevotellaceae;g__Prevotellaceae_NK3B31_group	0	0	0	0.000163035	0.041566	0	0	0.0662098	0	0	0	0	0	4.72389e-05	2.37795e-05	0
k__Bacteria;p__Bacteroidetes;c__Bacteroidia;o__Bacteroidales;f__Prevotellaceae;g__Prevotellaceae_UCG_001	0.116729	0.0931883	0.0661791	0.0590457	0.108454	0.046983	0.230817	0.0217269	0.146189	0.0586261	0.0793002	0.110299	0.107562	0.0853843	0.0745488	0.0917657
k__Bacteria;p__Bacteroidetes;c__Bacteroidia;o__Bacteroidales;f__Rikenellaceae;g__Alistipes	0.0381838	0.0544797	0.0579008	0.0730395	0.0874585	0.0571518	0.022637	0.125006	0.0502422	0.0170213	0.0332695	0.00510866	0.0434319	0.0315556	0.0510308	0.0282157
k__Bacteria;p__Bacteroidetes;c__Bacteroidia;o__Bacteroidales;f__Rikenellaceae;g__Rikenella	0.00875885	0.00122921	0.00465652	0.00380414	0.000902455	0.00269372	0.0020925	0.00514524	0.00594818	0.00403647	0.00726802	0.00481749	0.00455647	0.00125183	0.00252063	0.00427118
k__Bacteria;p__Bacteroidetes;c__Bacteroidia;o__Bacteroidales;f__Rikenellaceae;g__Rikenellaceae_RC9_gut_group	0.0259688	0.0063548	0.0224595	0.0136406	0.0053351	0.0189459	0.0251575	0.0139623	0.0288005	0.0530334	0.063243	0.0260727	0.0421716	0.0460107	0.0184767	0.0129947
k__Bacteria;p__Bacteroidetes;c__Bacteroidia;o__Bacteroidales;f__Rs_E47_termite_group;Other	0.000686504	0	0.000658498	0.00230966	0.000265428	0.000314268	0.000665795	0	0	0.00102128	0.00247901	0.000105879	0.00731944	2.36194e-05	4.7559e-05	0
k__Bacteria;p__Bacteroidetes;c__Cytophagia;o__Cytophagales;f__Cytophagaceae;g__Pontibacter	0	2.31927e-05	0	0	0	0	0	0	0	0	0	0	0	0	0	0
k__Bacteria;p__Chlamydiae;c__Chlamydiae;o__Chlamydiales;f__Chlamydiaceae;g__Chlamydia	0	2.31927e-05	0	0	0	2.24477e-05	0	7.01623e-05	0	0.000170213	0.000169024	0.000608804	0.000339312	0.000212575	0.000166457	2.58859e-05
k__Bacteria;p__Cyanobacteria;c__Chloroplast;o__Lolium_perenne;f__Lolium_perenne;g__Lolium_perenne	0	0	2.35178e-05	0	2.65428e-05	2.24477e-05	0	0.000163712	2.35106e-05	0	5.63412e-05	2.64697e-05	4.84731e-05	2.36194e-05	0	0
k__Bacteria;p__Cyanobacteria;c__Chloroplast;o__Phaseolus_acutifolius_(tepary_bean);f__Phaseolus_acutifolius_(tepary_bean);g__Phaseolus_acutifolius_(tepary_bean)	0	0	0	0	0	0	0	0	9.40424e-05	2.43161e-05	0	2.64697e-05	2.42365e-05	0	2.37795e-05	0
k__Bacteria;p__Cyanobacteria;c__Melainabacteria;Other;Other;Other	0	2.31927e-05	0	0	0	0	0	0	0	0	0	0	0	0	0	0
k__Bacteria;p__Cyanobacteria;c__Melainabacteria;o__Gastranaerophilales;Ambiguous_taxa;Ambiguous_taxa	0.00163341	0.000394276	0.000776087	0.00508125	0.00119443	0.00157134	0.000642016	0.00287665	0	0.00121581	0.00329596	0.000794092	0.00382937	0.000236194	0.0020926	0.000284745
k__Bacteria;p__Cyanobacteria;c__Melainabacteria;o__Gastranaerophilales;Other;Other	0.000520796	0.000950901	0.000117589	0.00464649	0.00350365	0.000538745	0.000214005	0.00187099	0	0.000729483	0.00160572	0.000185288	0.00077557	0	0.0011652	2.58859e-05
k__Bacteria;p__Cyanobacteria;c__Melainabacteria;o__Gastranaerophilales;f__uncultured_bacterium;g__uncultured_bacterium	0.00535	0.00663311	0.000799605	0.0427966	0.0175713	0.00125707	0.000856022	0.00682913	2.35106e-05	0.000486322	0.00092963	0.00553217	0.02111	4.72389e-05	0.00233039	0.000983666
k__Bacteria;p__Deferribacteres;c__Deferribacteres;o__Deferribacterales;f__Deferribacteraceae;g__Mucispirillum	0.00262765	0.00433704	0.00258696	0.00336938	0.000557399	0.00395079	0.00114136	0.00364844	0.00653595	0.0398298	0.0442278	0.0051616	0.00508968	0.084345	0.00259197	0.00419352
k__Bacteria;p__Firmicutes;Other;Other;Other;Other	0	0.000208734	0	0	0	0	0	0	0	0	0	0	0	0	0	0
k__Bacteria;p__Firmicutes;c__Bacilli;Other;Other;Other	0	0	0	0	0.000238885	0	0	0.000210487	0	0	0	0	0	0	0	2.58859e-05
k__Bacteria;p__Firmicutes;c__Bacilli;o__Bacillales;f__Bacillaceae;g__Bacillus	0	0.000278312	0	5.43449e-05	0	4.48954e-05	0	0	0	2.43161e-05	0	2.64697e-05	0	0	4.7559e-05	0
k__Bacteria;p__Firmicutes;c__Bacilli;o__Bacillales;f__Family_XI;g__Gemella	0	0	0	5.43449e-05	0	4.48954e-05	0	0	0	0	0	0.000185288	0	0	2.37795e-05	0
k__Bacteria;p__Firmicutes;c__Bacilli;o__Bacillales;f__Paenibacillaceae;g__Paenibacillus	0	2.31927e-05	0	0.000815173	0.000159257	0	0	0.000280649	2.35106e-05	0	0	0	0	2.36194e-05	0	7.76578e-05
k__Bacteria;p__Firmicutes;c__Bacilli;o__Lactobacillales;Other;Other	0.00168075	0.00394276	0.0023753	0.00138579	0.00135368	0.000897908	0.00863155	0.000584686	0.00195138	0.000607903	0.00464815	0.00320284	0.00113912	0.000354292	0.000428031	0.00535839
k__Bacteria;p__Firmicutes;c__Bacilli;o__Lactobacillales;f__Lactobacillaceae;g__Lactobacillus	2.36726e-05	0.000533432	0.000540909	0.000163035	5.30856e-05	8.97908e-05	0.000499346	0.00121615	0.0026567	0.00177508	0.000394388	0	0.000945225	4.72389e-05	0.000261575	0.00137196
k__Bacteria;p__Firmicutes;c__Bacilli;o__Lactobacillales;f__Streptococcaceae;g__Lactococcus	0.00125465	0.000394276	7.05534e-05	2.71724e-05	0.000291971	2.24477e-05	0	7.01623e-05	4.70212e-05	0	0	5.29395e-05	0	0	4.7559e-05	7.76578e-05
k__Bacteria;p__Firmicutes;c__Bacilli;o__Lactobacillales;f__Streptococcaceae;g__Streptococcus	0.000236726	0.000139156	0.000164625	0.000163035	7.96284e-05	6.73431e-05	0.000285341	0.000140325	7.05318e-05	0.00131307	0.000760606	0.00100585	0.000436258	0.000141717	4.7559e-05	0
k__Bacteria;p__Firmicutes;c__Clostridia;o__Clostridiales;Other;Other	0.00847478	0.00102048	0.000987747	0.00141297	0.00297279	0.00356918	0.000808465	0.000701623	0.000446701	0.00143465	0.00284523	0.000502925	0.00339312	0.000921158	0.00282976	0.00012943
k__Bacteria;p__Firmicutes;c__Clostridia;o__Clostridiales;f__Christensenellaceae;g__Christensenellaceae_R_7_group	0.000236726	0	0	0.000326069	0.00116788	4.48954e-05	0.000190227	0	7.05318e-05	0.000194529	0.000253535	0	0.000315075	0	7.13385e-05	0
k__Bacteria;p__Firmicutes;c__Clostridia;o__Clostridiales;f__Christensenellaceae;g__uncultured	9.46902e-05	4.63854e-05	0.000164625	0.000135862	0.000159257	8.97908e-05	7.13352e-05	4.67749e-05	0	0.000145897	5.63412e-05	2.64697e-05	7.27096e-05	0.000141717	4.7559e-05	7.76578e-05
k__Bacteria;p__Firmicutes;c__Clostridia;o__Clostridiales;f__Clostridiaceae_1;g__Candidatus_Arthromitus	0	0.000162349	0	0.000271724	0.000159257	0	0.000428011	2.33874e-05	4.70212e-05	0.000729483	0	0.000344107	0	0	7.13385e-05	0
k__Bacteria;p__Firmicutes;c__Clostridia;o__Clostridiales;f__Clostridiaceae_1;g__Clostridium_sensu_stricto_1	0.000497124	0	0	0.00385849	0	8.97908e-05	0.00599215	2.33874e-05	0	9.72644e-05	2.81706e-05	0	0.000363548	0	2.37795e-05	0.000181202
k__Bacteria;p__Firmicutes;c__Clostridia;o__Clostridiales;f__Clostridiales_vadinBB60_group;Ambiguous_taxa	0.000165708	0.000301505	0.000682016	0.000326069	0.000106171	0.00109994	9.51135e-05	0.00163712	9.40424e-05	0.000486322	0.000507071	7.94092e-05	0.000315075	7.08583e-05	0.000856063	0.000232974
k__Bacteria;p__Firmicutes;c__Clostridia;o__Clostridiales;f__Clostridiales_vadinBB60_group;Other	0.000118363	0	0.000188142	0.00616814	0.000132714	0.000157134	9.51135e-05	0.0011226	2.35106e-05	0.000243161	8.45118e-05	2.64697e-05	0.000169656	2.36194e-05	9.51181e-05	0.000155316
k__Bacteria;p__Firmicutes;c__Clostridia;o__Clostridiales;f__Clostridiales_vadinBB60_group;g__uncultured_bacterium	0.0188197	0.00619245	0.0350415	0.021901	0.00414068	0.00985454	0.0183569	0.00601057	0.000963935	0.0200851	0.00783143	0.00307049	0.0108822	0.00330672	0.00922645	0.00465947
k__Bacteria;p__Firmicutes;c__Clostridia;o__Clostridiales;f__Family_XIII;Other	0.000118363	0	7.05534e-05	5.43449e-05	7.96284e-05	8.97908e-05	0	0.000140325	4.70212e-05	4.86322e-05	5.63412e-05	0	2.42365e-05	2.36194e-05	9.51181e-05	2.58859e-05
k__Bacteria;p__Firmicutes;c__Clostridia;o__Clostridiales;f__Family_XIII;g__Anaerovorax	2.36726e-05	0.000208734	0.000117589	5.43449e-05	0	0	0	9.35497e-05	0.000117553	4.86322e-05	5.63412e-05	0	0	7.08583e-05	2.37795e-05	5.17719e-05
k__Bacteria;p__Firmicutes;c__Clostridia;o__Clostridiales;f__Family_XIII;g__Family_XIII_AD3011_group	4.73451e-05	2.31927e-05	0.000141107	0.000135862	0.0001858	0.000112238	2.37784e-05	0.000210487	9.40424e-05	7.29483e-05	0.00045073	0	0.000145419	0	0.000261575	0
k__Bacteria;p__Firmicutes;c__Clostridia;o__Clostridiales;f__Family_XIII;g__Family_XIII_UCG_001	0	9.27708e-05	9.40712e-05	8.15173e-05	2.65428e-05	0.000112238	0	0.000163712	4.70212e-05	0.000121581	0.000169024	0	4.84731e-05	4.72389e-05	2.37795e-05	0.000103544
k__Bacteria;p__Firmicutes;c__Clostridia;o__Clostridiales;f__Family_XIII;g__[Eubacterium]_brachy_group	4.73451e-05	2.31927e-05	7.05534e-05	0	0	2.24477e-05	2.37784e-05	4.67749e-05	7.05318e-05	2.43161e-05	0.000169024	0	4.84731e-05	2.36194e-05	2.37795e-05	0
k__Bacteria;p__Firmicutes;c__Clostridia;o__Clostridiales;f__Family_XIII;g__[Eubacterium]_nodatum_group	9.46902e-05	6.95781e-05	4.70356e-05	0.000163035	0.000212342	0	9.51135e-05	9.35497e-05	0.000540744	0.000291793	0.000225365	7.94092e-05	0.000290839	0.000165336	0.000142677	0.000207088
k__Bacteria;p__Firmicutes;c__Clostridia;o__Clostridiales;f__Lachnospiraceae;Other	0.0267973	0.0643366	0.0273747	0.0773599	0.024207	0.0495645	0.0114612	0.0450208	0.0271547	0.0513799	0.0458336	0.0144789	0.0460737	0.0267844	0.0503412	0.0258342
k__Bacteria;p__Firmicutes;c__Clostridia;o__Clostridiales;f__Lachnospiraceae;g__Acetatifactor	0.000118363	0.00333975	0.000235178	0	0.000238885	0.000718326	9.51135e-05	0.000444361	0.000258617	0.000778116	0.00126768	5.29395e-05	0.000169656	7.08583e-05	0.000404252	0.000155316
k__Bacteria;p__Firmicutes;c__Clostridia;o__Clostridiales;f__Lachnospiraceae;g__Acetitomaculum	2.36726e-05	0	7.05534e-05	0	0	0	0	0	0	0	0	2.64697e-05	0	0	7.13385e-05	0
k__Bacteria;p__Firmicutes;c__Clostridia;o__Clostridiales;f__Lachnospiraceae;g__Blautia	0.00165708	0.000440661	0.000352767	0.00326069	0.0001858	0.000359163	0.000998692	0.000327424	0.000141064	0.00410942	0.00428193	0.000158818	0.000290839	0.000496008	0.000214016	0.000155316
k__Bacteria;p__Firmicutes;c__Clostridia;o__Clostridiales;f__Lachnospiraceae;g__Coprococcus_1	0.00236726	0.00549667	0.00124644	0.00415738	0.00140677	0.00365897	0.00145048	0.00180083	0.000564254	0.00153191	0.00163389	0.000344107	0.00106641	0.000283433	0.00351937	0.00108721
k__Bacteria;p__Firmicutes;c__Clostridia;o__Clostridiales;f__Lachnospiraceae;g__Incertae_Sedis	0.00525531	0.00118283	0.00284565	0.00491821	0.00655607	0.00356918	0.00278207	0.00119276	4.70212e-05	0.0136413	0.00904276	0.00100585	0.00290839	0.00186594	0.00294866	0.00160493
k__Bacteria;p__Firmicutes;c__Clostridia;o__Clostridiales;f__Lachnospiraceae;g__Lachnoclostridium	0.00194115	0.00674908	0.00101127	0.000923863	0.000875912	0.0014591	0.00332897	0.00259601	0.001105	0.00328267	0.00292974	0.00187935	0.00256907	0.00200765	0.00135543	0.000595377
k__Bacteria;p__Firmicutes;c__Clostridia;o__Clostridiales;f__Lachnospiraceae;g__Lachnospiraceae_FCS020_group	0.000213053	0.000440661	0.000188142	0.000353242	7.96284e-05	0.000246925	9.51135e-05	0.000140325	0.000188085	0.000291793	0.000112682	5.29395e-05	9.69462e-05	0.000307053	0.000356693	0.000232974
k__Bacteria;p__Firmicutes;c__Clostridia;o__Clostridiales;f__Lachnospiraceae;g__Lachnospiraceae_NK4A136_group	0.110835	0.19454	0.0594059	0.0516005	0.0484672	0.102474	0.0244442	0.0513354	0.0493723	0.0998663	0.118626	0.0155377	0.0254726	0.088691	0.103774	0.0388548
k__Bacteria;p__Firmicutes;c__Clostridia;o__Clostridiales;f__Lachnospiraceae;g__Lachnospiraceae_UCG_001	0.00149137	0.0173018	0.0156628	0.00404869	0.000371599	0.00457933	0.000332897	0.0147341	0.00324446	0.00702736	0.00408474	0.0014029	0.00467765	0.0126836	0.00634913	0.00385701
k__Bacteria;p__Firmicutes;c__Clostridia;o__Clostridiales;f__Lachnospiraceae;g__Lachnospiraceae_UCG_005	9.46902e-05	0.00051024	0.000188142	0.00010869	0.000106171	0.000740774	0.0008798	0.00320408	0.000728829	0.000145897	0.000563412	0.000132349	0.00140572	0.000803061	0.000856063	0.000207088
k__Bacteria;p__Firmicutes;c__Clostridia;o__Clostridiales;f__Lachnospiraceae;g__Lachnospiraceae_UCG_006	0.000331416	0.000765359	0.000188142	0.000163035	0.000291971	0.00087546	0.000618238	0.000561298	0.000164574	0.000340426	0.000281706	0.000105879	0.000145419	0.000519628	0.000689606	7.76578e-05
k__Bacteria;p__Firmicutes;c__Clostridia;o__Clostridiales;f__Lachnospiraceae;g__Lachnospiraceae_UCG_008	0	0	0.030385	0.00249986	0	0.00184071	0	0	0.00315042	0.00104559	0.00092963	0.000899971	0.00283568	0.00042515	0.00280598	0.00559136
k__Bacteria;p__Firmicutes;c__Clostridia;o__Clostridiales;f__Lachnospiraceae;g__Lachnospiraceae_UCG_010	7.10177e-05	6.95781e-05	0.000141107	0.000190207	2.65428e-05	2.24477e-05	4.75568e-05	2.33874e-05	7.05318e-05	4.86322e-05	2.81706e-05	2.64697e-05	7.27096e-05	4.72389e-05	4.7559e-05	0.000103544
k__Bacteria;p__Firmicutes;c__Clostridia;o__Clostridiales;f__Lachnospiraceae;g__Marvinbryantia	2.36726e-05	0	4.70356e-05	0.0012771	0	6.73431e-05	0.000523124	0.000187099	0.000846382	4.86322e-05	0.000676094	5.29395e-05	0.00113912	0.000708583	2.37795e-05	0.000621263
k__Bacteria;p__Firmicutes;c__Clostridia;o__Clostridiales;f__Lachnospiraceae;g__Roseburia	0.000497124	0.0159102	0.00296324	0.0180697	0.000398142	0.00118973	0.000356676	0.00264278	0.00390276	0.0027234	0.00315511	0.00232934	0.00206011	0.00283433	0.00166457	0.00525485
k__Bacteria;p__Firmicutes;c__Clostridia;o__Clostridiales;f__Lachnospiraceae;g__Tyzzerella	0.000142035	0.00146114	0.000188142	2.71724e-05	7.96284e-05	0.000763222	0.00014267	0.000865335	0.000517233	0.000851064	0.000760606	0.000688213	0.00063015	0.00106287	0.000594488	0.000207088
k__Bacteria;p__Firmicutes;c__Clostridia;o__Clostridiales;f__Lachnospiraceae;g__Tyzzerella_3	0.000213053	0.00148433	0.000493874	0.000190207	0.000451228	0.0014142	0.000118892	0.0011226	0.00232755	0.00213982	0.00149304	0.00285873	0.00176927	0.00193679	0.00187858	0.000440061
k__Bacteria;p__Firmicutes;c__Clostridia;o__Clostridiales;f__Lachnospiraceae;g__uncultured	0.00435575	0.0283647	0.0117824	0.00595076	0.00363636	0.00963006	0.00325764	0.0117171	0.00914562	0.0121824	0.0109584	0.00304402	0.00722249	0.00614106	0.00820393	0.00556548
k__Bacteria;p__Firmicutes;c__Clostridia;o__Clostridiales;f__Peptococcaceae;g__Peptococcus	7.10177e-05	0.000185542	0.000305731	0.000244552	0	0.000269372	9.51135e-05	9.35497e-05	0.000188085	0.000948328	0.000112682	0.000105879	4.84731e-05	7.08583e-05	0.000142677	2.58859e-05
k__Bacteria;p__Firmicutes;c__Clostridia;o__Clostridiales;f__Peptococcaceae;g__uncultured	0.00115996	2.31927e-05	0.00258696	0.000978208	0.00106171	0.00157134	0.00102247	0.00439684	0.00519584	0	0	0	0	2.36194e-05	0.00121276	0.00012943
k__Bacteria;p__Firmicutes;c__Clostridia;o__Clostridiales;f__Peptostreptococcaceae;Other	0	0	0	0	0	0	0	0	0	0	0	0	0	0	0	0
k__Bacteria;p__Firmicutes;c__Clostridia;o__Clostridiales;f__Peptostreptococcaceae;g__Romboutsia	4.73451e-05	0	0	0.000271724	0	4.48954e-05	0.000499346	0	2.35106e-05	0	2.81706e-05	5.29395e-05	7.27096e-05	0	2.37795e-05	2.58859e-05
k__Bacteria;p__Firmicutes;c__Clostridia;o__Clostridiales;f__Ruminococcaceae;Other	0.00970575	0.0153072	0.0122528	0.0122276	0.0112011	0.0189459	0.00870289	0.0162543	0.0117553	0.0229787	0.0131275	0.00370576	0.00942802	0.0137701	0.0179773	0.00771401
k__Bacteria;p__Firmicutes;c__Clostridia;o__Clostridiales;f__Ruminococcaceae;g__Anaerotruncus	0.00291173	0.00651715	0.00585593	0.00347807	0.00334439	0.00940558	0.00199738	0.00734365	0.00451404	0.0106261	0.00583131	0.00153524	0.00705284	0.0197222	0.0141013	0.00722218
k__Bacteria;p__Firmicutes;c__Clostridia;o__Clostridiales;f__Ruminococcaceae;g__Flavonifractor	0	0	0	0	0	6.73431e-05	0	0	0	2.43161e-05	0	0	0	2.36194e-05	0	0
k__Bacteria;p__Firmicutes;c__Clostridia;o__Clostridiales;f__Ruminococcaceae;g__Hydrogenoanaerobacterium	0	4.63854e-05	0	2.71724e-05	0	2.24477e-05	0	0	0	4.86322e-05	2.81706e-05	0	4.84731e-05	0	0	2.58859e-05
k__Bacteria;p__Firmicutes;c__Clostridia;o__Clostridiales;f__Ruminococcaceae;g__Intestinimonas	0.000899557	0.00739847	0.00308083	0.00249986	0.000451228	0.00835054	0.000546903	0.00322747	0.0017633	0.00213982	0.00261987	0.000767622	0.00145419	0.0222259	0.00979716	0.000621263
k__Bacteria;p__Firmicutes;c__Clostridia;o__Clostridiales;f__Ruminococcaceae;g__Oscillibacter	0.00771725	0.0161421	0.0101597	0.00752676	0.00806901	0.0156236	0.00416122	0.00776463	0.00300936	0.0128146	0.0121697	0.00124408	0.0127484	0.0291464	0.0119611	0.00538428
k__Bacteria;p__Firmicutes;c__Clostridia;o__Clostridiales;f__Ruminococcaceae;g__Ruminiclostridium	0.00139668	0.00178584	0.00263399	0.00160317	0.000451228	0.00222232	0.00114136	0.00778802	0.00117553	0.00248024	0.00205645	0.00111173	0.000799806	0.00245642	0.00199748	0.00132018
k__Bacteria;p__Firmicutes;c__Clostridia;o__Clostridiales;f__Ruminococcaceae;g__Ruminiclostridium_1	0.000165708	0	0	8.15173e-05	7.96284e-05	0	0	0	0	0	0	0	0	0	0	0
k__Bacteria;p__Firmicutes;c__Clostridia;o__Clostridiales;f__Ruminococcaceae;g__Ruminiclostridium_5	0.00695973	0.00169307	0.0034336	0.00307049	0.000902455	0.0192152	0.0138866	0.00378876	0.082005	0.0413131	0.0276072	0.0258874	0.0246728	0.00576314	0.0147433	0.00194145
k__Bacteria;p__Firmicutes;c__Clostridia;o__Clostridiales;f__Ruminococcaceae;g__Ruminiclostridium_6	0.00187013	0.0129183	0.00230474	0.000380414	0.000132714	6.73431e-05	0	0.000163712	2.35106e-05	4.86322e-05	0.000140853	5.29395e-05	0.000169656	0.00042515	2.37795e-05	0.000103544
k__Bacteria;p__Firmicutes;c__Clostridia;o__Clostridiales;f__Ruminococcaceae;g__Ruminiclostridium_9	0.00956371	0.0163741	0.0190964	0.00709201	0.00740544	0.0254781	0.00596837	0.0437813	0.0112381	0.0189179	0.0137191	0.003494	0.0124818	0.0281544	0.0194754	0.0107427
k__Bacteria;p__Firmicutes;c__Clostridia;o__Clostridiales;f__Ruminococcaceae;g__Ruminococcaceae_UCG_004	7.10177e-05	0.000695781	0.000164625	8.15173e-05	0.000132714	0.000157134	0	0.000163712	0.000141064	0.000145897	0.000169024	0.000105879	0.000242365	4.72389e-05	0.000285354	5.17719e-05
k__Bacteria;p__Firmicutes;c__Clostridia;o__Clostridiales;f__Ruminococcaceae;g__Ruminococcaceae_UCG_005	0.000284071	0.000162349	0.000987747	0.000326069	0.000637027	0.000493849	0.000118892	0.000187099	9.40424e-05	0.000462006	0.000281706	7.94092e-05	0.000460494	0.000118097	0.000332913	0.000207088
k__Bacteria;p__Firmicutes;c__Clostridia;o__Clostridiales;f__Ruminococcaceae;g__Ruminococcaceae_UCG_009	0.000402434	0.00141476	0.00183439	0.000135862	0.000212342	0.00154889	0.000285341	0.00219842	0.00131659	0.00167781	0.00169024	0.000132349	0.00140572	0.00203127	0.00121276	0.00150138
k__Bacteria;p__Firmicutes;c__Clostridia;o__Clostridiales;f__Ruminococcaceae;g__Ruminococcaceae_UCG_010	0.000284071	0.000139156	0.000329249	0.000706483	0.000690113	0.000269372	0.000499346	0.000280649	0.000470212	0.000243161	0.000394388	0	0.000508968	0	0.000546929	0.000440061
k__Bacteria;p__Firmicutes;c__Clostridia;o__Clostridiales;f__Ruminococcaceae;g__Ruminococcaceae_UCG_013	0.000260398	9.27708e-05	0	2.71724e-05	2.65428e-05	4.48954e-05	9.51135e-05	0.000304037	9.40424e-05	0.000121581	0.000112682	0	7.27096e-05	0	2.37795e-05	2.58859e-05
k__Bacteria;p__Firmicutes;c__Clostridia;o__Clostridiales;f__Ruminococcaceae;g__Ruminococcaceae_UCG_014	0.00703075	0.00243523	0.00656146	0.0131243	0.0139084	0.0134013	0.00944002	0.0061509	0.00547797	0.0129605	0.0119443	0.00844384	0.0100582	0.000944778	0.013697	0.00530662
k__Bacteria;p__Firmicutes;c__Clostridia;o__Clostridiales;f__Ruminococcaceae;g__Ruminococcus_1	0.00371659	0.00609968	0.000729052	0.00749959	0.0162177	0.0190132	0.000808465	0.0233407	0	0.000851064	0.000140853	0.000158818	0.00215705	7.08583e-05	0.0180962	0.00553959
k__Bacteria;p__Firmicutes;c__Clostridia;o__Clostridiales;f__Ruminococcaceae;g__Subdoligranulum	0.000899557	0.000115964	0	0.000217379	0.000265428	0.000606088	0.000689573	4.67749e-05	4.70212e-05	0.000802432	0.000619753	0.000238228	0.00101794	0.000118097	0.000618267	0.000207088
k__Bacteria;p__Firmicutes;c__Clostridia;o__Clostridiales;f__Ruminococcaceae;g__[Eubacterium]_coprostanoligenes_group	4.73451e-05	0.00155391	2.35178e-05	0.000407587	0.00249502	0.000246925	0	7.01623e-05	0	0	2.81706e-05	0	0.000145419	0	0.000237795	0.000155316
k__Bacteria;p__Firmicutes;c__Clostridia;o__Clostridiales;f__Ruminococcaceae;g__uncultured	0.00596549	0.0403553	0.0193081	0.00464649	0.00721964	0.0252986	0.00451789	0.0257496	0.0057601	0.0172644	0.0162544	0.00391752	0.0157295	0.0247768	0.0185242	0.0162046
k__Bacteria;p__Firmicutes;c__Erysipelotrichia;o__Erysipelotrichales;f__Erysipelotrichaceae;Other	0	2.31927e-05	0.000235178	0	0	0	0	0	2.35106e-05	0	0	0	0.000121183	2.36194e-05	0	0
k__Bacteria;p__Firmicutes;c__Erysipelotrichia;o__Erysipelotrichales;f__Erysipelotrichaceae;g__Allobaculum	0.00608385	0	0.000376285	0.00269007	2.65428e-05	0.000650983	0.00287718	2.33874e-05	0.000164574	0.00367173	0.00183109	0.00828503	0.00201163	0.000141717	0.000808504	0.000362403
k__Bacteria;p__Firmicutes;c__Erysipelotrichia;o__Erysipelotrichales;f__Erysipelotrichaceae;g__Coprobacillus	0	0	0	0	0	0	0	0	0	0	0	0	0	0	0	0
k__Bacteria;p__Firmicutes;c__Erysipelotrichia;o__Erysipelotrichales;f__Erysipelotrichaceae;g__Erysipelatoclostridium	0.000236726	0.000394276	0.00143459	0.000923863	0.00066357	0.000157134	0.000166449	7.01623e-05	0.00181032	0.000243161	0.00149304	0.000608804	0.00111488	0.000803061	0.000190236	0.000336517
k__Bacteria;p__Firmicutes;c__Erysipelotrichia;o__Erysipelotrichales;f__Erysipelotrichaceae;g__Turicibacter	0.000142035	0	0	0.00173904	0	0.000202029	0.00325764	0	0	2.43161e-05	0	7.94092e-05	0	0	7.13385e-05	0
k__Bacteria;p__Firmicutes;c__Erysipelotrichia;o__Erysipelotrichales;f__Erysipelotrichaceae;g__uncultured	0.000402434	0.000115964	0.000188142	0.000135862	0.000743198	4.48954e-05	0.000404233	0.000304037	0.00039968	0.000802432	0.0014367	0.000661743	0.000824043	0.000708583	9.51181e-05	0.000181202
k__Bacteria;p__Firmicutes;c__Erysipelotrichia;o__Erysipelotrichales;f__Erysipelotrichaceae;g__uncultured_bacterium	0	0	0	0.000271724	2.65428e-05	0	0	4.67749e-05	7.05318e-05	0	2.81706e-05	5.29395e-05	0	2.36194e-05	4.7559e-05	0
k__Bacteria;p__Firmicutes;c__Negativicutes;o__Selenomonadales;f__Veillonellaceae;Other	0	0.0101352	0	2.71724e-05	0	0.00415282	0	0	2.35106e-05	0.0120851	0.00416925	0.00129702	0.0121183	0.00682602	0.00925023	0.00458181
k__Bacteria;p__Firmicutes;c__Negativicutes;o__Selenomonadales;f__Veillonellaceae;g__Veillonella	0	0.00051024	0	0	0	2.24477e-05	0	0.000327424	0	0.000510638	0.000225365	0.000529395	7.27096e-05	0	2.37795e-05	0.000103544
k__Bacteria;p__Proteobacteria;Other;Other;Other;Other	0	4.63854e-05	0	0	0	0	0	0	0	0	0	0	0	0	0	0
k__Bacteria;p__Proteobacteria;c__Alphaproteobacteria;o__Rhizobiales;f__Brucellaceae;g__Pseudochrobactrum	0	2.31927e-05	0	0	0	0	0	0	0	0	0	0	0	4.72389e-05	0	0
k__Bacteria;p__Proteobacteria;c__Alphaproteobacteria;o__Rhodospirillales;f__Rhodospirillaceae;g__Thalassospira	0.00596549	0.00102048	0.00042332	0.0155698	0.0116257	0.00289575	0.00102247	0.00329763	0.000141064	0.000291793	0.000676094	0.000502925	0.00809501	0	0.00416142	0.00191556
k__Bacteria;p__Proteobacteria;c__Alphaproteobacteria;o__Rickettsiales;f__Mitochondria;g__Oryza_meyeriana	0	0	0	2.71724e-05	0	0	0	2.33874e-05	0	0	2.81706e-05	0	4.84731e-05	0	0	0
k__Bacteria;p__Proteobacteria;c__Alphaproteobacteria;o__Rickettsiales;f__Mitochondria;g__uncultured_alpha_proteobacterium	0.000355088	9.27708e-05	0.000470356	0.000190207	0.000106171	0.00208764	0.000380454	0.000631461	0.00359712	0.00374468	0.00171841	0.00121761	0.000654387	0.00132269	0.00145055	0.000207088
k__Bacteria;p__Proteobacteria;c__Alphaproteobacteria;o__Sphingomonadales;f__Sphingomonadaceae;g__Sphingomonas	7.10177e-05	0	0	0	0	4.48954e-05	0	7.01623e-05	0	2.43161e-05	0	0	0	0	0	0
k__Bacteria;p__Proteobacteria;c__Betaproteobacteria;o__Burkholderiales;f__Alcaligenaceae;g__Parasutterella	0.0207845	0.000417469	0.0245761	0.00733656	0.00268082	0.00745264	0.0240399	0.00399925	0.00702967	0.0190881	0.0163671	0.0707271	0.0220068	0.00318862	0.00787102	0.0101473
k__Bacteria;p__Proteobacteria;c__Betaproteobacteria;o__Burkholderiales;f__Burkholderiaceae;g__Burkholderia	0	2.31927e-05	2.35178e-05	0	0	0	0	0	0	0	0	0	0	2.36194e-05	0	0
k__Bacteria;p__Proteobacteria;c__Betaproteobacteria;o__Neisseriales;f__Neisseriaceae;g__Neisseria	7.10177e-05	0	2.35178e-05	2.71724e-05	0	2.24477e-05	7.13352e-05	0	0	0	0	0.000158818	4.84731e-05	0	0	0
k__Bacteria;p__Proteobacteria;c__Deltaproteobacteria;o__Desulfovibrionales;f__Desulfovibrionaceae;Other	0.000142035	0.0012756	2.35178e-05	5.43449e-05	7.96284e-05	0.000112238	0	0	0	0.000218845	0.000253535	2.64697e-05	0.000218129	0.000968397	7.13385e-05	0.000440061
k__Bacteria;p__Proteobacteria;c__Deltaproteobacteria;o__Desulfovibrionales;f__Desulfovibrionaceae;g__Bilophila	2.36726e-05	0.00132198	2.35178e-05	2.71724e-05	0	0.000224477	4.75568e-05	2.33874e-05	9.40424e-05	0.000194529	8.45118e-05	0	4.84731e-05	9.44778e-05	9.51181e-05	5.17719e-05
k__Bacteria;p__Proteobacteria;c__Deltaproteobacteria;o__Desulfovibrionales;f__Desulfovibrionaceae;g__Desulfovibrio	0.029354	0.0454577	0.0438136	0.0326341	0.020146	0.0728877	0.0110569	0.0278077	0.0131659	0.0659696	0.0215505	0.00558511	0.0313136	0.0520573	0.0638956	0.0334446
k__Bacteria;p__Proteobacteria;c__Epsilonproteobacteria;o__Campylobacterales;f__Helicobacteraceae;Other	0	2.31927e-05	0	0	0	0	0	0	0	0	0	0	0	0	0	0
k__Bacteria;p__Proteobacteria;c__Epsilonproteobacteria;o__Campylobacterales;f__Helicobacteraceae;g__Helicobacter	0.0192221	0.0214301	0.0242233	0.0521439	0.015793	0.0454117	0.0177387	0.0218205	0.0390511	0.0600365	0.0565102	0.12012	0.044983	0.166848	0.062445	0.0193627
k__Bacteria;p__Proteobacteria;c__Gammaproteobacteria;o__Enterobacteriales;f__Enterobacteriaceae;Other	0	4.63854e-05	0	0	0	0	0	0	0	0	0	0	0	0	0	0
k__Bacteria;p__Proteobacteria;c__Gammaproteobacteria;o__Enterobacteriales;f__Enterobacteriaceae;g__Escherichia_Shigella	0.000142035	0.00609968	9.40712e-05	0	0	2.24477e-05	2.37784e-05	0	0.00540744	9.72644e-05	2.81706e-05	0	0	0	4.7559e-05	0.00271802
k__Bacteria;p__Proteobacteria;c__Gammaproteobacteria;o__Pasteurellales;f__Pasteurellaceae;g__Pasteurella	0.00151504	4.63854e-05	7.05534e-05	0	0.000769741	0.000202029	2.37784e-05	0.000233874	9.40424e-05	0.00170213	8.45118e-05	0.000317637	4.84731e-05	2.36194e-05	4.7559e-05	0
k__Bacteria;p__Proteobacteria;c__Gammaproteobacteria;o__Pseudomonadales;f__Moraxellaceae;g__Acinetobacter	0	0	0	0	0	4.48954e-05	0	0	0	0	0	0	0	0	0	0
k__Bacteria;p__Saccharibacteria;c__Unknown_Class;o__Unknown_Order;f__Unknown_Family;g__Candidatus_Saccharimonas	0.00475818	0.000811745	0.00270455	0.00570621	0.00382216	0.00336715	0.00444656	0.00243229	0.00413787	0.00389058	0.00501437	0.00219699	0.00399903	0.00129907	0.00404252	0.00320986
k__Bacteria;p__Tenericutes;c__Mollicutes;o__Anaeroplasmatales;f__Anaeroplasmataceae;g__Anaeroplasma	0.0176834	0	0.00305731	0.000434759	0.0117054	0.00430996	0.000689573	0.00530895	0.00126957	0.00153191	0.00166207	0.0409751	0.0080223	0	0.00837039	0.00152727
k__Bacteria;p__Tenericutes;c__Mollicutes;o__Mollicutes_RF9;Ambiguous_taxa;Ambiguous_taxa	0.00018938	9.27708e-05	7.05534e-05	8.15173e-05	2.65428e-05	2.24477e-05	0.000190227	0.000210487	4.70212e-05	9.72644e-05	0.000169024	7.94092e-05	2.42365e-05	0	9.51181e-05	2.58859e-05
k__Bacteria;p__Tenericutes;c__Mollicutes;o__Mollicutes_RF9;Other;Other	0.000781195	0.000324698	0.000729052	0.00230966	0.00414068	0.00222232	0.00218761	0.00201132	0.000164574	0.000753799	0.00408474	0.000794092	0.000945225	4.72389e-05	0.00204504	0.000776578
k__Bacteria;p__Tenericutes;c__Mollicutes;o__Mollicutes_RF9;f__uncultured_bacterium;g__uncultured_bacterium	0.000710177	4.63854e-05	0.000964229	0.000679311	0.000318514	0.000516297	0.000903579	4.67749e-05	0	0.000267477	0.000394388	0.00142937	0.000557441	0	0.000546929	0.00012943
k__Bacteria;p__Tenericutes;c__Mollicutes;o__Mycoplasmatales;f__Mycoplasmataceae;g__Mycoplasma	0	0.000904516	0	0	0.000291971	2.24477e-05	0	0.000304037	0.00077585	0.000607903	0	0	0	0	7.13385e-05	0.00186379
k__Bacteria;p__Tenericutes;c__Mollicutes;o__Mycoplasmatales;f__Mycoplasmataceae;g__Ureaplasma	0.00307743	0.00025512	0.000446838	0.000978208	0.000371599	0.000493849	0.0012127	9.35497e-05	0.000211595	2.43161e-05	0	0.00156171	2.42365e-05	4.72389e-05	0.00137921	0.000776578
k__Bacteria;p__Tenericutes;c__Mollicutes;o__Mycoplasmatales;f__Mycoplasmataceae;g__uncultured	0.00239093	0.000463854	0.0160156	0.000951035	0.000928998	0.00370387	0.00130781	0.0042799	0.00171627	0.0151003	0.0174376	0.0116732	0.00339312	0.041523	0.00618267	0.000388289
k__Bacteria;p__Verrucomicrobia;c__Verrucomicrobiae;o__Verrucomicrobiales;f__Verrucomicrobiaceae;g__Akkermansia	0.000355088	0	0	0.0128254	0.047432	0	0.000118892	0.000420974	0	2.43161e-05	2.81706e-05	0	0	0	0	0.000440061

## Sheet: Species.Rel
Taxon	KO1	KO2	KO3	KO4	KO5	KO6	KO7	KO8	WT1	WT2	WT3	WT4	WT5	WT6	WT7	WT8
k__Bacteria;Other;Other;Other;Other;Other;Other	0.000165708	0.000278312	0.000117589	0.000163035	2.65428e-05	8.97908e-05	7.13352e-05	7.01623e-05	0.000211595	7.29483e-05	0.000366218	2.64697e-05	7.27096e-05	0.000118097	7.13385e-05	7.76578e-05
k__Bacteria;p__Actinobacteria;c__Actinobacteria;o__Bifidobacteriales;f__Bifidobacteriaceae;g__Bifidobacterium;Other	0.000568141	0	0	0.000353242	0	0	0.00014267	0	0.000117553	0.000753799	2.81706e-05	0.000291167	0.00128454	0	2.37795e-05	0.00012943
k__Bacteria;p__Actinobacteria;c__Coriobacteriia;o__Coriobacteriales;f__Coriobacteriaceae;Other;Other	0.000118363	6.95781e-05	7.05534e-05	0.000190207	0.000132714	2.24477e-05	4.75568e-05	2.33874e-05	0.000164574	0.00043769	0.000140853	0.00142937	0.000484731	2.36194e-05	2.37795e-05	0.000155316
k__Bacteria;p__Actinobacteria;c__Coriobacteriia;o__Coriobacteriales;f__Coriobacteriaceae;g__Enterorhabdus;Other	0	2.31927e-05	2.35178e-05	0	0	0	0	4.67749e-05	0	2.43161e-05	0	0	0	2.36194e-05	0	2.58859e-05
k__Bacteria;p__Actinobacteria;c__Coriobacteriia;o__Coriobacteriales;f__Coriobacteriaceae;g__Enterorhabdus;s__uncultured_bacterium	0.000497124	0.000162349	0.000352767	0.000163035	0.000132714	0.000224477	0.000642016	0.000163712	0.000282127	0.000316109	0.000619753	0.000502925	0.000290839	0.000212575	0.000166457	0.000232974
k__Bacteria;p__Actinobacteria;c__Coriobacteriia;o__Coriobacteriales;f__Coriobacteriaceae;g__Gordonibacter;s__uncultured_bacterium	9.46902e-05	0	0	0.000190207	0	0	0	0	0	4.86322e-05	0	5.29395e-05	0	4.72389e-05	0	0
k__Bacteria;p__Bacteroidetes;Other;Other;Other;Other;Other	0.0102502	0.000324698	0.00559723	0.00872235	0.00488388	0.000448954	0.00244917	0.00210487	0	0.00350152	0.0159727	0.00124408	0.0199467	0.000165336	0.000261575	0
k__Bacteria;p__Bacteroidetes;c__Bacteroidia;o__Bacteroidales;Other;Other;Other	0	0.000301505	0	0	0	0	0	0	2.35106e-05	0	0	0	0	0	0	2.58859e-05
k__Bacteria;p__Bacteroidetes;c__Bacteroidia;o__Bacteroidales;f__Bacteroidaceae;g__Bacteroides;Other	0.0636318	0.0405872	0.0832295	0.0310581	0.0950763	0.0428975	0.0452027	0.0536976	0.174073	0.0322432	0.126796	0.0352312	0.143262	0.070008	0.0562861	0.0512801
k__Bacteria;p__Bacteroidetes;c__Bacteroidia;o__Bacteroidales;f__Bacteroidaceae;g__Bacteroides;s__Bacteroides_acidifaciens	0	0.000185542	0	0	0	0	0	0	0	0	0	0	0	0	0	0
k__Bacteria;p__Bacteroidetes;c__Bacteroidia;o__Bacteroidales;f__Bacteroidaceae;g__Bacteroides;s__human_gut_metagenome	0	0	0	0	0	0	2.37784e-05	0	0.00799361	0.000194529	0	0	0	0	0	0.000155316
k__Bacteria;p__Bacteroidetes;c__Bacteroidia;o__Bacteroidales;f__Bacteroidaceae;g__Bacteroides;s__uncultured_bacterium	0.000426106	0.000371083	0.000399802	0.000326069	0.00047777	0	0.000689573	0.000187099	0.000423191	0.000170213	0.00092963	0.000555864	0.0017935	0.000141717	0	0
k__Bacteria;p__Bacteroidetes;c__Bacteroidia;o__Bacteroidales;f__Bacteroidaceae;g__Bacteroides;s__uncultured_organism	2.36726e-05	0.000834937	7.05534e-05	0.000461931	0.000265428	0.0014591	0.000618238	0.000444361	0.00138713	0.000559271	0.000197194	0.000185288	4.84731e-05	4.72389e-05	0.00235417	0.000207088
k__Bacteria;p__Bacteroidetes;c__Bacteroidia;o__Bacteroidales;f__Bacteroidales_S24_7_group;Ambiguous_taxa;Ambiguous_taxa	0.0318396	0.0186237	0.0439548	0.0320635	0.0235435	0.0269821	0.0810605	0.0105945	0.0333851	0.062079	0.0198884	0.11779	0.033301	0.0107468	0.0234228	0.0797805
k__Bacteria;p__Bacteroidetes;c__Bacteroidia;o__Bacteroidales;f__Bacteroidales_S24_7_group;Other;Other	0.0766281	0.00586776	0.0700595	0.0451062	0.0763636	0.0516297	0.119153	0.0768511	0.0335026	0.0553435	0.0408192	0.112232	0.0573679	0.00533799	0.0319597	0.0606249
k__Bacteria;p__Bacteroidetes;c__Bacteroidia;o__Bacteroidales;f__Bacteroidales_S24_7_group;g__mouse_gut_metagenome;s__mouse_gut_metagenome	0.00108894	0.00570541	0.00352767	0.000407587	0.00265428	0.000336715	0.000166449	0.00397586	0	0	0.000140853	0	7.27096e-05	0	0.000237795	0
k__Bacteria;p__Bacteroidetes;c__Bacteroidia;o__Bacteroidales;f__Bacteroidales_S24_7_group;g__uncultured_Bacteroidales_bacterium;s__uncultured_Bacteroidales_bacterium	0.0182279	0.0126864	0.0258696	0.0121733	0.0148905	0.0213927	0.0243253	0.0295617	0.0242159	0.0193556	0.0028734	0.0510866	0.00634998	0.00217299	0.0234228	0.0909891
k__Bacteria;p__Bacteroidetes;c__Bacteroidia;o__Bacteroidales;f__Bacteroidales_S24_7_group;g__uncultured_bacterium;s__uncultured_bacterium	0.117771	0.0312174	0.119517	0.129151	0.0873258	0.149053	0.166258	0.0688292	0.0651714	0.0502614	0.0428193	0.0960057	0.0564712	0.0190845	0.0959028	0.200047
k__Bacteria;p__Bacteroidetes;c__Bacteroidia;o__Bacteroidales;f__Bacteroidales_S24_7_group;g__unidentified;s__unidentified	0.00826172	0.0028759	0.024435	0.0100266	0.0347976	0.00967496	0.00573059	0.0198092	0.00644191	0.0021155	0.00400023	0.00868207	0.00247213	0.00458217	0.00877464	0.0143667
k__Bacteria;p__Bacteroidetes;c__Bacteroidia;o__Bacteroidales;f__Porphyromonadaceae;g__Butyricimonas;Ambiguous_taxa	0.000284071	0	9.40712e-05	0.000461931	0.000424685	2.24477e-05	9.51135e-05	0	0	0	0.000112682	0	2.42365e-05	0	9.51181e-05	0
k__Bacteria;p__Bacteroidetes;c__Bacteroidia;o__Bacteroidales;f__Porphyromonadaceae;g__Odoribacter;Ambiguous_taxa	0.000686504	0.00194819	0.000564427	0.000135862	0.000212342	0.00224477	0.00059446	0.0081856	0.00524286	0.0073921	0.00678911	0.00415575	0.00724673	0.00474751	0.00304378	0.000931894
k__Bacteria;p__Bacteroidetes;c__Bacteroidia;o__Bacteroidales;f__Porphyromonadaceae;g__Odoribacter;s__uncultured_bacterium	0.00400066	0.00173945	0.00312787	0.00442911	0.00504313	0.00289575	0.00235406	0.00425651	0.00159872	0.00175076	0.00200011	0.000291167	0.00201163	0.000684964	0.00363827	0.00152727
k__Bacteria;p__Bacteroidetes;c__Bacteroidia;o__Bacteroidales;f__Porphyromonadaceae;g__Odoribacter;s__unidentified	4.73451e-05	0.0022265	0	0.000815173	5.30856e-05	0.000673431	0.000190227	0.00804528	0.0114967	0.00296657	0.00157755	0.000211758	0.00145419	0.000141717	0.00114142	0.00116487
k__Bacteria;p__Bacteroidetes;c__Bacteroidia;o__Bacteroidales;f__Porphyromonadaceae;g__Parabacteroides;Ambiguous_taxa	0.0128542	0.0199921	0.0169093	0.00733656	0.021075	0.00911376	0.00518369	0.0142663	0.00639488	0.00488754	0.011719	0.00460573	0.0102278	0.00635363	0.00665826	0.00740338
k__Bacteria;p__Bacteroidetes;c__Bacteroidia;o__Bacteroidales;f__Porphyromonadaceae;g__Parabacteroides;Other	0.010771	0.00519517	0.0150984	0.00866801	0.00180491	0.00628536	0.00287718	0.00493475	0.016716	0.004231	0.00754972	0.00185288	0.00833737	0.00961311	0.00439921	0.00491833
k__Bacteria;p__Bacteroidetes;c__Bacteroidia;o__Bacteroidales;f__Prevotellaceae;Other;Other	0.00156239	0.000231927	0.000258696	0.00440193	5.30856e-05	0.000359163	0.00014267	0.000257262	0.000117553	0.000291793	0.000253535	0.00246169	0.00140572	0.000519628	0.000594488	0
k__Bacteria;p__Bacteroidetes;c__Bacteroidia;o__Bacteroidales;f__Prevotellaceae;g__Alloprevotella;Other	0.000378761	0.00106686	0.000141107	0.000298897	0.0001858	8.97908e-05	0.000190227	0.000163712	9.40424e-05	0	2.81706e-05	7.94092e-05	0.000169656	7.08583e-05	0.000261575	0.000336517
k__Bacteria;p__Bacteroidetes;c__Bacteroidia;o__Bacteroidales;f__Prevotellaceae;g__Alloprevotella;s__gut_metagenome	0.075113	0.100935	0.0232591	0.0779305	0.0682415	0.0274086	0.0443942	0.0684083	0.0491607	0.00775684	0.00898642	0.0286932	0.0489821	0.0370825	0.0631584	0.0917916
k__Bacteria;p__Bacteroidetes;c__Bacteroidia;o__Bacteroidales;f__Prevotellaceae;g__Prevotellaceae_NK3B31_group;s__uncultured_bacterium	0	0	0	0.000163035	0.041566	0	0	0.0662098	0	0	0	0	0	4.72389e-05	2.37795e-05	0
k__Bacteria;p__Bacteroidetes;c__Bacteroidia;o__Bacteroidales;f__Prevotellaceae;g__Prevotellaceae_UCG_001;Other	0	0.000139156	4.70356e-05	0	0	0.000471402	0	0	0.00592467	0.00189666	0.00183109	0.0028852	0.0035143	0.00193679	0.000760945	0.000698921
k__Bacteria;p__Bacteroidetes;c__Bacteroidia;o__Bacteroidales;f__Prevotellaceae;g__Prevotellaceae_UCG_001;s__uncultured_Bacteroidales_bacterium	0.115072	0.089663	0.0652384	0.0586109	0.0619509	0.0452546	0.229152	0.0119042	0.140264	0.0567295	0.0774692	0.107414	0.104023	0.0834475	0.0729318	0.0910668
k__Bacteria;p__Bacteroidetes;c__Bacteroidia;o__Bacteroidales;f__Prevotellaceae;g__Prevotellaceae_UCG_001;s__uncultured_bacterium	0.00165708	0.00338614	0.000893676	0.000434759	0.046503	0.00125707	0.00166449	0.00982272	0	0	0	0	2.42365e-05	0	0.000856063	0
k__Bacteria;p__Bacteroidetes;c__Bacteroidia;o__Bacteroidales;f__Rikenellaceae;g__Alistipes;Ambiguous_taxa	0.000615487	0.00271355	0.00239881	0.0106788	0.00217651	0.000897908	0.00118892	0.00975256	0.000869892	0.000534954	0.000591583	0.000211758	0.00070286	0.000118097	0.000927401	0.000362403
k__Bacteria;p__Bacteroidetes;c__Bacteroidia;o__Bacteroidales;f__Rikenellaceae;g__Alistipes;Other	0.0327392	0.0465478	0.0385927	0.059725	0.0803981	0.05044	0.0173582	0.0826746	0.0349368	0.00979939	0.0253817	0.00309696	0.031459	0.0269734	0.0453238	0.0255753
k__Bacteria;p__Bacteroidetes;c__Bacteroidia;o__Bacteroidales;f__Rikenellaceae;g__Alistipes;s__uncultured_bacterium	0.0048292	0.00512559	0.0169093	0.00263573	0.00488388	0.00581395	0.00408988	0.0325787	0.0144355	0.00668693	0.00729619	0.00179994	0.01127	0.00446407	0.00477968	0.00227796
k__Bacteria;p__Bacteroidetes;c__Bacteroidia;o__Bacteroidales;f__Rikenellaceae;g__Alistipes;s__unidentified	0	9.27708e-05	0	0	0	0	0	0	0	0	0	0	0	0	0	0
k__Bacteria;p__Bacteroidetes;c__Bacteroidia;o__Bacteroidales;f__Rikenellaceae;g__Rikenella;Ambiguous_taxa	0.0019885	0.00122921	0.000517391	0.00217379	0.000743198	0.00166113	0.00168827	0.00514524	0.00441999	0.00158055	0.00315511	0.00198523	0.00176927	0.000779442	0.00192614	0.00235562
k__Bacteria;p__Bacteroidetes;c__Bacteroidia;o__Bacteroidales;f__Rikenellaceae;g__Rikenella;Other	0.00677035	0	0.00413913	0.00163035	0.000159257	0.00103259	0.000404233	0	0.00152819	0.00245593	0.00411291	0.00283226	0.0027872	0.000472389	0.000594488	0.00191556
k__Bacteria;p__Bacteroidetes;c__Bacteroidia;o__Bacteroidales;f__Rikenellaceae;g__Rikenellaceae_RC9_gut_group;Other	0.0234832	0.00586776	0.021213	0.0128797	0.00453882	0.0175317	0.0233028	0.0135413	0.0274604	0.0509422	0.062088	0.0251727	0.0390208	0.0453257	0.0174304	0.0108203
k__Bacteria;p__Bacteroidetes;c__Bacteroidia;o__Bacteroidales;f__Rikenellaceae;g__Rikenellaceae_RC9_gut_group;s__uncultured_bacterium	0.00248562	0.000487047	0.00124644	0.000760828	0.000796284	0.0014142	0.00185471	0.000420974	0.0013401	0.00209119	0.00115499	0.000899971	0.00315075	0.000684964	0.0010463	0.00217442
k__Bacteria;p__Bacteroidetes;c__Bacteroidia;o__Bacteroidales;f__Rs_E47_termite_group;Other;Other	0.000686504	0	0.000658498	0.00230966	0.000265428	0.000314268	0.000665795	0	0	0.00102128	0.00247901	0.000105879	0.00731944	2.36194e-05	4.7559e-05	0
k__Bacteria;p__Bacteroidetes;c__Cytophagia;o__Cytophagales;f__Cytophagaceae;g__Pontibacter;Other	0	2.31927e-05	0	0	0	0	0	0	0	0	0	0	0	0	0	0
k__Bacteria;p__Chlamydiae;c__Chlamydiae;o__Chlamydiales;f__Chlamydiaceae;g__Chlamydia;Ambiguous_taxa	0	2.31927e-05	0	0	0	2.24477e-05	0	7.01623e-05	0	0.000170213	0.000169024	0.000608804	0.000339312	0.000212575	0.000166457	2.58859e-05
k__Bacteria;p__Cyanobacteria;c__Chloroplast;o__Lolium_perenne;f__Lolium_perenne;g__Lolium_perenne;s__Lolium_perenne	0	0	2.35178e-05	0	2.65428e-05	2.24477e-05	0	0.000163712	2.35106e-05	0	5.63412e-05	2.64697e-05	4.84731e-05	2.36194e-05	0	0
k__Bacteria;p__Cyanobacteria;c__Chloroplast;o__Phaseolus_acutifolius_(tepary_bean);f__Phaseolus_acutifolius_(tepary_bean);g__Phaseolus_acutifolius_(tepary_bean);s__Phaseolus_acutifolius_(tepary_bean)	0	0	0	0	0	0	0	0	9.40424e-05	2.43161e-05	0	2.64697e-05	2.42365e-05	0	2.37795e-05	0
k__Bacteria;p__Cyanobacteria;c__Melainabacteria;Other;Other;Other;Other	0	2.31927e-05	0	0	0	0	0	0	0	0	0	0	0	0	0	0
k__Bacteria;p__Cyanobacteria;c__Melainabacteria;o__Gastranaerophilales;Ambiguous_taxa;Ambiguous_taxa;Ambiguous_taxa	0.00163341	0.000394276	0.000776087	0.00508125	0.00119443	0.00157134	0.000642016	0.00287665	0	0.00121581	0.00329596	0.000794092	0.00382937	0.000236194	0.0020926	0.000284745
k__Bacteria;p__Cyanobacteria;c__Melainabacteria;o__Gastranaerophilales;Other;Other;Other	0.000520796	0.000950901	0.000117589	0.00464649	0.00350365	0.000538745	0.000214005	0.00187099	0	0.000729483	0.00160572	0.000185288	0.00077557	0	0.0011652	2.58859e-05
k__Bacteria;p__Cyanobacteria;c__Melainabacteria;o__Gastranaerophilales;f__uncultured_bacterium;g__uncultured_bacterium;s__uncultured_bacterium	0.00535	0.00663311	0.000799605	0.0427966	0.0175713	0.00125707	0.000856022	0.00682913	2.35106e-05	0.000486322	0.00092963	0.00553217	0.02111	4.72389e-05	0.00233039	0.000983666
k__Bacteria;p__Deferribacteres;c__Deferribacteres;o__Deferribacterales;f__Deferribacteraceae;g__Mucispirillum;Ambiguous_taxa	0	0	0	0.00195642	0.000398142	0.000202029	0	0	0	4.86322e-05	0	0	0	0	7.13385e-05	0
k__Bacteria;p__Deferribacteres;c__Deferribacteres;o__Deferribacterales;f__Deferribacteraceae;g__Mucispirillum;Other	0	6.95781e-05	0.000352767	0.00130428	0.000159257	0.000336715	2.37784e-05	0	0	2.43161e-05	0.000140853	5.29395e-05	0	2.36194e-05	7.13385e-05	0
k__Bacteria;p__Deferribacteres;c__Deferribacteres;o__Deferribacterales;f__Deferribacteraceae;g__Mucispirillum;s__uncultured_bacterium	0.00262765	0.00426746	0.00223419	0.00010869	0	0.00341205	0.00111758	0.00364844	0.00653595	0.0397568	0.044087	0.00510866	0.00508968	0.0843214	0.00244929	0.00419352
k__Bacteria;p__Firmicutes;Other;Other;Other;Other;Other	0	0.000208734	0	0	0	0	0	0	0	0	0	0	0	0	0	0
k__Bacteria;p__Firmicutes;c__Bacilli;Other;Other;Other;Other	0	0	0	0	0.000238885	0	0	0.000210487	0	0	0	0	0	0	0	2.58859e-05
k__Bacteria;p__Firmicutes;c__Bacilli;o__Bacillales;f__Bacillaceae;g__Bacillus;Other	0	2.31927e-05	0	0	0	0	0	0	0	0	0	0	0	0	0	0
k__Bacteria;p__Firmicutes;c__Bacilli;o__Bacillales;f__Bacillaceae;g__Bacillus;s__Bacillus_amyloliquefaciens	0	0.00025512	0	5.43449e-05	0	4.48954e-05	0	0	0	2.43161e-05	0	2.64697e-05	0	0	4.7559e-05	0
k__Bacteria;p__Firmicutes;c__Bacilli;o__Bacillales;f__Family_XI;g__Gemella;Ambiguous_taxa	0	0	0	5.43449e-05	0	4.48954e-05	0	0	0	0	0	0.000185288	0	0	2.37795e-05	0
k__Bacteria;p__Firmicutes;c__Bacilli;o__Bacillales;f__Paenibacillaceae;g__Paenibacillus;Other	0	2.31927e-05	0	0.000815173	0.000159257	0	0	0.000280649	2.35106e-05	0	0	0	0	2.36194e-05	0	7.76578e-05
k__Bacteria;p__Firmicutes;c__Bacilli;o__Lactobacillales;Other;Other;Other	0.00168075	0.00394276	0.0023753	0.00138579	0.00135368	0.000897908	0.00863155	0.000584686	0.00195138	0.000607903	0.00464815	0.00320284	0.00113912	0.000354292	0.000428031	0.00535839
k__Bacteria;p__Firmicutes;c__Bacilli;o__Lactobacillales;f__Lactobacillaceae;g__Lactobacillus;Other	0	0.000417469	0.000470356	0.000163035	5.30856e-05	6.73431e-05	0.000451789	0.000771785	0.00150468	0.0015076	0.000169024	0	0.000484731	2.36194e-05	0.000142677	0.0011131
k__Bacteria;p__Firmicutes;c__Bacilli;o__Lactobacillales;f__Lactobacillaceae;g__Lactobacillus;s__Lactobacillus_intestinalis	0	0	0	0	0	0	0	0	0.000587765	0.000243161	0	0	9.69462e-05	0	4.7559e-05	2.58859e-05
k__Bacteria;p__Firmicutes;c__Bacilli;o__Lactobacillales;f__Lactobacillaceae;g__Lactobacillus;s__Lactobacillus_vaginalis	2.36726e-05	0.000115964	7.05534e-05	0	0	2.24477e-05	4.75568e-05	0.000444361	0.000564254	2.43161e-05	0.000225365	0	0.000363548	2.36194e-05	7.13385e-05	0.000232974
k__Bacteria;p__Firmicutes;c__Bacilli;o__Lactobacillales;f__Streptococcaceae;g__Lactococcus;Other	0.00125465	0.000394276	7.05534e-05	2.71724e-05	0.000291971	2.24477e-05	0	7.01623e-05	4.70212e-05	0	0	5.29395e-05	0	0	4.7559e-05	7.76578e-05
k__Bacteria;p__Firmicutes;c__Bacilli;o__Lactobacillales;f__Streptococcaceae;g__Streptococcus;Other	0.00018938	0.000139156	0.000141107	0.00010869	7.96284e-05	4.48954e-05	0.000190227	0.000140325	7.05318e-05	0.00119149	0.000704265	0.000926441	0.000363548	0.000141717	4.7559e-05	0
k__Bacteria;p__Firmicutes;c__Bacilli;o__Lactobacillales;f__Streptococcaceae;g__Streptococcus;s__Streptococcus_acidominimus	4.73451e-05	0	2.35178e-05	5.43449e-05	0	2.24477e-05	9.51135e-05	0	0	0.000121581	5.63412e-05	7.94092e-05	7.27096e-05	0	0	0
k__Bacteria;p__Firmicutes;c__Clostridia;o__Clostridiales;Other;Other;Other	0.00847478	0.00102048	0.000987747	0.00141297	0.00297279	0.00356918	0.000808465	0.000701623	0.000446701	0.00143465	0.00284523	0.000502925	0.00339312	0.000921158	0.00282976	0.00012943
k__Bacteria;p__Firmicutes;c__Clostridia;o__Clostridiales;f__Christensenellaceae;g__Christensenellaceae_R_7_group;Other	0.000213053	0	0	8.15173e-05	0.000291971	4.48954e-05	0.000190227	0	7.05318e-05	0.000194529	0.000253535	0	0.000315075	0	7.13385e-05	0
k__Bacteria;p__Firmicutes;c__Clostridia;o__Clostridiales;f__Christensenellaceae;g__Christensenellaceae_R_7_group;s__bacterium_YE57	2.36726e-05	0	0	0.000244552	0.000875912	0	0	0	0	0	0	0	0	0	0	0
k__Bacteria;p__Firmicutes;c__Clostridia;o__Clostridiales;f__Christensenellaceae;g__uncultured;Ambiguous_taxa	7.10177e-05	4.63854e-05	0.000164625	0.000135862	0.000106171	4.48954e-05	4.75568e-05	4.67749e-05	0	0.000145897	5.63412e-05	0	2.42365e-05	4.72389e-05	2.37795e-05	7.76578e-05
k__Bacteria;p__Firmicutes;c__Clostridia;o__Clostridiales;f__Christensenellaceae;g__uncultured;s__uncultured_bacterium	2.36726e-05	0	0	0	5.30856e-05	4.48954e-05	2.37784e-05	0	0	0	0	2.64697e-05	4.84731e-05	9.44778e-05	2.37795e-05	0
k__Bacteria;p__Firmicutes;c__Clostridia;o__Clostridiales;f__Clostridiaceae_1;g__Candidatus_Arthromitus;Other	0	0.000162349	0	0.000271724	0.000159257	0	0.000428011	2.33874e-05	4.70212e-05	0.000729483	0	0.000344107	0	0	7.13385e-05	0
k__Bacteria;p__Firmicutes;c__Clostridia;o__Clostridiales;f__Clostridiaceae_1;g__Clostridium_sensu_stricto_1;s__uncultured_bacterium	0.000497124	0	0	0.00385849	0	8.97908e-05	0.00599215	2.33874e-05	0	9.72644e-05	2.81706e-05	0	0.000363548	0	2.37795e-05	0.000181202
k__Bacteria;p__Firmicutes;c__Clostridia;o__Clostridiales;f__Clostridiales_vadinBB60_group;Ambiguous_taxa;Ambiguous_taxa	0.000165708	0.000301505	0.000682016	0.000326069	0.000106171	0.00109994	9.51135e-05	0.00163712	9.40424e-05	0.000486322	0.000507071	7.94092e-05	0.000315075	7.08583e-05	0.000856063	0.000232974
k__Bacteria;p__Firmicutes;c__Clostridia;o__Clostridiales;f__Clostridiales_vadinBB60_group;Other;Other	0.000118363	0	0.000188142	0.00616814	0.000132714	0.000157134	9.51135e-05	0.0011226	2.35106e-05	0.000243161	8.45118e-05	2.64697e-05	0.000169656	2.36194e-05	9.51181e-05	0.000155316
k__Bacteria;p__Firmicutes;c__Clostridia;o__Clostridiales;f__Clostridiales_vadinBB60_group;g__uncultured_bacterium;s__uncultured_bacterium	0.0188197	0.00619245	0.0350415	0.021901	0.00414068	0.00985454	0.0183569	0.00601057	0.000963935	0.0200851	0.00783143	0.00307049	0.0108822	0.00330672	0.00922645	0.00465947
k__Bacteria;p__Firmicutes;c__Clostridia;o__Clostridiales;f__Family_XIII;Other;Other	0.000118363	0	7.05534e-05	5.43449e-05	7.96284e-05	8.97908e-05	0	0.000140325	4.70212e-05	4.86322e-05	5.63412e-05	0	2.42365e-05	2.36194e-05	9.51181e-05	2.58859e-05
k__Bacteria;p__Firmicutes;c__Clostridia;o__Clostridiales;f__Family_XIII;g__Anaerovorax;s__uncultured_bacterium	2.36726e-05	0.000208734	0.000117589	5.43449e-05	0	0	0	9.35497e-05	0.000117553	4.86322e-05	5.63412e-05	0	0	7.08583e-05	2.37795e-05	5.17719e-05
k__Bacteria;p__Firmicutes;c__Clostridia;o__Clostridiales;f__Family_XIII;g__Family_XIII_AD3011_group;Ambiguous_taxa	4.73451e-05	0	7.05534e-05	8.15173e-05	0.000159257	0.000112238	2.37784e-05	0.000187099	0	2.43161e-05	0.000281706	0	7.27096e-05	0	0.000190236	0
k__Bacteria;p__Firmicutes;c__Clostridia;o__Clostridiales;f__Family_XIII;g__Family_XIII_AD3011_group;Other	0	2.31927e-05	7.05534e-05	5.43449e-05	2.65428e-05	0	0	2.33874e-05	9.40424e-05	4.86322e-05	0.000169024	0	7.27096e-05	0	7.13385e-05	0
k__Bacteria;p__Firmicutes;c__Clostridia;o__Clostridiales;f__Family_XIII;g__Family_XIII_UCG_001;s__uncultured_bacterium	0	9.27708e-05	9.40712e-05	8.15173e-05	2.65428e-05	0.000112238	0	0.000163712	4.70212e-05	0.000121581	0.000169024	0	4.84731e-05	4.72389e-05	2.37795e-05	0.000103544
k__Bacteria;p__Firmicutes;c__Clostridia;o__Clostridiales;f__Family_XIII;g__[Eubacterium]_brachy_group;s__uncultured_bacterium	4.73451e-05	2.31927e-05	7.05534e-05	0	0	2.24477e-05	2.37784e-05	4.67749e-05	7.05318e-05	2.43161e-05	0.000169024	0	4.84731e-05	2.36194e-05	2.37795e-05	0
k__Bacteria;p__Firmicutes;c__Clostridia;o__Clostridiales;f__Family_XIII;g__[Eubacterium]_nodatum_group;Other	9.46902e-05	6.95781e-05	4.70356e-05	0.000163035	0.000212342	0	9.51135e-05	9.35497e-05	0.000540744	0.000291793	0.000225365	7.94092e-05	0.000290839	0.000165336	0.000142677	0.000207088
k__Bacteria;p__Firmicutes;c__Clostridia;o__Clostridiales;f__Lachnospiraceae;Other;Other	0.0267973	0.0643366	0.0273747	0.0773599	0.024207	0.0495645	0.0114612	0.0450208	0.0271547	0.0513799	0.0458336	0.0144789	0.0460737	0.0267844	0.0503412	0.0258342
k__Bacteria;p__Firmicutes;c__Clostridia;o__Clostridiales;f__Lachnospiraceae;g__Acetatifactor;Other	9.46902e-05	0	0	0	5.30856e-05	0.000179582	4.75568e-05	0.000210487	0	0.000170213	0.000225365	0	9.69462e-05	7.08583e-05	4.7559e-05	2.58859e-05
k__Bacteria;p__Firmicutes;c__Clostridia;o__Clostridiales;f__Lachnospiraceae;g__Acetatifactor;s__uncultured_bacterium	2.36726e-05	0.00333975	0.000235178	0	0.0001858	0.000538745	4.75568e-05	0.000233874	0.000258617	0.000607903	0.00104231	5.29395e-05	7.27096e-05	0	0.000356693	0.00012943
k__Bacteria;p__Firmicutes;c__Clostridia;o__Clostridiales;f__Lachnospiraceae;g__Acetitomaculum;s__uncultured_bacterium	2.36726e-05	0	7.05534e-05	0	0	0	0	0	0	0	0	2.64697e-05	0	0	7.13385e-05	0
k__Bacteria;p__Firmicutes;c__Clostridia;o__Clostridiales;f__Lachnospiraceae;g__Blautia;s__Lachnospiraceae_bacterium_615	0.00165708	0.000440661	0.000352767	0.00326069	0.0001858	0.000359163	0.000998692	0.000327424	0.000141064	0.00410942	0.00428193	0.000158818	0.000290839	0.000496008	0.000214016	0.000155316
k__Bacteria;p__Firmicutes;c__Clostridia;o__Clostridiales;f__Lachnospiraceae;g__Coprococcus_1;Other	4.73451e-05	0.000626203	4.70356e-05	0.00176621	5.30856e-05	8.97908e-05	0.000713352	0.000350812	0	0.000145897	0.000112682	7.94092e-05	0.000315075	0	0.000166457	7.76578e-05
k__Bacteria;p__Firmicutes;c__Clostridia;o__Clostridiales;f__Lachnospiraceae;g__Coprococcus_1;s__uncultured_bacterium	0.00231991	0.00487047	0.00119941	0.00239117	0.00135368	0.00356918	0.00073713	0.00145002	0.000564254	0.00138602	0.00152121	0.000264697	0.000751333	0.000283433	0.00335291	0.00100955
k__Bacteria;p__Firmicutes;c__Clostridia;o__Clostridiales;f__Lachnospiraceae;g__Incertae_Sedis;s__uncultured_bacterium	0.00525531	0.00118283	0.00284565	0.00491821	0.00655607	0.00356918	0.00278207	0.00119276	4.70212e-05	0.0136413	0.00904276	0.00100585	0.00290839	0.00186594	0.00294866	0.00160493
k__Bacteria;p__Firmicutes;c__Clostridia;o__Clostridiales;f__Lachnospiraceae;g__Lachnoclostridium;Other	0.00194115	0.00674908	0.00101127	0.000923863	0.000875912	0.0014591	0.00332897	0.00259601	0.001105	0.00328267	0.00292974	0.00187935	0.00256907	0.00200765	0.00135543	0.000595377
k__Bacteria;p__Firmicutes;c__Clostridia;o__Clostridiales;f__Lachnospiraceae;g__Lachnospiraceae_FCS020_group;Other	0.000213053	0.000440661	0.000188142	0.000353242	7.96284e-05	0.000246925	9.51135e-05	0.000140325	0.000188085	0.000291793	0.000112682	5.29395e-05	9.69462e-05	0.000307053	0.000356693	0.000232974
k__Bacteria;p__Firmicutes;c__Clostridia;o__Clostridiales;f__Lachnospiraceae;g__Lachnospiraceae_NK4A136_group;Ambiguous_taxa	0.0115996	0.0432776	0.004633	0.00663007	0.00443265	0.0103484	0.00271074	0.0120679	0.00209244	0.0211307	0.00343681	0.00619392	0.00232671	0.00890453	0.00782346	0.00621263
k__Bacteria;p__Firmicutes;c__Clostridia;o__Clostridiales;f__Lachnospiraceae;g__Lachnospiraceae_NK4A136_group;Other	0.0517956	0.0365285	0.01317	0.0269551	0.0156868	0.0265107	0.00948758	0.022639	0.00347957	0.0277933	0.019156	0.00423516	0.0114881	0.00441684	0.0254203	0.0159199
k__Bacteria;p__Firmicutes;c__Clostridia;o__Clostridiales;f__Lachnospiraceae;g__Lachnospiraceae_NK4A136_group;s__uncultured_Clostridiales_bacterium	0.0167602	0.00289909	0.00599704	0.00247269	0.00196417	0.00592619	0.000665795	0.00584686	0.00300936	0.00488754	0.00994422	0.00153524	0.00465342	0.0377439	0.00520771	0.00411587
k__Bacteria;p__Firmicutes;c__Clostridia;o__Clostridiales;f__Lachnospiraceae;g__Lachnospiraceae_NK4A136_group;s__uncultured_bacterium	0.0289515	0.107498	0.0300793	0.0136949	0.0259058	0.0220661	0.0111521	0.00827915	0.0163869	0.0410456	0.0520311	0.00333519	0.00685894	0.0373423	0.0200699	0.00634206
k__Bacteria;p__Firmicutes;c__Clostridia;o__Clostridiales;f__Lachnospiraceae;g__Lachnospiraceae_NK4A136_group;s__unidentified	0.0017281	0.00433704	0.00552668	0.00184773	0.00047777	0.0376223	0.000428011	0.00250246	0.024404	0.00500912	0.0340583	0.000238228	0.000145419	0.000283433	0.0452524	0.0062644
k__Bacteria;p__Firmicutes;c__Clostridia;o__Clostridiales;f__Lachnospiraceae;g__Lachnospiraceae_UCG_001;Ambiguous_taxa	0	0	0	0.000326069	0	0	0	0	2.35106e-05	0.000389058	0.000112682	0.000105879	0	0	0	0.000440061
k__Bacteria;p__Firmicutes;c__Clostridia;o__Clostridiales;f__Lachnospiraceae;g__Lachnospiraceae_UCG_001;Other	0.00139668	0.000115964	0.00084664	0.00138579	0	0.00428751	0.000285341	9.35497e-05	0.00216298	0.00554407	0.00346498	0.000529395	0.00063015	4.72389e-05	0.0056833	0.00287334
k__Bacteria;p__Firmicutes;c__Clostridia;o__Clostridiales;f__Lachnospiraceae;g__Lachnospiraceae_UCG_001;s__uncultured_Clostridiales_bacterium	0	9.27708e-05	0	0	0	0	0	0	0	0	0	0	0	0	0	0
k__Bacteria;p__Firmicutes;c__Clostridia;o__Clostridiales;f__Lachnospiraceae;g__Lachnospiraceae_UCG_001;s__uncultured_bacterium	9.46902e-05	0.017093	0.0148162	0.00233683	0.000371599	0.00029182	4.75568e-05	0.0146405	0.00105798	0.00109422	0.000507071	0.000767622	0.0040475	0.0126364	0.000665826	0.000543605
k__Bacteria;p__Firmicutes;c__Clostridia;o__Clostridiales;f__Lachnospiraceae;g__Lachnospiraceae_UCG_005;Ambiguous_taxa	9.46902e-05	0.00051024	0.000188142	0.00010869	0.000106171	0.000740774	0.0008798	0.00320408	0.000728829	0.000145897	0.000563412	0.000132349	0.00140572	0.000803061	0.000856063	0.000207088
k__Bacteria;p__Firmicutes;c__Clostridia;o__Clostridiales;f__Lachnospiraceae;g__Lachnospiraceae_UCG_006;Other	0.000213053	0.000185542	9.40712e-05	0	0.000159257	0.000808117	0.000451789	0.000210487	7.05318e-05	0.000170213	0.000140853	7.94092e-05	9.69462e-05	0.000165336	0.000594488	2.58859e-05
k__Bacteria;p__Firmicutes;c__Clostridia;o__Clostridiales;f__Lachnospiraceae;g__Lachnospiraceae_UCG_006;s__uncultured_bacterium	0.000118363	0.000579818	9.40712e-05	0.000163035	0.000132714	6.73431e-05	0.000166449	0.000350812	9.40424e-05	0.000170213	0.000140853	2.64697e-05	4.84731e-05	0.000354292	9.51181e-05	5.17719e-05
k__Bacteria;p__Firmicutes;c__Clostridia;o__Clostridiales;f__Lachnospiraceae;g__Lachnospiraceae_UCG_008;s__uncultured_Clostridiales_bacterium	0	0	0.030385	0.00249986	0	0.00184071	0	0	0.00315042	0.00104559	0.00092963	0.000899971	0.00283568	0.00042515	0.00280598	0.00559136
k__Bacteria;p__Firmicutes;c__Clostridia;o__Clostridiales;f__Lachnospiraceae;g__Lachnospiraceae_UCG_010;s__uncultured_bacterium	7.10177e-05	6.95781e-05	0.000141107	0.000190207	2.65428e-05	2.24477e-05	4.75568e-05	2.33874e-05	7.05318e-05	4.86322e-05	2.81706e-05	2.64697e-05	7.27096e-05	4.72389e-05	4.7559e-05	0.000103544
k__Bacteria;p__Firmicutes;c__Clostridia;o__Clostridiales;f__Lachnospiraceae;g__Marvinbryantia;s__uncultured_bacterium	2.36726e-05	0	4.70356e-05	0.0012771	0	6.73431e-05	0.000523124	0.000187099	0.000846382	4.86322e-05	0.000676094	5.29395e-05	0.00113912	0.000708583	2.37795e-05	0.000621263
k__Bacteria;p__Firmicutes;c__Clostridia;o__Clostridiales;f__Lachnospiraceae;g__Roseburia;Other	0.00018938	0.000765359	0	0.0100538	2.65428e-05	0.000157134	4.75568e-05	2.33874e-05	0.000258617	0.000389058	0.000140853	0.00158818	7.27096e-05	0.00103926	2.37795e-05	0.00012943
k__Bacteria;p__Firmicutes;c__Clostridia;o__Clostridiales;f__Lachnospiraceae;g__Roseburia;s__Eubacterium_sp._14_2	0	4.63854e-05	0.000611463	0	0	8.97908e-05	0	4.67749e-05	2.35106e-05	2.43161e-05	0	2.64697e-05	0.000557441	2.36194e-05	0.000118898	0.000880122
k__Bacteria;p__Firmicutes;c__Clostridia;o__Clostridiales;f__Lachnospiraceae;g__Roseburia;s__mouse_gut_metagenome	0	0	0.000258696	0	0	0	0	0.000795173	0	0	5.63412e-05	0	7.27096e-05	0.000141717	0	0
k__Bacteria;p__Firmicutes;c__Clostridia;o__Clostridiales;f__Lachnospiraceae;g__Roseburia;s__uncultured_Clostridiales_bacterium	0	0.000115964	2.35178e-05	0	0.000265428	8.97908e-05	0.000190227	0.000725011	0.00077585	0.000340426	8.45118e-05	0.000105879	0.000145419	0.00101564	0.000261575	0.00300277
k__Bacteria;p__Firmicutes;c__Clostridia;o__Clostridiales;f__Lachnospiraceae;g__Roseburia;s__uncultured_bacterium	0.000307743	0.0149825	0.00206957	0.00801587	0.000106171	0.000853012	0.000118892	0.00105243	0.00284478	0.0019696	0.0028734	0.000608804	0.00121183	0.000614106	0.00126031	0.00124253
k__Bacteria;p__Firmicutes;c__Clostridia;o__Clostridiales;f__Lachnospiraceae;g__Tyzzerella;Other	0	2.31927e-05	0	0	0	0	0	0	0	0	0	0	0	0	0	0
k__Bacteria;p__Firmicutes;c__Clostridia;o__Clostridiales;f__Lachnospiraceae;g__Tyzzerella;s__uncultured_bacterium	0.000142035	0.00143795	0.000188142	2.71724e-05	7.96284e-05	0.000763222	0.00014267	0.000865335	0.000517233	0.000851064	0.000760606	0.000688213	0.00063015	0.00106287	0.000594488	0.000207088
k__Bacteria;p__Firmicutes;c__Clostridia;o__Clostridiales;f__Lachnospiraceae;g__Tyzzerella_3;Other	0	2.31927e-05	0	0	0	0	0	0	0	0	0	0	0	0	0	0
k__Bacteria;p__Firmicutes;c__Clostridia;o__Clostridiales;f__Lachnospiraceae;g__Tyzzerella_3;s__uncultured_bacterium	4.73451e-05	0.00146114	0.000164625	0.000190207	5.30856e-05	0.00132441	0	0.0011226	0.000611276	0.000364742	0.000281706	2.64697e-05	4.84731e-05	2.36194e-05	0.0018548	0.000440061
k__Bacteria;p__Firmicutes;c__Clostridia;o__Clostridiales;f__Lachnospiraceae;g__Tyzzerella_3;s__uncultured_rumen_bacterium	0.000165708	0	0.000329249	0	0.000398142	8.97908e-05	0.000118892	0	0.00171627	0.00177508	0.00121134	0.00283226	0.00172079	0.00191317	2.37795e-05	0
k__Bacteria;p__Firmicutes;c__Clostridia;o__Clostridiales;f__Lachnospiraceae;g__uncultured;Other	0.00196482	0.00637799	0.0042332	0.00380414	0.00183145	0.00422017	0.00216383	0.0035315	0.00324446	0.00520365	0.00388754	0.00150877	0.00317499	0.00238556	0.00282976	0.00310631
k__Bacteria;p__Firmicutes;c__Clostridia;o__Clostridiales;f__Lachnospiraceae;g__uncultured;s__Lachnospiraceae_bacterium_6_1	0	0	0.00282213	0.00010869	0	0.000673431	2.37784e-05	0	4.70212e-05	7.29483e-05	8.45118e-05	0.000158818	7.27096e-05	0.000259814	0.0010463	2.58859e-05
k__Bacteria;p__Firmicutes;c__Clostridia;o__Clostridiales;f__Lachnospiraceae;g__uncultured;s__mouse_gut_metagenome	0	2.31927e-05	0	0	0	0	0	0	0	0	0	0	0	0	0	0
k__Bacteria;p__Firmicutes;c__Clostridia;o__Clostridiales;f__Lachnospiraceae;g__uncultured;s__uncultured_bacterium	0.00191748	0.0124545	0.00190494	0.00089669	0.00132714	0.00282841	0.000784687	0.00535572	0.00164574	0.00559271	0.00377486	0.00116467	0.00140572	0.00212575	0.00244929	0.00157904
k__Bacteria;p__Firmicutes;c__Clostridia;o__Clostridiales;f__Lachnospiraceae;g__uncultured;s__unidentified	0.000473451	0.00950901	0.00282213	0.00114124	0.00047777	0.00190805	0.000285341	0.00282988	0.0042084	0.00131307	0.00321145	0.000211758	0.00256907	0.00136993	0.00187858	0.000854236
k__Bacteria;p__Firmicutes;c__Clostridia;o__Clostridiales;f__Peptococcaceae;g__Peptococcus;s__uncultured_bacterium	7.10177e-05	0.000185542	0.000305731	0.000244552	0	0.000269372	9.51135e-05	9.35497e-05	0.000188085	0.000948328	0.000112682	0.000105879	4.84731e-05	7.08583e-05	0.000142677	2.58859e-05
k__Bacteria;p__Firmicutes;c__Clostridia;o__Clostridiales;f__Peptococcaceae;g__uncultured;Other	2.36726e-05	2.31927e-05	2.35178e-05	0	0	4.48954e-05	4.75568e-05	0	0	0	0	0	0	0	0	0
k__Bacteria;p__Firmicutes;c__Clostridia;o__Clostridiales;f__Peptococcaceae;g__uncultured;s__uncultured_bacterium	0	0	0	0	0	0.000112238	0	0.000140325	0.000211595	0	0	0	0	0	7.13385e-05	0.00012943
k__Bacteria;p__Firmicutes;c__Clostridia;o__Clostridiales;f__Peptococcaceae;g__uncultured;s__unidentified	0.00113628	0	0.00256344	0.000978208	0.00106171	0.0014142	0.000974914	0.00425651	0.00498425	0	0	0	0	2.36194e-05	0.00114142	0
k__Bacteria;p__Firmicutes;c__Clostridia;o__Clostridiales;f__Peptostreptococcaceae;Other;Other	0	0	0	0	0	0	0	0	0	0	0	0	0	0	0	0
k__Bacteria;p__Firmicutes;c__Clostridia;o__Clostridiales;f__Peptostreptococcaceae;g__Romboutsia;s__uncultured_bacterium	4.73451e-05	0	0	0.000271724	0	4.48954e-05	0.000499346	0	2.35106e-05	0	2.81706e-05	5.29395e-05	7.27096e-05	0	2.37795e-05	2.58859e-05
k__Bacteria;p__Firmicutes;c__Clostridia;o__Clostridiales;f__Ruminococcaceae;Other;Other	0.00970575	0.0153072	0.0122528	0.0122276	0.0112011	0.0189459	0.00870289	0.0162543	0.0117553	0.0229787	0.0131275	0.00370576	0.00942802	0.0137701	0.0179773	0.00771401
k__Bacteria;p__Firmicutes;c__Clostridia;o__Clostridiales;f__Ruminococcaceae;g__Anaerotruncus;Ambiguous_taxa	0.000236726	9.27708e-05	0.000352767	0.000706483	0.000398142	0.000202029	9.51135e-05	0.000187099	0.000188085	0.000826748	0.000422559	0.000185288	0.00133301	0.00172422	0.000214016	0.000336517
k__Bacteria;p__Firmicutes;c__Clostridia;o__Clostridiales;f__Ruminococcaceae;g__Anaerotruncus;Other	0.00194115	0.00542709	0.00399802	0.00152166	0.00265428	0.00767711	0.00140292	0.00565976	0.00221	0.00695441	0.00357767	0.0011382	0.00395056	0.0159431	0.011866	0.00504776
k__Bacteria;p__Firmicutes;c__Clostridia;o__Clostridiales;f__Ruminococcaceae;g__Anaerotruncus;s__Anaerotruncus_sp._G3(2012)	0.000142035	0.000371083	0.00021166	0.000624966	2.65428e-05	0.000269372	0	0.000444361	0.00129308	0.00116717	0.000422559	2.64697e-05	0.000290839	0.00139355	0.000190236	0.000750692
k__Bacteria;p__Firmicutes;c__Clostridia;o__Clostridiales;f__Ruminococcaceae;g__Anaerotruncus;s__uncultured_bacterium	0.000591814	0.00060301	0.00129348	0.000624966	0.000265428	0.00125707	0.000499346	0.00105243	0.000822871	0.00167781	0.00140853	0.000185288	0.00147843	0.000661344	0.00183102	0.00108721
k__Bacteria;p__Firmicutes;c__Clostridia;o__Clostridiales;f__Ruminococcaceae;g__Anaerotruncus;s__unidentified	0	2.31927e-05	0	0	0	0	0	0	0	0	0	0	0	0	0	0
k__Bacteria;p__Firmicutes;c__Clostridia;o__Clostridiales;f__Ruminococcaceae;g__Flavonifractor;Other	0	0	0	0	0	6.73431e-05	0	0	0	2.43161e-05	0	0	0	2.36194e-05	0	0
k__Bacteria;p__Firmicutes;c__Clostridia;o__Clostridiales;f__Ruminococcaceae;g__Hydrogenoanaerobacterium;Other	0	4.63854e-05	0	2.71724e-05	0	2.24477e-05	0	0	0	4.86322e-05	2.81706e-05	0	4.84731e-05	0	0	2.58859e-05
k__Bacteria;p__Firmicutes;c__Clostridia;o__Clostridiales;f__Ruminococcaceae;g__Intestinimonas;Other	4.73451e-05	0.000649396	9.40712e-05	0	5.30856e-05	0.000269372	4.75568e-05	0.000233874	2.35106e-05	0.000121581	2.81706e-05	5.29395e-05	4.84731e-05	9.44778e-05	0.000118898	0.000103544
k__Bacteria;p__Firmicutes;c__Clostridia;o__Clostridiales;f__Ruminococcaceae;g__Intestinimonas;s__uncultured_Clostridiales_bacterium	0	4.63854e-05	0	0	0	0	0	0	0	0	0	0	0	0	0	0
k__Bacteria;p__Firmicutes;c__Clostridia;o__Clostridiales;f__Ruminococcaceae;g__Intestinimonas;s__uncultured_Clostridium_sp.	0	2.31927e-05	0	0	0	0	0	0	0	0	0	0	0	0	0	0
k__Bacteria;p__Firmicutes;c__Clostridia;o__Clostridiales;f__Ruminococcaceae;g__Intestinimonas;s__uncultured_bacterium	0.000852212	0.0066795	0.00298676	0.00249986	0.000398142	0.00808117	0.000499346	0.00299359	0.00173978	0.00201824	0.0025917	0.000714683	0.00140572	0.0221314	0.00967826	0.000517719
k__Bacteria;p__Firmicutes;c__Clostridia;o__Clostridiales;f__Ruminococcaceae;g__Oscillibacter;Other	0.0031958	0.0124081	0.00522095	0.00421173	0.00485733	0.00861992	0.00223517	0.00346134	0.00171627	0.00697872	0.00836667	0.000794092	0.00824043	0.011172	0.00670582	0.00339106
k__Bacteria;p__Firmicutes;c__Clostridia;o__Clostridiales;f__Ruminococcaceae;g__Oscillibacter;s__uncultured_Clostridiales_bacterium	0	6.95781e-05	0	8.15173e-05	2.65428e-05	0	0	7.01623e-05	0	2.43161e-05	0	0	0	4.72389e-05	0	0
k__Bacteria;p__Firmicutes;c__Clostridia;o__Clostridiales;f__Ruminococcaceae;g__Oscillibacter;s__uncultured_bacterium	0.00452146	0.00361806	0.00493874	0.00323352	0.00318514	0.00700368	0.00192605	0.00423313	0.00129308	0.00581155	0.00380303	0.000449985	0.004508	0.0179272	0.00525527	0.00199322
k__Bacteria;p__Firmicutes;c__Clostridia;o__Clostridiales;f__Ruminococcaceae;g__Oscillibacter;s__unidentified	0	4.63854e-05	0	0	0	0	0	0	0	0	0	0	0	0	0	0
k__Bacteria;p__Firmicutes;c__Clostridia;o__Clostridiales;f__Ruminococcaceae;g__Ruminiclostridium;Other	4.73451e-05	0.000626203	0.00021166	8.15173e-05	0	4.48954e-05	4.75568e-05	0.000233874	0.000164574	0.000121581	0.000169024	0.000185288	0	0.000165336	4.7559e-05	0.000181202
k__Bacteria;p__Firmicutes;c__Clostridia;o__Clostridiales;f__Ruminococcaceae;g__Ruminiclostridium;s__uncultured_bacterium	0.00134934	0.00115964	0.00242233	0.00152166	0.000451228	0.00217743	0.00109381	0.00755414	0.00101096	0.00235866	0.00188743	0.000926441	0.000799806	0.00229109	0.00194992	0.00113898
k__Bacteria;p__Firmicutes;c__Clostridia;o__Clostridiales;f__Ruminococcaceae;g__Ruminiclostridium_1;s__uncultured_bacterium	0.000165708	0	0	8.15173e-05	7.96284e-05	0	0	0	0	0	0	0	0	0	0	0
k__Bacteria;p__Firmicutes;c__Clostridia;o__Clostridiales;f__Ruminococcaceae;g__Ruminiclostridium_5;Other	0.00187013	0.00136837	0.00143459	0.00133145	0.000716656	0.00267128	0.00197361	0.00184761	0.00122255	0.00255319	0.0040284	0.00209111	0.00220553	0.00245642	0.00192614	0.000931894
k__Bacteria;p__Firmicutes;c__Clostridia;o__Clostridiales;f__Ruminococcaceae;g__Ruminiclostridium_5;s__uncultured_Clostridiales_bacterium	7.10177e-05	0.000185542	2.35178e-05	0	0.000106171	0.000179582	0.000166449	0.000233874	0.000164574	0.000291793	0.000140853	0.000105879	0.000193892	4.72389e-05	7.13385e-05	0.000103544
k__Bacteria;p__Firmicutes;c__Clostridia;o__Clostridiales;f__Ruminococcaceae;g__Ruminiclostridium_5;s__uncultured_bacterium	0.00501858	0.000139156	0.00197549	0.00173904	7.96284e-05	0.0163644	0.0117465	0.00170728	0.0806179	0.0384681	0.0234379	0.0236904	0.0222734	0.00325948	0.0127458	0.000906008
k__Bacteria;p__Firmicutes;c__Clostridia;o__Clostridiales;f__Ruminococcaceae;g__Ruminiclostridium_6;Other	4.73451e-05	0.0129183	2.35178e-05	0.00010869	0	0	0	9.35497e-05	0	4.86322e-05	0.000112682	0	0	0	0	0
k__Bacteria;p__Firmicutes;c__Clostridia;o__Clostridiales;f__Ruminococcaceae;g__Ruminiclostridium_6;s__uncultured_bacterium	0.00182279	0	0.00228123	0.000271724	0.000132714	6.73431e-05	0	7.01623e-05	2.35106e-05	0	2.81706e-05	5.29395e-05	0.000169656	0.00042515	2.37795e-05	0.000103544
k__Bacteria;p__Firmicutes;c__Clostridia;o__Clostridiales;f__Ruminococcaceae;g__Ruminiclostridium_9;Other	0.00771725	0.0137765	0.0160391	0.00527145	0.00586596	0.0206743	0.00456545	0.0410216	0.0075469	0.014614	0.0101696	0.00267344	0.00877363	0.0163683	0.0150049	0.00789521
k__Bacteria;p__Firmicutes;c__Clostridia;o__Clostridiales;f__Ruminococcaceae;g__Ruminiclostridium_9;s__uncultured_Clostridiales_bacterium	0	2.31927e-05	0	0	0	0	0	0	0	0	0	0	0	0	0	0
k__Bacteria;p__Firmicutes;c__Clostridia;o__Clostridiales;f__Ruminococcaceae;g__Ruminiclostridium_9;s__uncultured_bacterium	0.000236726	0.00141476	0.00134051	0.000298897	7.96284e-05	0.00206519	0.000190227	0.0011226	0.000658297	0.00170213	0.00160572	0.000105879	0.00157538	0.00897539	0.0020926	0.00113898
k__Bacteria;p__Firmicutes;c__Clostridia;o__Clostridiales;f__Ruminococcaceae;g__Ruminiclostridium_9;s__unidentified	0.00160973	0.00115964	0.0017168	0.00152166	0.00145985	0.00273862	0.0012127	0.00163712	0.00303287	0.00260182	0.00194377	0.000714683	0.00213282	0.00281071	0.00237795	0.00170847
k__Bacteria;p__Firmicutes;c__Clostridia;o__Clostridiales;f__Ruminococcaceae;g__Ruminococcaceae_UCG_004;Other	7.10177e-05	0.000695781	0.000164625	8.15173e-05	0.000132714	0.000157134	0	0.000163712	0.000141064	0.000145897	0.000169024	0.000105879	0.000242365	4.72389e-05	0.000285354	5.17719e-05
k__Bacteria;p__Firmicutes;c__Clostridia;o__Clostridiales;f__Ruminococcaceae;g__Ruminococcaceae_UCG_005;Ambiguous_taxa	0.000284071	0.000162349	0.000987747	0.000326069	0.000637027	0.000493849	0.000118892	0.000187099	9.40424e-05	0.000462006	0.000281706	7.94092e-05	0.000460494	0.000118097	0.000332913	0.000207088
k__Bacteria;p__Firmicutes;c__Clostridia;o__Clostridiales;f__Ruminococcaceae;g__Ruminococcaceae_UCG_009;Other	0.000260398	0.00136837	0.00183439	0.00010869	0.000159257	0.00125707	0.000166449	0.00210487	0.00131659	0.00145897	0.00160572	0.000132349	0.00140572	0.00203127	0.00097496	0.00150138
k__Bacteria;p__Firmicutes;c__Clostridia;o__Clostridiales;f__Ruminococcaceae;g__Ruminococcaceae_UCG_009;s__uncultured_bacterium	0.000142035	4.63854e-05	0	2.71724e-05	5.30856e-05	0.00029182	0.000118892	9.35497e-05	0	0.000218845	8.45118e-05	0	0	0	0.000237795	0
k__Bacteria;p__Firmicutes;c__Clostridia;o__Clostridiales;f__Ruminococcaceae;g__Ruminococcaceae_UCG_010;Other	0.000260398	0.000139156	0.000329249	0.000271724	0.000398142	0.000224477	0.000499346	0.000280649	0.000470212	0.000218845	0.000394388	0	0.000218129	0	0.00049937	0.000414175
k__Bacteria;p__Firmicutes;c__Clostridia;o__Clostridiales;f__Ruminococcaceae;g__Ruminococcaceae_UCG_010;s__uncultured_bacterium	2.36726e-05	0	0	0.000434759	0.000291971	4.48954e-05	0	0	0	2.43161e-05	0	0	0.000290839	0	4.7559e-05	2.58859e-05
k__Bacteria;p__Firmicutes;c__Clostridia;o__Clostridiales;f__Ruminococcaceae;g__Ruminococcaceae_UCG_013;Other	0.000213053	9.27708e-05	0	2.71724e-05	0	4.48954e-05	0	0	9.40424e-05	0.000121581	8.45118e-05	0	7.27096e-05	0	2.37795e-05	2.58859e-05
k__Bacteria;p__Firmicutes;c__Clostridia;o__Clostridiales;f__Ruminococcaceae;g__Ruminococcaceae_UCG_013;s__uncultured_organism	4.73451e-05	0	0	0	2.65428e-05	0	9.51135e-05	0.000304037	0	0	2.81706e-05	0	0	0	0	0
k__Bacteria;p__Firmicutes;c__Clostridia;o__Clostridiales;f__Ruminococcaceae;g__Ruminococcaceae_UCG_014;Ambiguous_taxa	0.000899557	0.000672589	0.00042332	0.00105973	0.000530856	0.000493849	0.00228273	0.00231536	0.000493723	0.00564134	0.00157755	0.000635274	0.000896752	9.44778e-05	0.000642047	0.000491833
k__Bacteria;p__Firmicutes;c__Clostridia;o__Clostridiales;f__Ruminococcaceae;g__Ruminococcaceae_UCG_014;Other	0.00537367	0.00166987	0.00595	0.00980925	0.0126078	0.0116504	0.00606349	0.00254923	0.00463159	0.00651672	0.0088174	0.0075174	0.00826466	0.000755822	0.0121276	0.00408998
k__Bacteria;p__Firmicutes;c__Clostridia;o__Clostridiales;f__Ruminococcaceae;g__Ruminococcaceae_UCG_014;s__uncultured_Clostridiales_bacterium	0.000284071	2.31927e-05	0	0.00146731	0	0.000224477	0	0.00105243	2.35106e-05	0	0	0	0	0	0.000190236	0.000569491
k__Bacteria;p__Firmicutes;c__Clostridia;o__Clostridiales;f__Ruminococcaceae;g__Ruminococcaceae_UCG_014;s__uncultured_bacterium	0.000473451	6.95781e-05	0.000188142	0.000788001	0.000769741	0.00103259	0.00109381	0.000233874	0.000329148	0.000802432	0.00154938	0.000291167	0.000896752	9.44778e-05	0.000737165	0.000155316
k__Bacteria;p__Firmicutes;c__Clostridia;o__Clostridiales;f__Ruminococcaceae;g__Ruminococcus_1;Ambiguous_taxa	0.000781195	0	4.70356e-05	0.00385849	0.0106967	0.0168807	0.00073713	0.0196922	0	0.00043769	0.000112682	7.94092e-05	0.000678623	7.08583e-05	0.0162414	0.00333929
k__Bacteria;p__Firmicutes;c__Clostridia;o__Clostridiales;f__Ruminococcaceae;g__Ruminococcus_1;Other	0.0029354	0.0060301	0.000682016	0.00364111	0.0055209	0.00213253	7.13352e-05	0.00364844	0	0.000413374	2.81706e-05	7.94092e-05	0.00147843	0	0.0018548	0.00220031
k__Bacteria;p__Firmicutes;c__Clostridia;o__Clostridiales;f__Ruminococcaceae;g__Ruminococcus_1;s__unidentified_rumen_bacterium_RC37	0	6.95781e-05	0	0	0	0	0	0	0	0	0	0	0	0	0	0
k__Bacteria;p__Firmicutes;c__Clostridia;o__Clostridiales;f__Ruminococcaceae;g__Subdoligranulum;s__uncultured_organism	0.000899557	0.000115964	0	0.000217379	0.000265428	0.000606088	0.000689573	4.67749e-05	4.70212e-05	0.000802432	0.000619753	0.000238228	0.00101794	0.000118097	0.000618267	0.000207088
k__Bacteria;p__Firmicutes;c__Clostridia;o__Clostridiales;f__Ruminococcaceae;g__[Eubacterium]_coprostanoligenes_group;Other	4.73451e-05	0.00155391	2.35178e-05	0.000407587	0.00249502	0.000246925	0	7.01623e-05	0	0	2.81706e-05	0	0.000145419	0	0.000237795	0.000155316
k__Bacteria;p__Firmicutes;c__Clostridia;o__Clostridiales;f__Ruminococcaceae;g__uncultured;Other	0.00018938	0.00051024	9.40712e-05	0.00010869	7.96284e-05	0.000965251	4.75568e-05	0.00135647	7.05318e-05	0.00114286	0.00118317	0.000317637	0.00070286	0.000401531	0.000808504	0.000414175
k__Bacteria;p__Firmicutes;c__Clostridia;o__Clostridiales;f__Ruminococcaceae;g__uncultured;s__[Clostridium]_leptum	0.00208319	0.0101352	0.00787846	0.00230966	0.00278699	0.00969741	0.00218761	0.00673558	0.00188085	0.00719757	0.00369035	0.00222346	0.00581677	0.00779442	0.00649181	0.00641971
k__Bacteria;p__Firmicutes;c__Clostridia;o__Clostridiales;f__Ruminococcaceae;g__uncultured;s__uncultured_bacterium	0.00269867	0.00844215	0.00867806	0.00168469	0.00387525	0.00662207	0.00183094	0.00729688	0.00282127	0.00722188	0.00678911	0.000714683	0.00613185	0.0127309	0.00489858	0.00631617
k__Bacteria;p__Firmicutes;c__Clostridia;o__Clostridiales;f__Ruminococcaceae;g__uncultured;s__unidentified	0.000994248	0.0212677	0.00265751	0.000543449	0.00047777	0.00801383	0.000451789	0.0103606	0.000987445	0.00170213	0.00459181	0.000661743	0.00307804	0.00384997	0.00632535	0.00305454
k__Bacteria;p__Firmicutes;c__Erysipelotrichia;o__Erysipelotrichales;f__Erysipelotrichaceae;Other;Other	0	2.31927e-05	0.000235178	0	0	0	0	0	2.35106e-05	0	0	0	0.000121183	2.36194e-05	0	0
k__Bacteria;p__Firmicutes;c__Erysipelotrichia;o__Erysipelotrichales;f__Erysipelotrichaceae;g__Allobaculum;Ambiguous_taxa	0.00523164	0	0.000329249	0.00233683	0	0.000628536	0.00221139	0	0.000117553	0.00192097	0.000873289	0.00322931	0.000654387	4.72389e-05	0.000808504	0.000336517
k__Bacteria;p__Firmicutes;c__Erysipelotrichia;o__Erysipelotrichales;f__Erysipelotrichaceae;g__Allobaculum;Other	0.000615487	0	0	0.000353242	0	0	0.000570681	2.33874e-05	0	0.000607903	0.000253535	0.00293814	0.00106641	0	0	0
k__Bacteria;p__Firmicutes;c__Erysipelotrichia;o__Erysipelotrichales;f__Erysipelotrichaceae;g__Allobaculum;s__Firmicutes_bacterium_M10_2	4.73451e-05	0	2.35178e-05	0	0	0	4.75568e-05	0	2.35106e-05	0.00102128	0.000563412	0.00190582	0.000145419	9.44778e-05	0	0
k__Bacteria;p__Firmicutes;c__Erysipelotrichia;o__Erysipelotrichales;f__Erysipelotrichaceae;g__Allobaculum;s__uncultured_bacterium	0.00018938	0	2.35178e-05	0	2.65428e-05	2.24477e-05	4.75568e-05	0	2.35106e-05	0.000121581	0.000140853	0.000211758	0.000145419	0	0	2.58859e-05
k__Bacteria;p__Firmicutes;c__Erysipelotrichia;o__Erysipelotrichales;f__Erysipelotrichaceae;g__Coprobacillus;Ambiguous_taxa	0	0	0	0	0	0	0	0	0	0	0	0	0	0	0	0
k__Bacteria;p__Firmicutes;c__Erysipelotrichia;o__Erysipelotrichales;f__Erysipelotrichaceae;g__Erysipelatoclostridium;Other	9.46902e-05	0.000185542	0.000493874	0.000353242	2.65428e-05	4.48954e-05	0	2.33874e-05	0.00108149	0	0.000197194	5.29395e-05	0.000484731	0.000118097	0	0.00012943
k__Bacteria;p__Firmicutes;c__Erysipelotrichia;o__Erysipelotrichales;f__Erysipelotrichaceae;g__Erysipelatoclostridium;s__uncultured_bacterium	0.000142035	0.000208734	0.000940712	0.000570621	0.000637027	0.000112238	0.000166449	4.67749e-05	0.000728829	0.000243161	0.00129585	0.000555864	0.00063015	0.000684964	0.000190236	0.000207088
k__Bacteria;p__Firmicutes;c__Erysipelotrichia;o__Erysipelotrichales;f__Erysipelotrichaceae;g__Turicibacter;s__uncultured_bacterium	0.000142035	0	0	0.00173904	0	0.000202029	0.00325764	0	0	2.43161e-05	0	7.94092e-05	0	0	7.13385e-05	0
k__Bacteria;p__Firmicutes;c__Erysipelotrichia;o__Erysipelotrichales;f__Erysipelotrichaceae;g__uncultured;Ambiguous_taxa	0.000213053	4.63854e-05	9.40712e-05	8.15173e-05	0.000291971	0	2.37784e-05	0.000233874	0.000188085	0.000291793	0.000788777	0.000317637	0.000533204	0.000566867	0	2.58859e-05
k__Bacteria;p__Firmicutes;c__Erysipelotrichia;o__Erysipelotrichales;f__Erysipelotrichaceae;g__uncultured;s__uncultured_bacterium	0.00018938	6.95781e-05	9.40712e-05	5.43449e-05	0.000451228	4.48954e-05	0.000380454	7.01623e-05	0.000211595	0.000510638	0.000647924	0.000344107	0.000290839	0.000141717	9.51181e-05	0.000155316
k__Bacteria;p__Firmicutes;c__Erysipelotrichia;o__Erysipelotrichales;f__Erysipelotrichaceae;g__uncultured_bacterium;s__uncultured_bacterium	0	0	0	0.000271724	2.65428e-05	0	0	4.67749e-05	7.05318e-05	0	2.81706e-05	5.29395e-05	0	2.36194e-05	4.7559e-05	0
k__Bacteria;p__Firmicutes;c__Negativicutes;o__Selenomonadales;f__Veillonellaceae;Other;Other	0	0.0101352	0	2.71724e-05	0	0.00415282	0	0	2.35106e-05	0.0120851	0.00416925	0.00129702	0.0121183	0.00682602	0.00925023	0.00458181
k__Bacteria;p__Firmicutes;c__Negativicutes;o__Selenomonadales;f__Veillonellaceae;g__Veillonella;Other	0	0.00051024	0	0	0	2.24477e-05	0	0.000327424	0	0.000510638	0.000225365	0.000529395	7.27096e-05	0	2.37795e-05	0.000103544
k__Bacteria;p__Proteobacteria;Other;Other;Other;Other;Other	0	4.63854e-05	0	0	0	0	0	0	0	0	0	0	0	0	0	0
k__Bacteria;p__Proteobacteria;c__Alphaproteobacteria;o__Rhizobiales;f__Brucellaceae;g__Pseudochrobactrum;Ambiguous_taxa	0	2.31927e-05	0	0	0	0	0	0	0	0	0	0	0	4.72389e-05	0	0
k__Bacteria;p__Proteobacteria;c__Alphaproteobacteria;o__Rhodospirillales;f__Rhodospirillaceae;g__Thalassospira;Other	0.00191748	0.000208734	0.000235178	0.00396718	0.00273391	0.000561192	2.37784e-05	0.00114598	0	2.43161e-05	0.000112682	0	0.00365972	0	0.000570708	0.000543605
k__Bacteria;p__Proteobacteria;c__Alphaproteobacteria;o__Rhodospirillales;f__Rhodospirillaceae;g__Thalassospira;s__Azospirillum_sp._CAG:260	7.10177e-05	0	0	0	0	2.24477e-05	0	0	0	0	0	0	0	0	0	0
k__Bacteria;p__Proteobacteria;c__Alphaproteobacteria;o__Rhodospirillales;f__Rhodospirillaceae;g__Thalassospira;s__uncultured_alpha_proteobacterium	0.000213053	0.000162349	0	0.00233683	0.00153948	0.000404059	0.000237784	0.000304037	7.05318e-05	0.000170213	0.000253535	0.000185288	0.000896752	0	0.0011652	0.000103544
k__Bacteria;p__Proteobacteria;c__Alphaproteobacteria;o__Rhodospirillales;f__Rhodospirillaceae;g__Thalassospira;s__uncultured_bacterium	0.00374026	0.000649396	0.000188142	0.00923863	0.00562707	0.000785669	0.000760908	0.00114598	7.05318e-05	9.72644e-05	0.000309877	0.000317637	0.00295686	0	0.00126031	0.00119075
k__Bacteria;p__Proteobacteria;c__Alphaproteobacteria;o__Rhodospirillales;f__Rhodospirillaceae;g__Thalassospira;s__uncultured_rumen_bacterium	2.36726e-05	0	0	2.71724e-05	0.00172528	0.00112238	0	0.000701623	0	0	0	0	0.000581677	0	0.0011652	7.76578e-05
k__Bacteria;p__Proteobacteria;c__Alphaproteobacteria;o__Rickettsiales;f__Mitochondria;g__Oryza_meyeriana;s__Oryza_meyeriana	0	0	0	2.71724e-05	0	0	0	2.33874e-05	0	0	2.81706e-05	0	4.84731e-05	0	0	0
k__Bacteria;p__Proteobacteria;c__Alphaproteobacteria;o__Rickettsiales;f__Mitochondria;g__uncultured_alpha_proteobacterium;s__uncultured_alpha_proteobacterium	0.000355088	9.27708e-05	0.000470356	0.000190207	0.000106171	0.00208764	0.000380454	0.000631461	0.00359712	0.00374468	0.00171841	0.00121761	0.000654387	0.00132269	0.00145055	0.000207088
k__Bacteria;p__Proteobacteria;c__Alphaproteobacteria;o__Sphingomonadales;f__Sphingomonadaceae;g__Sphingomonas;Ambiguous_taxa	7.10177e-05	0	0	0	0	4.48954e-05	0	7.01623e-05	0	2.43161e-05	0	0	0	0	0	0
k__Bacteria;p__Proteobacteria;c__Betaproteobacteria;o__Burkholderiales;f__Alcaligenaceae;g__Parasutterella;Other	0.000852212	0	0.000658498	0.000244552	2.65428e-05	0.000157134	0.00116514	0	0	4.86322e-05	0.000338047	0	0.000218129	0	0.000309134	0
k__Bacteria;p__Proteobacteria;c__Betaproteobacteria;o__Burkholderiales;f__Alcaligenaceae;g__Parasutterella;s__uncultured_bacterium	0.0199323	0.000417469	0.0239176	0.00709201	0.00265428	0.0072955	0.0228748	0.00399925	0.00702967	0.0190395	0.0160291	0.0707271	0.0217887	0.00318862	0.00756189	0.0101473
k__Bacteria;p__Proteobacteria;c__Betaproteobacteria;o__Burkholderiales;f__Burkholderiaceae;g__Burkholderia;Other	0	2.31927e-05	2.35178e-05	0	0	0	0	0	0	0	0	0	0	2.36194e-05	0	0
k__Bacteria;p__Proteobacteria;c__Betaproteobacteria;o__Neisseriales;f__Neisseriaceae;g__Neisseria;Other	7.10177e-05	0	2.35178e-05	2.71724e-05	0	2.24477e-05	7.13352e-05	0	0	0	0	0.000158818	4.84731e-05	0	0	0
k__Bacteria;p__Proteobacteria;c__Deltaproteobacteria;o__Desulfovibrionales;f__Desulfovibrionaceae;Other;Other	0.000142035	0.0012756	2.35178e-05	5.43449e-05	7.96284e-05	0.000112238	0	0	0	0.000218845	0.000253535	2.64697e-05	0.000218129	0.000968397	7.13385e-05	0.000440061
k__Bacteria;p__Proteobacteria;c__Deltaproteobacteria;o__Desulfovibrionales;f__Desulfovibrionaceae;g__Bilophila;s__uncultured_bacterium	2.36726e-05	0.00132198	2.35178e-05	2.71724e-05	0	0.000224477	4.75568e-05	2.33874e-05	9.40424e-05	0.000194529	8.45118e-05	0	4.84731e-05	9.44778e-05	9.51181e-05	5.17719e-05
k__Bacteria;p__Proteobacteria;c__Deltaproteobacteria;o__Desulfovibrionales;f__Desulfovibrionaceae;g__Desulfovibrio;Ambiguous_taxa	9.46902e-05	0.000672589	0.000517391	0.000135862	0.000318514	0.00157134	0.000166449	0.000537911	0.00077585	0.000583587	0.000507071	2.64697e-05	0.000169656	0.00120459	0.00149811	0.000284745
k__Bacteria;p__Proteobacteria;c__Deltaproteobacteria;o__Desulfovibrionales;f__Desulfovibrionaceae;g__Desulfovibrio;Other	0.000355088	0.00104367	0.000117589	0.000516276	0.0001858	0.000448954	0.000190227	0.000210487	0.000305638	0.000583587	0.000309877	2.64697e-05	0.000266602	0.000118097	0.000404252	0.000181202
k__Bacteria;p__Proteobacteria;c__Deltaproteobacteria;o__Desulfovibrionales;f__Desulfovibrionaceae;g__Desulfovibrio;s__Desulfovibrio_sp._UNSW3caefatS	0	0	0.000305731	5.43449e-05	2.65428e-05	0.000404059	0	0.000725011	0	4.86322e-05	5.63412e-05	0	0.000145419	0	0.000451811	0
k__Bacteria;p__Proteobacteria;c__Deltaproteobacteria;o__Desulfovibrionales;f__Desulfovibrionaceae;g__Desulfovibrio;s__uncultured_bacterium	0.0289042	0.0437414	0.0428729	0.0319276	0.0196151	0.0703511	0.0107003	0.0263343	0.0118729	0.064535	0.0205927	0.00537336	0.0307077	0.0507346	0.0615176	0.0329787
k__Bacteria;p__Proteobacteria;c__Deltaproteobacteria;o__Desulfovibrionales;f__Desulfovibrionaceae;g__Desulfovibrio;s__unidentified	0	0	0	0	0	0.000112238	0	0	0.000211595	0.000218845	8.45118e-05	0.000158818	2.42365e-05	0	2.37795e-05	0
k__Bacteria;p__Proteobacteria;c__Epsilonproteobacteria;o__Campylobacterales;f__Helicobacteraceae;Other;Other	0	2.31927e-05	0	0	0	0	0	0	0	0	0	0	0	0	0	0
k__Bacteria;p__Proteobacteria;c__Epsilonproteobacteria;o__Campylobacterales;f__Helicobacteraceae;g__Helicobacter;Ambiguous_taxa	0.0181805	0.0189716	0.021166	0.0492365	0.0148374	0.0398447	0.0158126	0.0197156	0.0357831	0.0542736	0.0558623	0.11419	0.0435288	0.166777	0.0578793	0.0193627
k__Bacteria;p__Proteobacteria;c__Epsilonproteobacteria;o__Campylobacterales;f__Helicobacteraceae;g__Helicobacter;Other	0.000236726	0.000626203	0.000540909	0.000135862	0.000371599	8.97908e-05	0.000285341	7.01623e-05	0.000869892	0.000243161	0.000647924	0.000741152	4.84731e-05	7.08583e-05	0	0
k__Bacteria;p__Proteobacteria;c__Epsilonproteobacteria;o__Campylobacterales;f__Helicobacteraceae;g__Helicobacter;s__Helicobacter_sp._MIT_02_6899	0	0.000115964	2.35178e-05	0	2.65428e-05	2.24477e-05	4.75568e-05	0	4.70212e-05	0	0	2.64697e-05	0	0	0	0
k__Bacteria;p__Proteobacteria;c__Epsilonproteobacteria;o__Campylobacterales;f__Helicobacteraceae;g__Helicobacter;s__uncultured_bacterium	0.000804867	0.00171626	0.00249289	0.00277159	0.000557399	0.00545479	0.00159315	0.00203471	0.00235106	0.00551976	0	0.0051616	0.00140572	0	0.00456567	0
k__Bacteria;p__Proteobacteria;c__Gammaproteobacteria;o__Enterobacteriales;f__Enterobacteriaceae;Other;Other	0	4.63854e-05	0	0	0	0	0	0	0	0	0	0	0	0	0	0
k__Bacteria;p__Proteobacteria;c__Gammaproteobacteria;o__Enterobacteriales;f__Enterobacteriaceae;g__Escherichia_Shigella;Other	0.000142035	0.00609968	9.40712e-05	0	0	2.24477e-05	2.37784e-05	0	0.00540744	9.72644e-05	2.81706e-05	0	0	0	4.7559e-05	0.00271802
k__Bacteria;p__Proteobacteria;c__Gammaproteobacteria;o__Pasteurellales;f__Pasteurellaceae;g__Pasteurella;Ambiguous_taxa	0.00151504	4.63854e-05	7.05534e-05	0	0.000769741	0.000202029	2.37784e-05	0.000233874	9.40424e-05	0.00170213	8.45118e-05	0.000317637	4.84731e-05	2.36194e-05	4.7559e-05	0
k__Bacteria;p__Proteobacteria;c__Gammaproteobacteria;o__Pseudomonadales;f__Moraxellaceae;g__Acinetobacter;s__Acinetobacter_calcoaceticus	0	0	0	0	0	4.48954e-05	0	0	0	0	0	0	0	0	0	0
k__Bacteria;p__Saccharibacteria;c__Unknown_Class;o__Unknown_Order;f__Unknown_Family;g__Candidatus_Saccharimonas;s__uncultured_bacterium	0.00475818	0.000811745	0.00270455	0.00570621	0.00382216	0.00336715	0.00444656	0.00243229	0.00413787	0.00389058	0.00501437	0.00219699	0.00399903	0.00129907	0.00404252	0.00320986
k__Bacteria;p__Tenericutes;c__Mollicutes;o__Anaeroplasmatales;f__Anaeroplasmataceae;g__Anaeroplasma;Other	0.0176834	0	0.00305731	0.000434759	0.0117054	0.00430996	0.000689573	0.00528556	0.00126957	0.00153191	0.00166207	0.0409751	0.0080223	0	0.00837039	0.00152727
k__Bacteria;p__Tenericutes;c__Mollicutes;o__Anaeroplasmatales;f__Anaeroplasmataceae;g__Anaeroplasma;s__uncultured_organism	0	0	0	0	0	0	0	2.33874e-05	0	0	0	0	0	0	0	0
k__Bacteria;p__Tenericutes;c__Mollicutes;o__Mollicutes_RF9;Ambiguous_taxa;Ambiguous_taxa;Ambiguous_taxa	0.00018938	9.27708e-05	7.05534e-05	8.15173e-05	2.65428e-05	2.24477e-05	0.000190227	0.000210487	4.70212e-05	9.72644e-05	0.000169024	7.94092e-05	2.42365e-05	0	9.51181e-05	2.58859e-05
k__Bacteria;p__Tenericutes;c__Mollicutes;o__Mollicutes_RF9;Other;Other;Other	0.000781195	0.000324698	0.000729052	0.00230966	0.00414068	0.00222232	0.00218761	0.00201132	0.000164574	0.000753799	0.00408474	0.000794092	0.000945225	4.72389e-05	0.00204504	0.000776578
k__Bacteria;p__Tenericutes;c__Mollicutes;o__Mollicutes_RF9;f__uncultured_bacterium;g__uncultured_bacterium;s__uncultured_bacterium	0.000710177	4.63854e-05	0.000964229	0.000679311	0.000318514	0.000516297	0.000903579	4.67749e-05	0	0.000267477	0.000394388	0.00142937	0.000557441	0	0.000546929	0.00012943
k__Bacteria;p__Tenericutes;c__Mollicutes;o__Mycoplasmatales;f__Mycoplasmataceae;g__Mycoplasma;Ambiguous_taxa	0	0.00085813	0	0	0.000291971	2.24477e-05	0	0.000304037	0.00077585	0.000607903	0	0	0	0	7.13385e-05	0.00186379
k__Bacteria;p__Tenericutes;c__Mollicutes;o__Mycoplasmatales;f__Mycoplasmataceae;g__Mycoplasma;Other	0	4.63854e-05	0	0	0	0	0	0	0	0	0	0	0	0	0	0
k__Bacteria;p__Tenericutes;c__Mollicutes;o__Mycoplasmatales;f__Mycoplasmataceae;g__Ureaplasma;s__uncultured_bacterium	0.00307743	0.00025512	0.000446838	0.000978208	0.000371599	0.000493849	0.0012127	9.35497e-05	0.000211595	2.43161e-05	0	0.00156171	2.42365e-05	4.72389e-05	0.00137921	0.000776578
k__Bacteria;p__Tenericutes;c__Mollicutes;o__Mycoplasmatales;f__Mycoplasmataceae;g__uncultured;Ambiguous_taxa	0.00239093	0.000463854	0.0160156	0.000951035	0.000928998	0.00370387	0.00130781	0.0042799	0.00171627	0.0151003	0.0174376	0.0116732	0.00339312	0.041523	0.00618267	0.000388289
k__Bacteria;p__Verrucomicrobia;c__Verrucomicrobiae;o__Verrucomicrobiales;f__Verrucomicrobiaceae;g__Akkermansia;s__uncultured_bacterium	0.000355088	0	0	0.0128254	0.047432	0	0.000118892	0.000420974	0	2.43161e-05	2.81706e-05	0	0	0	0	0.000440061
