# Supplementary material for: The gut microbiota regulates autism-like behavior by mediating vitamin B6 homeostasis in EphB6-deficient mice
Source: Microbiome. 2020 Aug 20;8:120. doi: 10.1186/s40168-020-00884-z (PMC7441571; doi:10.1186/s40168-020-00884-z)
Supplement: Supplementary file 7 — Additional file 6: Table S5. Alpha diversity and relative abundance values at various taxonomic levels of gut microbiota from 3/4-week-old WT and KO mice. [file 40168_2020_884_MOESM6_ESM.xlsx]

## Sheet: alpha-diversity
Sample Name	sobs	chao	ace	shannon	simpson
12aa-8-22	754.000000	1041.531915	1022.937753	4.225573	0.047644
12aa-8-30	700.000000	925.000000	923.741085	3.496681	0.079110
16aa-8-22	708.000000	1009.888889	923.904353	3.947174	0.076869
16aa-8-30	725.000000	991.927711	936.789318	4.145704	0.044720
17aa-8-22	726.000000	987.397849	966.557040	3.890619	0.070527
17aa-8-30	750.000000	993.333333	984.219399	4.090441	0.057773
19AA-8-22	754.000000	1021.777778	1020.999253	3.812343	0.095651
19AA-8-30	584.000000	796.965517	805.260081	3.570956	0.083099
26aa-8-22	744.000000	923.400000	953.278858	3.833712	0.066363
26aa-8-30	666.000000	915.379747	885.051932	3.593309	0.123839
39AA-8-22	746.000000	924.759259	931.995601	3.774651	0.082234
39AA-8-30	692.000000	977.929577	919.239894	3.741898	0.056455
46AA-8-22	751.000000	970.804124	953.198087	4.612564	0.026450
46AA-8-30	686.000000	883.400000	878.313911	3.921982	0.056679
63AA-8-22	555.000000	826.558442	802.339121	3.312388	0.105206
63AA-8-30	674.000000	814.982301	859.631330	3.955151	0.059029
sample information
3-week-old mice	WT	KO	4-week-old mice	WT	KO
	19AA-8-22	12aa-8-22		19AA-8-30	12aa-8-30
	39AA-8-22	16aa-8-22		39AA-8-30	16aa-8-30
	46AA-8-22	17aa-8-22		46AA-8-30	17aa-8-30
	63AA-8-22	26aa-8-22		63AA-8-30	26aa-8-30

## Sheet: Phylum.Rel
	12aa-8-22	16aa-8-22	17aa-8-22	26aa-8-22	12aa-8-30	16aa-8-30	17aa-8-30	26aa-8-30	19AA-8-22	39AA-8-22	46AA-8-22	63AA-8-22	19AA-8-30	39AA-8-30	46AA-8-30	63AA-8-30
Actinobacteria	0.085074	0.024580	0.024210	0.062211	0.024211	0.021542	0.060282	0.029242	0.139306	0.031865	0.049408	0.006340	0.007783	0.046313	0.033734	0.028331
Bacteroidetes	58.431799	65.303837	74.809345	77.455555	76.988599	74.604842	74.175709	75.860809	83.160339	75.477410	51.983201	74.998415	60.304037	65.417635	43.215826	32.504179
Cyanobacteria	2.299367	1.758842	5.384336	5.170722	0.264119	3.855993	1.328825	1.581500	0.874078	1.622852	0.636820	4.758131	7.787693	2.818254	0.506012	0.501459
Deferribacteres	0.082711	0.128363	0.070209	0.086139	0.070432	0.226190	0.070766	0.141336	0.152964	0.102424	3.848371	0.133139	0.158244	0.591782	1.696345	1.878347
Firmicutes	22.693544	26.767718	17.019731	12.631302	3.787912	14.670006	20.577135	18.585667	11.376673	17.635143	37.092037	7.680847	15.749196	12.683860	32.447411	49.157152
Proteobacteria	9.577937	5.454049	2.176492	3.861891	18.299071	5.950938	3.087488	2.853522	3.763999	4.602253	5.761577	12.156850	4.890007	17.881249	21.664538	15.179760
Saccharibacteria	0.018905	0.010924	0.029052	0.055033	0.006603	0.056547	0.010484	0.017058	0.016389	0.020485	0.013725	0.006340	0.002594	0.006004	0.004819	0.005666
Tenericutes	0.340297	0.346852	0.208207	0.485727	0.387375	0.341977	0.251612	0.207130	0.352363	0.380107	0.370564	0.063399	0.121926	0.204122	0.180719	0.218149
Verrucomicrobia	6.371113	0.136556	0.125893	0.136386	0.154070	0.126558	0.125806	0.104783	0.125649	0.093320	0.156460	0.123629	10.918854	0.338774	0.163851	0.167153
Unclassified	0.099253	0.068278	0.152524	0.055033	0.017608	0.145408	0.311894	0.618954	0.038241	0.034141	0.087837	0.072909	0.059666	0.012007	0.086745	0.359804

## Sheet: Class.Rel
	12aa-8-22	16aa-8-22	17aa-8-22	26aa-8-22	12aa-8-30	16aa-8-30	17aa-8-30	26aa-8-30	19AA-8-22	39AA-8-22	46AA-8-22	63AA-8-22	19AA-8-30	39AA-8-30	46AA-8-30	63AA-8-30
Alphaproteobacteria	0.219775	0.081934	0.229996	1.198765	0.169477	0.600479	0.372176	0.565343	0.166621	0.106976	0.085092	0.323337	1.338591	3.729084	0.183128	0.135989
Bacilli	0.307212	0.434248	0.728725	0.198598	0.184884	0.140022	1.090318	0.207130	0.409724	0.059178	0.252532	0.193368	0.246446	0.378226	0.269873	0.351305
Bacteroidia	58.370356	65.159088	74.501876	77.422056	76.959986	74.214395	73.622687	75.717036	83.124829	75.388642	51.955752	74.776517	60.195081	65.135467	43.138720	32.487180
Betaproteobacteria	0.075622	0.057354	0.072630	0.906850	0.101246	0.253117	0.060282	0.029242	0.229446	0.314100	0.068623	0.871743	0.713396	0.188684	0.038553	0.045330
Clostridia	22.031856	26.248805	16.148166	10.013639	3.477572	14.325336	19.355769	18.307869	10.450697	17.368840	36.735198	6.831294	13.728339	10.866489	31.849835	48.698190
Deferribacteres	0.082711	0.128363	0.070209	0.086139	0.070432	0.226190	0.070766	0.141336	0.152964	0.102424	3.848371	0.133139	0.158244	0.591782	1.696345	1.878347
Deltaproteobacteria	2.455336	3.006964	0.673042	0.346948	0.404983	2.208040	0.689312	0.299730	1.614313	1.299647	1.877522	4.552083	0.913147	4.825167	1.392738	6.558631
Epsilonproteobacteria	3.450232	1.431107	0.781988	0.574259	0.508430	2.428845	1.525397	1.503521	1.237367	2.453625	3.219785	1.946364	0.734150	7.553368	16.132141	7.825028
Erysipelotrichia	0.349750	0.079203	0.137998	2.416673	0.125457	0.204648	0.125806	0.070668	0.513521	0.172983	0.087837	0.624485	1.764034	1.391974	0.315655	0.101992
Flavobacteriia	0.059079	0.144749	0.305048	0.031106	0.028613	0.390446	0.550401	0.143773	0.035509	0.088767	0.027449	0.221898	0.108955	0.282168	0.074697	0.016999
Gammaproteobacteria	3.225730	0.871228	0.418835	0.835068	17.112735	0.457764	0.435079	0.453250	0.516252	0.423353	0.510554	4.460153	1.185535	1.575512	3.908340	0.594951
Melainabacteria	2.299367	1.758842	5.384336	5.170722	0.264119	3.855993	1.328825	1.581500	0.874078	1.622852	0.636820	4.758131	7.787693	2.818254	0.506012	0.501459
Mollicutes	0.340297	0.346852	0.208207	0.485727	0.387375	0.341977	0.251612	0.207130	0.352363	0.380107	0.370564	0.063399	0.121926	0.204122	0.180719	0.218149
Verrucomicrobiae	6.371113	0.136556	0.125893	0.136386	0.154070	0.126558	0.125806	0.104783	0.125649	0.093320	0.156460	0.123629	10.918854	0.338774	0.163851	0.167153
Unclassified	0.257586	0.079203	0.159787	0.059819	0.019809	0.148100	0.324999	0.621390	0.038241	0.045522	0.104307	0.076079	0.070043	0.068612	0.110841	0.382469
Others(<0.5%)	0.103980	0.035505	0.053262	0.117245	0.030814	0.078089	0.070766	0.046300	0.158427	0.079663	0.063133	0.044380	0.015565	0.052317	0.038553	0.036830

## Sheet: Order.Rel
	12aa-8-22	16aa-8-22	17aa-8-22	26aa-8-22	12aa-8-30	16aa-8-30	17aa-8-30	26aa-8-30	19AA-8-22	39AA-8-22	46AA-8-22	63AA-8-22	19AA-8-30	39AA-8-30	46AA-8-30	63AA-8-30
Anaeroplasmatales	0.205596	0.038236	0.029052	0.038284	0.356561	0.018849	0.044556	0.012184	0.087408	0.132013	0.041174	0.034870	0.085608	0.007719	0.086745	0.050996
Bacteroidales	58.370356	65.159088	74.501876	77.422056	76.959986	74.214395	73.622687	75.717036	83.124829	75.388642	51.955752	74.776517	60.195081	65.135467	43.138720	32.487180
Burkholderiales	0.075622	0.057354	0.072630	0.906850	0.101246	0.253117	0.060282	0.029242	0.229446	0.314100	0.068623	0.871743	0.713396	0.188684	0.038553	0.045330
Campylobacterales	3.450232	1.431107	0.781988	0.574259	0.508430	2.428845	1.525397	1.503521	1.237367	2.453625	3.219785	1.946364	0.734150	7.553368	16.132141	7.825028
Clostridiales	22.017677	26.229687	16.126377	9.999282	3.470969	13.867571	19.271898	17.666983	10.439771	17.350632	36.707749	6.828124	13.717962	10.866489	31.688393	48.468708
Deferribacterales	0.082711	0.128363	0.070209	0.086139	0.070432	0.226190	0.070766	0.141336	0.152964	0.102424	3.848371	0.133139	0.158244	0.591782	1.696345	1.878347
Desulfovibrionales	2.455336	3.006964	0.673042	0.346948	0.404983	2.208040	0.689312	0.299730	1.614313	1.299647	1.877522	4.552083	0.913147	4.825167	1.392738	6.558631
Enterobacteriales	3.221004	0.871228	0.399467	0.835068	17.106132	0.452379	0.411490	0.443502	0.513521	0.407420	0.510554	4.456983	1.177752	1.574655	3.903520	0.594951
Erysipelotrichales	0.349750	0.079203	0.137998	2.416673	0.125457	0.204648	0.125806	0.070668	0.513521	0.172983	0.087837	0.624485	1.764034	1.391974	0.315655	0.101992
Flavobacteriales	0.059079	0.144749	0.305048	0.031106	0.028613	0.390446	0.550401	0.143773	0.035509	0.088767	0.027449	0.221898	0.108955	0.282168	0.074697	0.016999
Gastranaerophilales	2.299367	1.758842	5.384336	5.170722	0.264119	3.855993	1.328825	1.581500	0.874078	1.622852	0.636820	4.758131	7.787693	2.818254	0.506012	0.501459
Lactobacillales	0.307212	0.434248	0.726304	0.198598	0.184884	0.140022	1.085076	0.207130	0.406993	0.059178	0.252532	0.193368	0.246446	0.378226	0.269873	0.351305
Mollicutes_RF9	0.134701	0.131094	0.164629	0.401981	0.030814	0.323128	0.201814	0.190072	0.243103	0.168431	0.326645	0.028530	0.036318	0.194688	0.093974	0.167153
Rhodospirillales	0.215049	0.079203	0.227575	1.198765	0.169477	0.600479	0.372176	0.560470	0.161158	0.104700	0.085092	0.323337	1.328214	3.728226	0.183128	0.135989
Verrucomicrobiales	6.371113	0.136556	0.125893	0.136386	0.154070	0.126558	0.125806	0.104783	0.125649	0.093320	0.156460	0.123629	10.918854	0.338774	0.163851	0.167153
Unclassified	0.271765	0.098320	0.181576	0.074175	0.026412	0.605865	0.408869	1.262276	0.049167	0.063731	0.131756	0.079249	0.080419	0.068612	0.272283	0.611950
Others(<0.5%)	0.113432	0.215759	0.091999	0.162707	0.037417	0.083475	0.104838	0.065794	0.191205	0.177535	0.065878	0.047550	0.033724	0.055748	0.043372	0.036830

## Sheet: Family.Rel
	12aa-8-22	16aa-8-22	17aa-8-22	26aa-8-22	12aa-8-30	16aa-8-30	17aa-8-30	26aa-8-30	19AA-8-22	39AA-8-22	46AA-8-22	63AA-8-22	19AA-8-30	39AA-8-30	46AA-8-30	63AA-8-30
Alcaligenaceae	0.075622	0.057354	0.072630	0.906850	0.101246	0.253117	0.060282	0.029242	0.229446	0.314100	0.068623	0.871743	0.713396	0.188684	0.038553	0.045330
Ambiguous_taxa	0.118159	0.079203	2.556591	1.641423	0.044020	0.508926	0.306652	0.056047	0.131112	0.150222	0.129011	0.614975	0.664107	0.553187	0.108431	0.110491
Anaeroplasmataceae	0.205596	0.038236	0.029052	0.038284	0.356561	0.018849	0.044556	0.012184	0.087408	0.132013	0.041174	0.034870	0.085608	0.007719	0.086745	0.050996
Bacteroidaceae	2.171755	2.905913	3.195739	2.849760	1.912665	5.541643	2.744142	1.386554	6.052991	2.014339	0.892097	13.339251	7.769534	3.738518	2.173442	0.631782
Bacteroidales_S24-7_group	22.750260	11.664618	22.525118	35.209246	38.174055	18.329429	21.397494	13.368424	30.696531	21.877774	26.949576	12.210740	34.061430	28.579638	4.440857	12.400487
Clostridiales_vadinBB60_group	0.949995	1.447494	0.704515	0.313450	0.277325	0.452379	0.773182	2.129785	0.234908	0.480255	1.976339	0.551575	1.089551	0.156951	1.554179	0.994419
Deferribacteraceae	0.082711	0.128363	0.070209	0.086139	0.070432	0.226190	0.070766	0.141336	0.152964	0.102424	3.848371	0.133139	0.158244	0.591782	1.696345	1.878347
Desulfovibrionaceae	2.455336	3.006964	0.673042	0.346948	0.404983	2.208040	0.689312	0.299730	1.614313	1.299647	1.877522	4.552083	0.913147	4.825167	1.392738	6.558631
Enterobacteriaceae	3.221004	0.871228	0.399467	0.835068	17.106132	0.452379	0.411490	0.443502	0.513521	0.407420	0.510554	4.456983	1.177752	1.574655	3.903520	0.594951
Erysipelotrichaceae	0.349750	0.079203	0.137998	2.416673	0.125457	0.204648	0.125806	0.070668	0.513521	0.172983	0.087837	0.624485	1.764034	1.391974	0.315655	0.101992
Flavobacteriaceae	0.059079	0.144749	0.305048	0.031106	0.028613	0.390446	0.550401	0.143773	0.035509	0.088767	0.027449	0.221898	0.108955	0.282168	0.074697	0.016999
Helicobacteraceae	3.450232	1.431107	0.781988	0.574259	0.508430	2.428845	1.525397	1.503521	1.237367	2.453625	3.219785	1.946364	0.734150	7.553368	16.132141	7.825028
Lachnospiraceae	12.340486	18.964905	5.621595	5.012801	2.148171	6.209441	10.318708	10.546580	5.889101	7.037669	27.904806	5.423826	11.385805	6.531043	21.876581	39.062810
Lactobacillaceae	0.250496	0.270381	0.595570	0.066997	0.050623	0.035006	0.010484	0.012184	0.152964	0.029589	0.076858	0.022190	0.020753	0.285599	0.069878	0.150154
Porphyromonadaceae	2.651479	3.717056	2.459751	1.363865	4.472422	4.771522	2.416523	7.839267	4.597105	3.154660	3.236255	14.068345	3.727820	4.868050	3.156550	11.785704
Prevotellaceae	27.833444	39.191588	39.034015	33.625248	24.875644	30.672914	35.291188	35.509418	37.650915	44.297257	15.533474	30.568059	9.593234	16.668525	20.722392	2.739610
Rhodospirillaceae	0.215049	0.079203	0.227575	1.198765	0.169477	0.600479	0.372176	0.560470	0.161158	0.104700	0.085092	0.323337	1.328214	3.728226	0.183128	0.135989
Rikenellaceae	2.616032	7.201966	6.817577	3.792501	7.113615	14.177236	11.123342	17.128445	3.583720	3.618983	5.072603	3.943448	4.630590	11.062034	12.262355	4.694450
Ruminococcaceae	7.897722	5.284719	9.023121	3.806858	0.849584	6.742602	7.841904	4.091430	3.985250	9.427563	6.277621	0.627655	1.105116	3.656183	7.749211	7.303737
Verrucomicrobiaceae	6.371113	0.136556	0.125893	0.136386	0.154070	0.126558	0.125806	0.104783	0.125649	0.093320	0.156460	0.123629	10.918854	0.338774	0.163851	0.167153
uncultured_bacterium	0.238680	0.049160	0.748093	0.208169	0.052824	1.047473	0.107459	0.031679	0.229446	0.295892	0.041174	0.998542	2.939193	0.234997	0.053011	0.059495
Unclassified	3.003592	2.649187	3.432998	5.187472	0.796760	4.316450	3.153011	3.857494	1.709915	2.066689	1.561857	4.101946	5.009339	2.761649	1.525264	2.359974
Others(<0.5%)	0.692409	0.600847	0.462414	0.351734	0.206894	0.285430	0.539917	0.733484	0.415187	0.380107	0.425462	0.240918	0.101173	0.421109	0.320474	0.331473

## Sheet: Genus.Rel
	12aa-8-22	16aa-8-22	17aa-8-22	26aa-8-22	12aa-8-30	16aa-8-30	17aa-8-30	26aa-8-30	19AA-8-22	39AA-8-22	46AA-8-22	63AA-8-22	19AA-8-30	39AA-8-30	46AA-8-30	63AA-8-30
Akkermansia	6.371113	0.136556	0.125893	0.136386	0.154070	0.126558	0.125806	0.104783	0.125649	0.093320	0.156460	0.123629	10.918854	0.338774	0.163851	0.167153
Alistipes	1.614047	1.791615	3.776782	1.141339	2.729234	5.913240	5.409656	5.431684	1.627970	2.603847	3.604073	1.093641	2.983294	6.246301	3.761355	1.674363
Alloprevotella	17.468570	18.391370	20.382520	15.500203	5.691773	10.509734	18.579965	1.596121	28.675225	18.946170	2.659823	26.982819	7.370032	0.804480	4.790246	0.968921
Ambiguous_taxa	0.482087	0.390550	2.743009	1.689278	0.083638	0.783585	0.497982	0.321661	0.202131	0.421077	0.557218	0.814683	0.786033	0.564337	0.534927	0.507125
Anaeroplasma	0.205596	0.038236	0.029052	0.038284	0.356561	0.018849	0.044556	0.012184	0.087408	0.132013	0.041174	0.034870	0.085608	0.007719	0.086745	0.050996
Bacteroides	2.171755	2.905913	3.195739	2.849760	1.912665	5.541643	2.744142	1.386554	6.052991	2.014339	0.892097	13.339251	7.769534	3.738518	2.173442	0.631782
Bilophila	0.146517	0.019118	0.038736	0.095710	0.072633	0.008078	0.023589	0.038989	0.060093	0.052350	0.960720	0.129969	0.007783	0.078047	0.062649	0.031164
Blautia	1.160318	0.305886	0.031473	0.026320	0.019809	0.070011	0.083871	0.038989	0.040972	0.056902	0.194889	0.304318	0.876829	0.150947	0.084335	0.045330
Clostridium_innocuum_group	0.016542	0.002731	0.014526	0.009571	0.006603	0.010771	0.010484	0.004874	0.010926	0.006828	0.021959	0.586445	1.483864	0.006861	0.012048	0.016999
Coprococcus_1	0.645146	1.136146	0.067788	0.035891	0.013206	0.091553	0.065524	0.046300	0.060093	0.056902	0.134501	0.009510	0.025942	0.036879	0.118069	0.084993
Desulfovibrio	2.299367	2.946880	0.627043	0.244060	0.332350	2.199962	0.665723	0.260740	1.548757	1.247297	0.911312	4.406264	0.892394	4.742832	1.315631	6.510468
Erysipelatoclostridium	0.021269	0.043698	0.031473	0.626899	0.103447	0.024235	0.034072	0.021931	0.147501	0.077387	0.035684	0.019020	0.031130	1.145827	0.281921	0.033997
Escherichia-Shigella	3.213914	0.865765	0.397046	0.827890	17.081921	0.436223	0.403627	0.436192	0.508058	0.402868	0.507809	3.712040	0.513645	1.574655	3.893882	0.583619
Eubacterium_coprostanoligenes_group	0.108706	0.049160	0.045999	0.756107	0.037417	0.538546	1.816323	0.053610	1.242830	0.254922	0.079603	0.069739	0.036318	1.731605	0.093974	0.099159
Eubacterium_fissicatena_group	0.047263	0.120169	0.082314	0.258416	0.006603	0.352748	0.298789	0.012184	0.073750	0.136565	0.024704	0.028530	0.025942	0.002573	0.021686	0.033997
Eubacterium_xylanophilum_group	0.517535	0.040967	0.053262	0.004785	0.030814	0.016156	0.102217	0.397203	0.352363	0.293616	0.038429	0.015850	0.033724	0.174104	0.026505	0.133156
Helicobacter	3.450232	1.431107	0.781988	0.574259	0.508430	2.428845	1.525397	1.503521	1.237367	2.453625	3.219785	1.946364	0.734150	7.553368	16.132141	7.825028
Intestinimonas	0.269402	0.193910	0.481782	0.045462	0.077035	0.468535	0.550401	0.694495	0.109260	0.145670	0.505064	0.072909	0.049289	0.167243	1.298764	1.631867
Klebsiella	0.007090	0.002731	0.002421	0.007178	0.024211	0.016156	0.007863	0.004874	0.005463	0.004552	0.002745	0.744944	0.664107	0.000000	0.009638	0.005666
Lachnoclostridium	1.181586	0.573535	0.338942	0.203383	0.074834	0.185799	0.762699	0.311914	0.062824	0.097872	0.480360	0.019020	0.498080	0.361930	0.269873	0.549622
Lachnospiraceae_NK4A136_group	3.844881	6.885156	0.726304	1.205944	0.884800	1.497159	2.413902	5.492604	3.223163	2.667577	12.363097	0.611805	0.830134	2.406580	15.332161	13.377907
Lachnospiraceae_UCG-001	0.763305	0.062816	0.009684	0.397196	0.030814	0.105017	0.007863	0.134025	0.027315	0.022761	0.079603	0.022190	0.012971	0.001715	0.057830	0.028331
Lactobacillus	0.250496	0.270381	0.595570	0.066997	0.050623	0.035006	0.010484	0.012184	0.152964	0.029589	0.076858	0.022190	0.020753	0.285599	0.069878	0.150154
Mucispirillum	0.082711	0.128363	0.070209	0.086139	0.070432	0.226190	0.070766	0.141336	0.152964	0.102424	3.848371	0.133139	0.158244	0.591782	1.696345	1.878347
Odoribacter	2.259193	2.395193	1.508292	0.961884	4.170885	3.085871	1.155842	7.461559	2.392789	1.923296	2.791579	0.928802	0.832728	4.111598	2.840895	11.601553
Oscillibacter	0.829473	0.565342	1.016826	0.064604	0.105648	0.298893	0.374797	0.538538	0.133843	0.266302	0.461146	0.041210	0.054478	0.320763	1.595142	0.515625
Parabacteroides	0.385197	1.237198	0.835250	0.390017	0.283928	1.459461	1.121770	0.224188	2.182464	1.206328	0.439186	13.107843	2.861368	0.751306	0.274692	0.155821
Parasutterella	0.075622	0.057354	0.072630	0.906850	0.101246	0.253117	0.060282	0.029242	0.229446	0.314100	0.068623	0.871743	0.713396	0.188684	0.038553	0.045330
Prevotellaceae_UCG-001	10.019851	20.363239	18.201186	17.601034	18.877933	18.184021	16.131991	33.408875	8.530456	24.866280	12.643079	3.293603	1.642109	12.140964	15.585167	1.682863
Rikenellaceae_RC9_gut_group	0.971264	5.178206	2.844692	2.593736	4.181890	8.215526	5.380825	11.650462	1.608850	0.983271	1.375202	2.824447	1.623949	4.800295	8.481723	2.827436
Roseburia	0.427734	0.049160	0.031473	0.014356	0.017608	0.086167	0.052419	0.063357	0.013657	0.031865	1.128160	0.019020	0.233475	0.013722	0.065059	0.229481
Ruminiclostridium	3.369884	1.239929	0.554412	0.059819	0.085839	0.632792	0.838706	0.821210	0.136575	0.275407	1.323049	0.050720	0.114143	0.088338	1.498759	1.121908
Ruminiclostridium_5	0.077985	0.163867	0.375257	0.066997	0.063829	0.193877	0.655239	0.075542	0.092871	0.302720	0.334880	0.053890	0.059666	0.088338	0.166261	0.130323
Ruminiclostridium_9	0.378108	0.122900	0.191260	0.114852	0.101246	0.301586	0.277821	0.129152	0.177547	0.250370	0.249787	0.028530	0.023348	0.355069	0.106022	0.356971
Ruminococcaceae_UCG-014	0.304849	0.163867	4.517613	1.646209	0.114452	1.090557	0.437700	0.404513	0.980606	6.195516	0.993659	0.139479	0.106361	0.120929	0.313245	0.716775
Ruminococcus_1	0.170148	0.049160	0.326837	0.452229	0.030814	1.998007	0.639514	0.046300	0.275881	0.455218	0.041174	0.028530	0.015565	0.153520	0.072287	0.056662
Turicibacter	0.186691	0.005462	0.002421	0.875745	0.004402	0.013464	0.015726	0.009747	0.185742	0.018209	0.016469	0.003170	0.010377	0.001715	0.004819	0.019832
uncultured	0.607335	0.671856	0.772304	1.306439	0.270722	1.090557	1.079834	1.016156	0.284075	0.357346	1.166589	0.564255	1.496835	4.254826	0.725284	0.436298
uncultured_Bacteroidales_bacterium	0.323755	0.382357	0.581043	0.275166	1.014659	0.325821	0.285684	0.219314	0.882273	0.603164	1.331284	0.091929	0.077825	0.498298	0.079516	0.104825
uncultured_bacterium	13.741847	5.219172	8.224186	21.898404	24.965885	9.726149	14.695707	8.041524	16.509151	8.473882	18.292114	8.847397	9.255993	5.413518	3.843281	9.335071
unidentified	1.465167	0.502526	1.559133	1.689278	3.523793	0.837440	1.187294	2.775544	1.494127	1.638785	4.405589	0.351867	0.352807	1.851677	0.351799	1.677196
Unclassified	17.135363	21.062406	22.377436	21.544278	11.227275	19.328433	17.783194	13.071131	17.052718	18.759531	19.755154	13.082483	42.456159	31.245229	10.467218	30.138539
Others(<0.5%)	0.931090	1.838045	1.358189	0.710645	0.504028	1.273662	1.569953	1.554695	1.048894	0.757938	1.786940	0.427946	1.260766	0.888531	1.202381	1.827351

## Sheet: Species.Rel
	12aa-8-22	16aa-8-22	17aa-8-22	26aa-8-22	12aa-8-30	16aa-8-30	17aa-8-30	26aa-8-30	19AA-8-22	39AA-8-22	46AA-8-22	63AA-8-22	19AA-8-30	39AA-8-30	46AA-8-30	63AA-8-30
Ambiguous_taxa	7.647226	5.563294	6.483477	6.431699	19.487608	7.283841	6.154007	4.028072	5.889101	6.200068	7.921825	19.314652	7.341496	11.453125	21.064553	14.157011
Clostridium_sp._Clone-47	0.004726	0.169330	0.012105	0.007178	0.006603	0.000000	0.062903	0.119404	0.002731	0.009104	0.699953	0.006340	0.012971	0.003431	0.084335	0.059495
gut_metagenome	17.513470	18.492421	20.651253	15.485847	5.691773	10.859789	19.070084	1.720399	28.639716	18.989416	2.670802	27.157167	7.460828	1.083218	4.828799	0.974587
uncultured_Bacteroidales_bacterium	7.767747	19.442851	12.925796	8.597133	19.280715	13.277863	10.732820	32.641275	5.055996	19.333106	13.321073	2.868826	1.457923	10.538007	15.045421	1.569538
uncultured_Clostridiales_bacterium	0.037811	0.051891	0.033894	0.028713	0.024211	0.024235	0.112701	0.038989	0.404261	0.175259	0.279981	0.034870	0.046695	0.001715	0.146984	0.110491
uncultured_Helicobacter_sp.	0.867284	0.030042	0.082314	0.019142	0.011005	0.024235	0.020968	0.514170	0.095602	0.052350	0.032939	1.407468	0.308706	0.111495	0.048192	0.042497
uncultured_bacterium	35.636639	17.946197	22.445225	38.477736	31.989259	31.607292	29.747864	23.525111	31.070746	21.370206	29.798798	17.954733	28.076684	28.115646	26.621045	31.708077
uncultured_rumen_bacterium	0.051990	0.040967	0.130735	0.880530	0.019809	0.274659	0.267338	0.063357	0.120186	0.102424	0.035684	0.082419	1.260766	0.145801	0.103612	0.082160
unidentified	4.182815	1.327325	2.002179	1.930945	4.236915	1.351752	1.661687	3.433487	1.958481	2.298851	5.179655	0.462816	0.469544	2.363697	1.756584	3.073916
Unclassified	25.945269	36.744504	35.099867	28.031010	19.197077	35.029755	31.996645	33.630626	26.574706	31.316718	39.606379	30.637799	53.167480	45.757610	30.141442	47.887922
Others(<0.5%)	0.345023	0.191178	0.133156	0.110066	0.055025	0.266580	0.172983	0.285109	0.188473	0.152498	0.452911	0.072909	0.396908	0.426255	0.159032	0.334306
