# Supplementary material for: The gut microbiota regulates autism-like behavior by mediating vitamin B6 homeostasis in EphB6-deficient mice
Source: Microbiome. 2020 Aug 20;8:120. doi: 10.1186/s40168-020-00884-z (PMC7441571; doi:10.1186/s40168-020-00884-z)
Supplement: Supplementary file 8 — Additional file 7: Table S6. Alpha diversity and relative abundance values at various taxonomic levels of gut microbiota from 3-week-old C57BL/6J mice treated with fecal microbitoa from 8-week-old WT and KO mice. [file 40168_2020_884_MOESM7_ESM.xlsx]

## Sheet: alpha-diversity
Samples	PD_whole_tree	chao1	goods_coverage	observed_species	shannon	simpson
KO1	72.675	3279.93	0.981572	2592.3	8.15624	0.983783
KO2	70.8049	3346.34	0.981197	2521.2	8.13322	0.982411
KO3	76.2266	3437.26	0.980012	2647.1	8.27727	0.984001
KO4	71.3676	3251.25	0.981428	2449.4	7.84934	0.976618
KO5	74.8587	3449.95	0.980067	2631.1	8.01607	0.976449
KO6	65.8016	2878.75	0.982953	2123.6	7.52848	0.973603
KO7	72.5851	3298.6	0.981246	2570.6	8.08394	0.979577
KO8	69.7432	3201.27	0.981788	2487.3	7.84509	0.97628
WT1	70.0714	3203.39	0.981809	2503.5	8.07985	0.982576
WT2	66.9867	3136.83	0.982169	2338.5	7.74227	0.975439
WT3	74.0943	3347.2	0.980326	2528.9	7.64362	0.969957
WT4	60.2052	2823.04	0.983683	2071.9	7.37951	0.971077
WT5	59.3879	2799.82	0.983922	2053.4	7.41865	0.97301
WT6	76.2153	3677.8	0.978582	2748.8	8.14425	0.982167
WT7	74.8934	3410.04	0.980398	2615.8	8.33335	0.986288
WT8	67.2111	3116.67	0.982804	2493.5	7.96414	0.976607

## Sheet: Phylum.Rel
Taxonomy	KO1	KO2	KO3	KO4	KO5	KO6	KO7	KO8	WT1	WT2	WT3	WT4	WT5	WT6	WT7	WT8
Bacteroidetes	0.790807	0.890289	0.799767	0.841922	0.861469	0.748822	0.881223	0.901094	0.745736	0.916148	0.867825	0.853008	0.956191	0.880294	0.695908	0.944675
Firmicutes	0.0937867	0.0812685	0.159638	0.104127	0.0950989	0.15898	0.0745822	0.0505619	0.231388	0.0569939	0.0797894	0.0832644	0.0211063	0.0720439	0.239507	0.0359064
Proteobacteria	0.0987928	0.0139361	0.0274962	0.0382682	0.0297728	0.061977	0.0271983	0.0398354	0.0128196	0.0200488	0.0398104	0.0491789	0.0187111	0.0387733	0.0536214	0.0170164
Other	0.00793	0.00662789	0.00661464	0.00625639	0.00801232	0.00597668	0.00808301	0.0071226	0.00543589	0.00260592	0.0100895	0.0119571	0.00139207	0.00427522	0.00908215	0.00130048
Tenericutes	0.00609148	0.00482827	0.000453946	0.00757023	0.0037495	0.01581	0.00727471	0.000426503	2.26495e-05	0.00332044	0.000505529	0.000196019	0	0.0022011	6.88042e-05	0
Actinobacteria	0.00230369	0.0026336	0.00108082	0.001147	0.00162925	0.000586391	0.000983069	0.000682405	0.00276324	0.000735541	0.00164297	0.00198197	0.00239519	0.0013122	0.000917389	0.000529007
Deferribacteres	0.000221508	0.000373093	0.00495017	0.000667348	0.000267821	0.0077133	0.000633534	0.000277227	0.00183461	0.000147108	0.000294892	0.000413817	0.000204717	0.00110055	0.000894454	0.000573091
Fusobacteria	2.21508e-05	0	0	2.08546e-05	0	9.0214e-05	0	0	0	0	0	0	0	0	0	0
Gemmatimonadetes	4.43017e-05	4.38933e-05	0	2.08546e-05	0	0	2.1846e-05	0	0	0	0	0	0	0	0	0
Chloroflexi	0	0	0	0	0	4.5107e-05	0	0	0	0	0	0	0	0	0	0
Cyanobacteria	0	0	0	0	0	0	0	0	0	0	4.21274e-05	0	0	0	0	0

## Sheet: Class.Rel
Taxonomy	KO1	KO2	KO3	KO4	KO5	KO6	KO7	KO8	WT1	WT2	WT3	WT4	WT5	WT6	WT7	WT8
Bacteroidia	0.790076	0.890003	0.799421	0.841463	0.861001	0.747919	0.880371	0.900198	0.745442	0.915623	0.867004	0.85218	0.955372	0.879892	0.69506	0.9443
Clostridia	0.0701739	0.0527598	0.149521	0.0796438	0.0778244	0.145177	0.0475369	0.0326488	0.219112	0.0470116	0.0503002	0.0210611	0.0124672	0.0505196	0.225701	0.0283901
Betaproteobacteria	0.0122051	0.00864699	0.0107002	0.0221893	0.0182565	0.0101491	0.0167996	0.0282771	0.0048923	0.0119158	0.0311111	0.0429934	0.0131428	0.0137146	0.0111004	0.00610563
Erysipelotrichia	0.0128032	0.0226929	0.00726314	0.0194157	0.0149757	0.0089763	0.0244675	0.014821	0.00190256	0.00245881	0.0266245	0.0559742	0.0023133	0.0177147	0.0109628	0.00368101
Epsilonproteobacteria	0.00717687	0.00366509	0.0104191	0.0131593	0.00660626	0.0352962	0.00668487	0.00853006	0.0051641	0.00275303	0.00404423	0.00470445	0.0036849	0.022265	0.00499977	0.00361488
Other	0.00877174	0.00702293	0.00702536	0.00677775	0.00886042	0.00694648	0.00915347	0.00816753	0.00575298	0.00321537	0.0111216	0.0128719	0.00223141	0.00476201	0.011238	0.00167519
Gammaproteobacteria	0.0762211	0.000416987	0.000951125	0.000729912	0.000133911	0.00841246	0.00021846	4.26503e-05	0.000113248	0.000357263	0.000126382	4.35597e-05	6.1415e-05	0.000148151	6.88042e-05	0.000176336
Bacilli	0.0107875	0.00566224	0.00283176	0.00494255	0.00209793	0.0048039	0.00244675	0.00300685	0.0103055	0.00750252	0.0026119	0.00614192	0.0062848	0.00370378	0.00266043	0.0038353
Deltaproteobacteria	0.00170562	0.00072424	0.00449623	0.00143897	0.00334777	0.00557072	0.00187875	0.00140746	0.0023329	0.00441325	0.00056872	0.000522716	0.00012283	0.000888908	0.0358011	0.000595133
Mollicutes	0.00609148	0.00482827	0.000453946	0.00757023	0.0037495	0.01581	0.00727471	0.000426503	2.26495e-05	0.00332044	0.000505529	0.000196019	0	0.0022011	6.88042e-05	0
Alphaproteobacteria	0.0013955	0.000438933	0.000821426	0.000667348	0.00124983	0.00241323	0.00144184	0.00147143	0.000294444	0.000441325	0.00393892	0.000892974	0.00167868	0.00169316	0.000504564	0.00652442
Deferribacteres	0.000221508	0.000373093	0.00495017	0.000667348	0.000267821	0.0077133	0.000633534	0.000277227	0.00183461	0.000147108	0.000294892	0.000413817	0.000204717	0.00110055	0.000894454	0.000573091
Coriobacteriia	0.00223724	0.00247997	0.000994358	0.000875894	0.000937374	0.000428517	0.000917531	0.000554454	4.52991e-05	0.00023117	0.000484466	0.000609836	0.00161726	0.000338632	0.000504564	0.000286546
Actinobacteria	6.64525e-05	0.000153627	8.64659e-05	0.00027111	0.000691872	0.000157875	6.5538e-05	0.000127951	0.00271795	0.000504371	0.0011585	0.00137213	0.000777923	0.000973566	0.000412825	0.000242462
Sphingobacteriia	0	4.38933e-05	4.3233e-05	0.000104273	0	9.0214e-05	2.1846e-05	4.26503e-05	0	8.40619e-05	4.21274e-05	0	0	6.34934e-05	0	0
OPB54	0	4.38933e-05	0	4.17092e-05	0	0	2.1846e-05	0	6.79486e-05	2.10155e-05	2.10637e-05	2.17798e-05	4.09433e-05	2.11645e-05	2.29347e-05	0
Fusobacteriia	2.21508e-05	0	0	2.08546e-05	0	9.0214e-05	0	0	0	0	0	0	0	0	0	0
Gemmatimonadetes	4.43017e-05	4.38933e-05	0	2.08546e-05	0	0	2.1846e-05	0	0	0	0	0	0	0	0	0
Cytophagia	0	0	2.16165e-05	0	0	0	4.3692e-05	0	0	0	0	0	0	0	0	0
Chloroflexia	0	0	0	0	0	4.5107e-05	0	0	0	0	0	0	0	0	0	0
Melainabacteria	0	0	0	0	0	0	0	0	0	0	4.21274e-05	0	0	0	0	0

## Sheet: Order.Rel
Taxonomy	KO1	KO2	KO3	KO4	KO5	KO6	KO7	KO8	WT1	WT2	WT3	WT4	WT5	WT6	WT7	WT8
Bacteroidales	0.790076	0.890003	0.799399	0.841442	0.860978	0.747897	0.880328	0.900198	0.745442	0.915623	0.866962	0.85218	0.955372	0.87987	0.69506	0.944278
Clostridiales	0.0701739	0.0527598	0.149521	0.0796438	0.0778244	0.145177	0.0475369	0.0326488	0.219112	0.0470116	0.0503002	0.0210611	0.0124672	0.0505196	0.225701	0.0283901
Erysipelotrichales	0.0128032	0.0226929	0.00726314	0.0194157	0.0149757	0.0089763	0.0244675	0.014821	0.00190256	0.00245881	0.0266245	0.0559742	0.0023133	0.0177147	0.0109628	0.00368101
Burkholderiales	0.0109425	0.0079008	0.00938155	0.0203541	0.0167835	0.00917928	0.0148334	0.026166	0.00448461	0.0111172	0.028752	0.0398353	0.0124263	0.0129738	0.0105729	0.00568683
Campylobacterales	0.00717687	0.00366509	0.0104191	0.0131593	0.00660626	0.0352962	0.00668487	0.00853006	0.0051641	0.00275303	0.00404423	0.00470445	0.0036849	0.022265	0.00499977	0.00361488
Other	0.0100343	0.00779107	0.00834396	0.0085921	0.0103334	0.00789373	0.0111196	0.0102574	0.00618333	0.00397192	0.0134808	0.0160517	0.00296839	0.00550276	0.0117426	0.00211603
Enterobacteriales	0.0761989	0.00026336	0.000886276	0.000646493	0.000111592	0.00832224	8.73839e-05	2.13251e-05	9.05982e-05	0.000252186	4.21274e-05	0	2.04717e-05	2.11645e-05	0	0.00011021
Lactobacillales	0.0107653	0.00557445	0.00257236	0.00462973	0.00200866	0.00419495	0.00244675	0.00298552	0.0102376	0.00735541	0.00259084	0.00607658	0.00479037	0.00332282	0.00259162	0.00352671
Desulfovibrionales	0.00170562	0.00072424	0.00449623	0.00143897	0.00334777	0.00557072	0.00187875	0.00140746	0.0023329	0.00441325	0.00056872	0.000522716	0.00012283	0.000867743	0.0357782	0.000595133
Anaeroplasmatales	0.00604718	0.00476243	0.00043233	0.00734083	0.00370486	0.0156521	0.00725287	0.000405178	2.26495e-05	0.00329943	0.000147446	0.000152459	0	0.00205295	0	0
Rhodospirillales	0.0013955	0.000416987	0.000821426	0.000646493	0.00122751	0.00221024	0.00144184	0.00145011	0.000271795	0.000420309	0.00391785	0.000892974	0.00163773	0.00167199	0.00043576	0.00650238
Deferribacterales	0.000221508	0.000373093	0.00495017	0.000667348	0.000267821	0.0077133	0.000633534	0.000277227	0.00183461	0.000147108	0.000294892	0.000413817	0.000204717	0.00110055	0.000894454	0.000573091
Coriobacteriales	0.00223724	0.00247997	0.000994358	0.000875894	0.000937374	0.000428517	0.000917531	0.000554454	4.52991e-05	0.00023117	0.000484466	0.000609836	0.00161726	0.000338632	0.000504564	0.000286546
Bifidobacteriales	6.64525e-05	0.000153627	6.48494e-05	0.000104273	0.000669553	4.5107e-05	4.3692e-05	6.39754e-05	0.0026047	0.000378278	0.00105319	0.00128501	0.000634622	0.000867743	0.000344021	0.000132252
Bacillales	2.21508e-05	8.77867e-05	0.000259398	0.000312819	8.92738e-05	0.000608945	0	2.13251e-05	6.79486e-05	0.000147108	2.10637e-05	6.53395e-05	0.00149443	0.00038096	6.88042e-05	0.000308588
Streptosporangiales	0	0	2.16165e-05	0.000166837	2.23184e-05	0.000112768	2.1846e-05	6.39754e-05	0.000113248	0.000126093	0.000105319	4.35597e-05	0.000143302	0.000105822	6.88042e-05	0.00011021
Mollicutes_RF9	0	6.584e-05	0	0.000166837	4.46369e-05	0.000112768	0	2.13251e-05	0	0	0.000358083	4.35597e-05	0	0.000148151	4.58695e-05	0
Xanthomonadales	0	6.584e-05	2.16165e-05	6.25639e-05	2.23184e-05	4.5107e-05	0	2.13251e-05	2.26495e-05	8.40619e-05	2.10637e-05	4.35597e-05	0	8.46579e-05	6.88042e-05	0
Sphingobacteriales	0	4.38933e-05	4.3233e-05	0.000104273	0	9.0214e-05	2.1846e-05	4.26503e-05	0	8.40619e-05	4.21274e-05	0	0	6.34934e-05	0	0
Rhodocyclales	0	0	2.16165e-05	6.25639e-05	2.23184e-05	4.5107e-05	4.3692e-05	2.13251e-05	4.52991e-05	4.20309e-05	4.21274e-05	2.17798e-05	0	4.23289e-05	2.29347e-05	0
Pasteurellales	2.21508e-05	8.77867e-05	0	0	0	2.25535e-05	0.00010923	0	0	0	4.21274e-05	0	4.09433e-05	0	0	6.61259e-05
Rhizobiales	0	2.19467e-05	0	2.08546e-05	2.23184e-05	0.000112768	0	0	2.26495e-05	2.10155e-05	2.10637e-05	0	4.09433e-05	2.11645e-05	6.88042e-05	0
Mycoplasmatales	4.43017e-05	0	2.16165e-05	2.08546e-05	0	4.5107e-05	2.1846e-05	0	0	2.10155e-05	0	0	0	0	2.29347e-05	0
Fusobacteriales	2.21508e-05	0	0	2.08546e-05	0	9.0214e-05	0	0	0	0	0	0	0	0	0	0
uncultured_sludge_bacterium	0	2.19467e-05	0	2.08546e-05	0	0	0	0	0	2.10155e-05	2.10637e-05	0	2.04717e-05	0	2.29347e-05	0
Pseudomonadales	0	0	4.3233e-05	0	0	0	0	0	0	0	2.10637e-05	0	0	4.23289e-05	0	0
S0134_terrestrial_group	0	4.38933e-05	0	2.08546e-05	0	0	2.1846e-05	0	0	0	0	0	0	0	0	0
34P16	0	0	0	2.08546e-05	0	2.25535e-05	2.1846e-05	0	0	2.10155e-05	0	0	0	0	0	0
Rickettsiales	0	0	0	0	0	6.76605e-05	0	0	0	0	0	0	0	0	0	0
Rhodobacterales	0	0	0	0	0	2.25535e-05	0	2.13251e-05	0	0	0	0	0	0	0	2.2042e-05
Chloroflexales	0	0	0	0	0	4.5107e-05	0	0	0	0	0	0	0	0	0	0
AT425_EubC11_terrestrial_group	4.43017e-05	0	0	0	0	0	0	0	0	0	0	0	0	0	0	0
Sh765B_TzT_29	0	0	0	0	0	0	0	0	0	0	0	0	0	2.11645e-05	2.29347e-05	0
Order_II	0	0	2.16165e-05	0	0	0	2.1846e-05	0	0	0	0	0	0	0	0	0
Gastranaerophilales	0	0	0	0	0	0	0	0	0	0	4.21274e-05	0	0	0	0	0
Haloplasmatales	0	0	0	4.17092e-05	0	0	0	0	0	0	0	0	0	0	0	0
Cytophagales	0	0	0	0	0	0	2.1846e-05	0	0	0	0	0	0	0	0	0
uncultured_compost_bacterium	0	0	0	0	0	0	2.1846e-05	0	0	0	0	0	0	0	0	0
uncultured_Firmicutes_bacterium	0	0	0	0	0	0	0	0	0	0	0	2.17798e-05	0	0	0	0

## Sheet: Family.Rel
Taxonomy	KO1	KO2	KO3	KO4	KO5	KO6	KO7	KO8	WT1	WT2	WT3	WT4	WT5	WT6	WT7	WT8
Bacteroidales_S24_7_group	0.664326	0.639043	0.645014	0.694125	0.727536	0.644985	0.763954	0.728211	0.553623	0.748991	0.662117	0.799124	0.823186	0.612055	0.572657	0.576243
Prevotellaceae	0.0557315	0.162669	0.0966689	0.0687368	0.0635852	0.0336949	0.054746	0.100484	0.129419	0.106738	0.115745	0.0221065	0.066144	0.156278	0.0666254	0.194763
Lachnospiraceae	0.0371248	0.028794	0.102376	0.0547851	0.0442798	0.0922213	0.01361	0.0127738	0.192068	0.0266896	0.024139	0.00818922	0.00667376	0.0290165	0.173455	0.0200802
Other	0.0416657	0.0569077	0.0456324	0.0394152	0.0463108	0.0324319	0.040284	0.0574073	0.0562162	0.0419048	0.0621801	0.0318639	0.0409638	0.0591547	0.0402275	0.0734218
Rikenellaceae	0.0121608	0.0137167	0.0102462	0.021376	0.0113824	0.0119534	0.0183506	0.0132216	0.00577563	0.00994032	0.0279094	0.00666463	0.0146168	0.034096	0.0176139	0.0758685
Ruminococcaceae	0.0212205	0.0128388	0.0365751	0.0157452	0.0230996	0.0218318	0.00806117	0.00511803	0.024235	0.0160138	0.0194418	0.00463911	0.00288651	0.00907956	0.0421999	0.00423206
Erysipelotrichaceae	0.0128032	0.0226929	0.00726314	0.0194157	0.0149757	0.0089763	0.0244675	0.014821	0.00190256	0.00245881	0.0266245	0.0559742	0.0023133	0.0177147	0.0109628	0.00368101
Alcaligenaceae	0.0108539	0.00785691	0.00929509	0.020083	0.0165156	0.00915672	0.0147242	0.0259954	0.00432606	0.0109911	0.0286677	0.0396175	0.0123649	0.0129315	0.0105041	0.00566479
Porphyromonadaceae	0.0199136	0.0214638	0.0105272	0.0254218	0.0204214	0.0272446	0.0129547	0.00833813	0.00672691	0.0123571	0.00960506	0.00659929	0.00657141	0.0130373	0.00681161	0.0120349
Clostridiales_vadinBB60_group	0.0108539	0.0103149	0.00817103	0.00761194	0.00926215	0.02844	0.0250355	0.0137334	0.00106453	0.00338349	0.00623486	0.0079932	0.00278415	0.010942	0.00671988	0.00339446
Helicobacteraceae	0.00717687	0.00366509	0.0104191	0.0131593	0.00660626	0.0352962	0.00668487	0.00853006	0.0051641	0.00275303	0.00404423	0.00470445	0.0036849	0.022265	0.00499977	0.00361488
Enterobacteriaceae	0.0761989	0.00026336	0.000886276	0.000646493	0.000111592	0.00832224	8.73839e-05	2.13251e-05	9.05982e-05	0.000252186	4.21274e-05	0	2.04717e-05	2.11645e-05	0	0.00011021
Bacteroidaceae	0.00626869	0.00443323	0.00203195	0.00383725	0.00352631	0.00717202	0.00181322	0.00319877	0.00231025	0.00264795	0.00339126	0.0028096	0.0064281	0.0106246	0.00536673	0.0147902
Desulfovibrionaceae	0.00170562	0.00072424	0.00449623	0.00143897	0.00334777	0.00557072	0.00187875	0.00140746	0.0023329	0.00441325	0.00056872	0.000522716	0.00012283	0.000867743	0.0357782	0.000595133
Lactobacillaceae	0.0101894	0.00511357	0.00218326	0.00177264	0.000803464	0.00245833	0.00196614	0.0029642	0.00892392	0.00447629	0.00212744	0.00516182	0.00450377	0.0029207	0.00236228	0.000793511
Anaeroplasmataceae	0.00604718	0.00476243	0.00043233	0.00734083	0.00370486	0.0156521	0.00725287	0.000405178	2.26495e-05	0.00329943	0.000147446	0.000152459	0	0.00205295	0	0
Rhodospirillaceae	0.0013955	0.000416987	0.000821426	0.000646493	0.00122751	0.00221024	0.00144184	0.00145011	0.000271795	0.000420309	0.00391785	0.000892974	0.00163773	0.00167199	0.00043576	0.00650238
Deferribacteraceae	0.000221508	0.000373093	0.00495017	0.000667348	0.000267821	0.0077133	0.000633534	0.000277227	0.00183461	0.000147108	0.000294892	0.000413817	0.000204717	0.00110055	0.000894454	0.000573091
Coriobacteriaceae	0.00223724	0.00247997	0.000994358	0.000875894	0.000937374	0.000428517	0.000917531	0.000554454	4.52991e-05	0.00023117	0.000484466	0.000609836	0.00161726	0.000338632	0.000504564	0.000286546
ratAN060301C	0.00143981	0.000746187	0.000345864	0.000583929	0.00071419	0.00119534	0.00043692	0.000511803	0.00049829	0.000420309	0.000631912	0.000348478	0.00085981	0.00114288	0.000596303	0.00233645
Bifidobacteriaceae	6.64525e-05	0.000153627	6.48494e-05	0.000104273	0.000669553	4.5107e-05	4.3692e-05	6.39754e-05	0.0026047	0.000378278	0.00105319	0.00128501	0.000634622	0.000867743	0.000344021	0.000132252
Clostridiaceae_1	6.64525e-05	6.584e-05	0	0.000709057	0.000133911	0.00119534	4.3692e-05	0	9.05982e-05	0.000210155	4.21274e-05	6.53395e-05	0	0.000486783	2.29347e-05	0
Staphylococcaceae	0	8.77867e-05	0.000129699	0.000166837	2.23184e-05	0.000315749	0	2.13251e-05	0	0	0	2.17798e-05	0.00147396	0.000359796	2.29347e-05	0.000264504
Peptococcaceae	8.86034e-05	8.77867e-05	4.3233e-05	8.34185e-05	4.46369e-05	0.000112768	2.1846e-05	6.39754e-05	0.000113248	0.000147108	2.10637e-05	0	0	0.000169316	0.000229347	0.000132252
Thermomonosporaceae	0	0	0	0.000166837	2.23184e-05	9.0214e-05	2.1846e-05	4.26503e-05	0.000113248	0.000126093	0.000105319	4.35597e-05	0.000143302	6.34934e-05	6.88042e-05	0.00011021
Family_XIII	8.86034e-05	2.19467e-05	8.64659e-05	2.08546e-05	0.000133911	0.000112768	4.3692e-05	0.000149276	0	8.40619e-05	6.31912e-05	2.17798e-05	0	8.46579e-05	9.17389e-05	8.81679e-05
Christensenellaceae	2.21508e-05	0	0	0.000166837	4.46369e-05	0	6.5538e-05	6.39754e-05	6.79486e-05	4.20309e-05	4.21274e-05	0	2.04717e-05	0.000211645	6.88042e-05	8.81679e-05
Bacillaceae	0	0	4.3233e-05	0.000145982	2.23184e-05	0.000112768	0	0	6.79486e-05	0.000126093	2.10637e-05	4.35597e-05	2.04717e-05	2.11645e-05	4.58695e-05	2.2042e-05
Enterococcaceae	0	2.19467e-05	2.16165e-05	4.17092e-05	6.69553e-05	4.5107e-05	6.5538e-05	0	0	2.10155e-05	6.31912e-05	4.35597e-05	2.04717e-05	4.23289e-05	0.000114674	4.40839e-05
Sphingobacteriaceae	0	4.38933e-05	4.3233e-05	6.25639e-05	0	9.0214e-05	2.1846e-05	4.26503e-05	0	6.30464e-05	4.21274e-05	0	0	6.34934e-05	0	0
Xanthomonadaceae	0	6.584e-05	0	6.25639e-05	2.23184e-05	4.5107e-05	0	2.13251e-05	2.26495e-05	4.20309e-05	2.10637e-05	4.35597e-05	0	4.23289e-05	6.88042e-05	0
Rhodocyclaceae	0	0	2.16165e-05	6.25639e-05	2.23184e-05	4.5107e-05	4.3692e-05	2.13251e-05	4.52991e-05	4.20309e-05	4.21274e-05	2.17798e-05	0	4.23289e-05	2.29347e-05	0
Pasteurellaceae	2.21508e-05	8.77867e-05	0	0	0	2.25535e-05	0.00010923	0	0	0	4.21274e-05	0	4.09433e-05	0	0	6.61259e-05
uncultured_bacterium	0	4.38933e-05	0	0.000104273	2.23184e-05	0.000112768	2.1846e-05	2.13251e-05	0	2.10155e-05	0	0	0	2.11645e-05	0	0
Streptococcaceae	2.21508e-05	0	0	6.25639e-05	2.23184e-05	2.25535e-05	8.73839e-05	0	0	2.10155e-05	2.10637e-05	0	0	2.11645e-05	2.29347e-05	0
Paenibacillaceae	0	0	2.16165e-05	0	4.46369e-05	0.000112768	0	0	0	2.10155e-05	0	0	0	0	0	2.2042e-05
Mycoplasmataceae	4.43017e-05	0	2.16165e-05	2.08546e-05	0	4.5107e-05	2.1846e-05	0	0	2.10155e-05	0	0	0	0	2.29347e-05	0
Peptostreptococcaceae	0	0	0	2.08546e-05	0	9.0214e-05	0	2.13251e-05	0	0	0	0	0	0	2.29347e-05	2.2042e-05
Phyllobacteriaceae	0	0	0	0	2.23184e-05	4.5107e-05	0	0	2.26495e-05	0	0	0	2.04717e-05	0	2.29347e-05	0
Fusobacteriaceae	2.21508e-05	0	0	2.08546e-05	0	9.0214e-05	0	0	0	0	0	0	0	0	0	0
Beijerinckiaceae	0	0	0	0	0	0	0	0	0	2.10155e-05	2.10637e-05	0	2.04717e-05	2.11645e-05	4.58695e-05	0
uncultured_sludge_bacterium	0	2.19467e-05	0	2.08546e-05	0	0	0	0	0	2.10155e-05	2.10637e-05	0	2.04717e-05	0	2.29347e-05	0
Pseudomonadaceae	0	0	4.3233e-05	0	0	0	0	0	0	0	2.10637e-05	0	0	4.23289e-05	0	0
Xanthomonadales_Incertae_Sedis	0	0	2.16165e-05	0	0	0	0	0	0	4.20309e-05	0	0	0	4.23289e-05	0	0
Comamonadaceae	0	0	0	6.25639e-05	0	0	0	0	0	0	2.10637e-05	0	0	2.11645e-05	0	0
Planococcaceae	0	0	4.3233e-05	0	0	4.5107e-05	0	0	0	0	0	0	0	0	0	0
Family_XVIII	0	0	0	4.17092e-05	4.46369e-05	0	0	0	0	0	0	0	0	0	0	0
Streptosporangiaceae	0	0	0	0	0	2.25535e-05	0	2.13251e-05	0	0	0	0	0	4.23289e-05	0	0
Ambiguous_taxa	0	0	0	4.17092e-05	0	0	0	0	0	0	0	0	0	2.11645e-05	2.29347e-05	0
Mitochondria	0	0	0	0	0	6.76605e-05	0	0	0	0	0	0	0	0	0	0
Thermoactinomycetaceae	2.21508e-05	0	2.16165e-05	0	0	2.25535e-05	0	0	0	0	0	0	0	0	0	0
Rhodobacteraceae	0	0	0	0	0	2.25535e-05	0	2.13251e-05	0	0	0	0	0	0	0	2.2042e-05
Hyphomicrobiaceae	0	2.19467e-05	0	2.08546e-05	0	2.25535e-05	0	0	0	0	0	0	0	0	0	0
uncultured_compost_bacterium	0	0	0	2.08546e-05	0	0	4.3692e-05	0	0	0	0	0	0	0	0	0
Chitinophagaceae	0	0	0	4.17092e-05	0	0	0	0	0	2.10155e-05	0	0	0	0	0	0
FFCH7168	0	0	0	0	0	4.5107e-05	0	0	0	0	0	0	0	0	0	0
Bradyrhizobiaceae	0	0	0	0	0	4.5107e-05	0	0	0	0	0	0	0	0	0	0
Rhodothermaceae	0	0	2.16165e-05	0	0	0	2.1846e-05	0	0	0	0	0	0	0	0	0
Defluviitaleaceae	0	0	0	0	2.23184e-05	0	0	0	0	0	2.10637e-05	0	0	0	0	0
Haloplasmataceae	0	0	0	4.17092e-05	0	0	0	0	0	0	0	0	0	0	0	0
Cytophagaceae	0	0	0	0	0	0	2.1846e-05	0	0	0	0	0	0	0	0	0
uncultured_Firmicutes_bacterium	0	0	0	0	0	0	0	0	0	0	0	2.17798e-05	0	0	0	0
Nocardiopsaceae	0	0	2.16165e-05	0	0	0	0	0	0	0	0	0	0	0	0	0

## Sheet: Genus.Rel
Taxonomy	KO1	KO2	KO3	KO4	KO5	KO6	KO7	KO8	WT1	WT2	WT3	WT4	WT5	WT6	WT7	WT8
Other	0.317953	0.350861	0.336525	0.336281	0.360197	0.391326	0.364326	0.332267	0.31612	0.30712	0.307699	0.329377	0.257308	0.334335	0.295652	0.291439
uncultured_bacterium	0.222129	0.228114	0.237716	0.264937	0.278891	0.260944	0.298853	0.318171	0.267333	0.389963	0.281201	0.353051	0.53603	0.273	0.301339	0.231022
Ambiguous_taxa	0.115517	0.0795567	0.0941614	0.138454	0.144356	0.0904396	0.124566	0.131384	0.0689679	0.095137	0.14673	0.14085	0.0760932	0.0570171	0.0549516	0.0556339
Prevotellaceae_UCG_001	0.0401816	0.0904861	0.0762846	0.0625639	0.0520689	0.0155168	0.0432769	0.073721	0.0680166	0.0724193	0.0941338	0.0189267	0.0388757	0.0952401	0.0585294	0.126609
uncultured_Bacteroidales_bacterium	0.0760217	0.0773401	0.0686756	0.0209798	0.0183011	0.0154717	0.0494593	0.0267844	0.0135897	0.0167283	0.0117746	0.0179466	0.00307075	0.0409956	0.0254575	0.098197
Lachnospiraceae_NK4A136_group	0.017034	0.00680347	0.0515769	0.026819	0.0190153	0.0167347	0.00622611	0.00735717	0.105071	0.010802	0.00655082	0.00448665	0.0013716	0.00855045	0.0843998	0.0115059
Alloprevotella	0.0122273	0.0603972	0.014656	0.00425434	0.00622684	0.0131938	0.0078864	0.0166976	0.0463636	0.027236	0.0135861	0.00178595	0.0204307	0.0431332	0.00522912	0.0513578
Allobaculum	0.0122273	0.0224734	0.00715506	0.0189151	0.0146632	0.00870565	0.0233097	0.0142452	0.000951281	0.0023117	0.0261611	0.0556475	0.00178104	0.0173549	0.0106876	0.00286546
Parasutterella	0.0106989	0.00776912	0.00923024	0.0200204	0.0164487	0.00904396	0.0145276	0.0258674	0.00432606	0.010928	0.0284992	0.0393562	0.0122625	0.0128468	0.0104812	0.00564274
Odoribacter	0.0179422	0.0206079	0.0094464	0.023816	0.0158461	0.0175015	0.0113381	0.00552321	0.00181196	0.0103606	0.0040653	0.00544496	0.00200622	0.00910072	0.00509151	0.00784694
Rikenellaceae_RC9_gut_group	0.00595858	0.00763744	0.0038045	0.0123251	0.00450832	0.0048039	0.0092627	0.00618429	0.00163077	0.00416106	0.0147446	0.00276604	0.00806584	0.0200639	0.00610064	0.045693
Helicobacter	0.00717687	0.00366509	0.0104191	0.0131593	0.00660626	0.0352962	0.00668487	0.00853006	0.0051641	0.00275303	0.00404423	0.00470445	0.0036849	0.022265	0.00499977	0.00361488
uncultured	0.0053162	0.00454296	0.0128402	0.00510938	0.00515556	0.0127427	0.00176952	0.00138613	0.0393423	0.00542199	0.00343339	0.000784075	0.00085981	0.00533345	0.0232099	0.0049374
Alistipes	0.00427511	0.00368704	0.00300469	0.00371212	0.00354863	0.00633754	0.00705625	0.00537394	0.00221966	0.00416106	0.0100053	0.00339766	0.00556829	0.0104341	0.0082565	0.0167739
Escherichia_Shigella	0.0761103	0.00026336	0.000864659	0.000625639	0.000111592	0.00829969	8.73839e-05	2.13251e-05	9.05982e-05	0.000210155	2.10637e-05	0	0	2.11645e-05	0	8.81679e-05
Bacteroides	0.00626869	0.00443323	0.00203195	0.00383725	0.00352631	0.00717202	0.00181322	0.00319877	0.00231025	0.00264795	0.00339126	0.0028096	0.0064281	0.0106246	0.00536673	0.0147902
Desulfovibrio	0.00170562	0.000702293	0.00436653	0.00143897	0.00330313	0.00554816	0.00185691	0.00138613	0.00181196	0.00441325	0.000547657	0.000522716	0.00012283	0.000825414	0.03548	0.000573091
Lactobacillus	0.0101894	0.00511357	0.00218326	0.00177264	0.000803464	0.00245833	0.00196614	0.0029642	0.00892392	0.00447629	0.00212744	0.00516182	0.00450377	0.0029207	0.00236228	0.000793511
Anaeroplasma	0.00604718	0.00476243	0.00043233	0.00734083	0.00370486	0.0156521	0.00725287	0.000405178	2.26495e-05	0.00329943	0.000147446	0.000152459	0	0.00205295	0	0
Ruminococcaceae_UCG_014	0.0112083	0.003292	0.00265883	0.00229401	0.00573584	0.0038792	0.00163845	0.00153541	0.00321624	0.00046234	0.0118799	0.00180773	0.000143302	0.000677263	0.000344021	0.000242462
Parabacteroides	0.00190497	0.00079008	0.00105921	0.00160581	0.00450832	0.00960779	0.00117968	0.00270829	0.004847	0.00187038	0.00524487	0.00102365	0.00411481	0.00359796	0.00151369	0.00385734
Lachnoclostridium	0.00505039	0.00322616	0.00888437	0.00210632	0.00276749	0.00829969	0.000611688	0.000426503	0.00346538	0.00294217	0.000421274	0.000239578	0.000266132	0.000529112	0.00942617	0.000308588
unidentified	0.00112969	0.00059256	0.00181578	0.00477571	0.0059367	0.00520986	0.00172583	0.00123686	0.0026953	0.002711	0.00446551	0.00224332	0.00366443	0.00184131	0.0015825	0.0042541
Ruminiclostridium_9	0.00161701	0.00116317	0.00568513	0.00229401	0.00274517	0.00279664	0.000873839	0.000682405	0.00482435	0.00405599	0.00107425	0.000631616	0.000634622	0.00182014	0.00956378	0.000903721
Rikenella	0.00110754	0.00140459	0.00311277	0.00469229	0.00310226	0.000518731	0.0013763	0.00134348	0.00185726	0.00119788	0.00195893	0.000370257	0.000552735	0.00217994	0.00284391	0.0078249
Anaerotruncus	0.00137335	0.000833973	0.00505826	0.0033993	0.00263358	0.00259365	0.000895685	0.000511803	0.00160812	0.00166022	0.000421274	0.000304918	0.00036849	0.00146035	0.00717857	0.000462881
Oscillibacter	0.00190497	0.00107539	0.00598777	0.00135555	0.00203098	0.00342813	0.000939377	0.000447828	0.00163077	0.00363568	0.00056872	0.000500937	0.000102358	0.000867743	0.00460988	0.000396755
Lachnospiraceae_UCG_001	0.000243659	0.000175573	0.000691727	0.000354529	0	0	6.5538e-05	4.26503e-05	0.00536794	0.000147108	0.00322275	2.17798e-05	0	0.00696311	0.00809596	0.000198378
Thalassospira	0.0013955	0.000416987	0.000821426	0.000646493	0.0012052	0.00221024	0.00144184	0.00145011	0.000271795	0.000420309	0.00391785	0.000892974	0.00163773	0.00162966	0.00043576	0.00639217
Prevotellaceae_Ga6A1_group	0.000420866	0.000109733	4.3233e-05	0.000291965	0.00176316	0.00349579	0.000502458	0.00294287	0.00138162	0.000504371	0.000716166	0.000348478	0.00204717	0.00404241	0.000229347	0.00182948
Mucispirillum	0.000221508	0.000373093	0.00495017	0.000667348	0.000267821	0.0077133	0.000633534	0.000277227	0.00183461	0.000147108	0.000294892	0.000413817	0.000204717	0.00110055	0.000894454	0.000573091
Incertae_Sedis	0.000930336	0.00079008	0.000259398	0.001147	0.00272285	0.00216514	0.00032769	0.00159939	0.000271795	2.10155e-05	2.10637e-05	2.17798e-05	0.000327547	0.000148151	0.000206413	0.00022042
Roseburia	0.000575922	6.584e-05	0.00378288	0.00116786	0.000133911	0.000518731	0.000262152	0	0.000566239	0.00105077	4.21274e-05	0.000130679	6.1415e-05	0.000232809	0.00128434	0.000529007
Acetatifactor	0.00026581	0.000351147	0.000843043	4.17092e-05	0.000312458	0.000586391	0.000240306	4.26503e-05	0.00219701	0.000336247	0.000695103	6.53395e-05	4.09433e-05	6.34934e-05	0.00293565	0.000132252
Coriobacteriaceae_UCG_002	0.00192712	0.00215077	0.000756577	0.000458802	0.000602598	0.000180428	0.00032769	0.000277227	2.26495e-05	2.10155e-05	0.000231701	0.000348478	0.00141255	0.000169316	0.000252282	0
Lachnospiraceae_UCG_006	0.000177207	0.000570613	0.00159962	0.00085504	0.00122751	0.000112768	0.000305844	0.000170601	0.00097393	0.000483356	0.000147446	0.000130679	0.000204717	0.000148151	0.00190358	6.61259e-05
Bifidobacterium	6.64525e-05	0.000153627	6.48494e-05	0.000104273	0.000669553	4.5107e-05	4.3692e-05	6.39754e-05	0.0026047	0.000378278	0.00105319	0.00128501	0.000634622	0.000867743	0.000344021	0.000132252
Blautia	0	0.000241413	0.00036748	0.000521366	0.000111592	0.00241323	4.3692e-05	0.000362527	0.000203846	0.000357263	0.00016851	8.71194e-05	0.000696037	8.46579e-05	0.00126141	8.81679e-05
Tyzzerella	0.000177207	0.000241413	0.000129699	6.25639e-05	0.000357095	0.000180428	4.3692e-05	8.53006e-05	0.000566239	0.000336247	6.31912e-05	0.000348478	0.00024566	0.000211645	0.00275217	0
Coprococcus_1	0.000642375	0.000812027	0.000691727	0.000187692	0.000691872	0.000315749	0.000131076	6.39754e-05	0.000203846	0.000210155	0.000315956	8.71194e-05	2.04717e-05	0.000359796	0.000412825	8.81679e-05
Ruminiclostridium	0.00026581	0.000109733	0.00112406	0.000625639	0.000200866	0.000586391	2.1846e-05	2.13251e-05	0.000407692	0.000294217	0.000105319	2.17798e-05	0	0.000169316	0.000344021	2.2042e-05
Enterorhabdus	0.000310112	0.000307253	0.000194548	0.000354529	0.00029014	0.000157875	0.000589842	0.000234577	2.26495e-05	0.000210155	0.00016851	0.000196019	0.000204717	0.000169316	0.000252282	0.000286546
Ruminococcaceae_UCG_010	0.000132905	2.19467e-05	0.000151315	4.17092e-05	0.000245503	0.000248089	0.000305844	0.00070373	0	4.20309e-05	0.000400211	0.000174239	0.000327547	0.000402125	0.000160543	0.000176336
Ruminiclostridium_5	0.000110754	8.77867e-05	0.000389097	0.000208546	0.00042405	0.00045107	4.3692e-05	2.13251e-05	0.000747435	0.000126093	0	4.35597e-05	6.1415e-05	0.000126987	0.000344021	8.81679e-05
Ruminococcus_1	0	0	0	4.17092e-05	8.92738e-05	0.000135321	0.00120153	0	0.000113248	2.10155e-05	0.00101106	0	0.000429905	2.11645e-05	4.58695e-05	4.40839e-05
Staphylococcus	0	8.77867e-05	0.000129699	0.000166837	2.23184e-05	0.000315749	0	2.13251e-05	0	0	0	2.17798e-05	0.00145349	0.000359796	2.29347e-05	0.000264504
Ruminococcaceae_UCG_009	0.000287961	0.000109733	0.000583645	4.17092e-05	0.000245503	6.76605e-05	6.5538e-05	2.13251e-05	6.79486e-05	0.000189139	8.42549e-05	2.17798e-05	0	0.000148151	0.000894454	0
Ruminococcaceae_NK4A214_group	8.86034e-05	0.00026336	0.000108082	0.000145982	0.00029014	0.000225535	0.000131076	0.000127951	0.00047564	0.000147108	0.000105319	0.000130679	0.000143302	8.46579e-05	9.17389e-05	6.61259e-05
[Eubacterium]_coprostanoligenes_group	0.000310112	6.584e-05	0.000108082	0	0	0.000563838	0	8.53006e-05	2.26495e-05	8.40619e-05	0.000358083	0.000174239	6.1415e-05	0.000359796	0.000114674	0.000198378
Lachnospiraceae_UCG_005	0.000155056	0.000109733	0.00112406	0.000458802	0.000156229	0.000135321	6.5538e-05	0	2.26495e-05	0	0	2.17798e-05	0	0	0	0
Erysipelatoclostridium	0.000332263	0	2.16165e-05	0.000104273	6.69553e-05	6.76605e-05	0.000131076	4.26503e-05	0.00047564	0	0.00016851	4.35597e-05	0.000388962	0.000148151	0	6.61259e-05
Marvinbryantia	4.43017e-05	0	0	0	0	2.25535e-05	0	0	0	8.40619e-05	0.000315956	0.000152459	0.000184245	0.00105822	6.88042e-05	6.61259e-05
Candidatus_Arthromitus	2.21508e-05	2.19467e-05	0	0.000688203	0.000111592	0.000293196	4.3692e-05	0	6.79486e-05	0.000105077	4.21274e-05	0	0	0.000253974	0	0
Intestinimonas	2.21508e-05	2.19467e-05	0.000237781	2.08546e-05	2.23184e-05	0.000135321	6.5538e-05	0	0.000226495	0.000105077	2.10637e-05	2.17798e-05	2.04717e-05	8.46579e-05	0.000458695	8.81679e-05
Clostridium_sensu_stricto_1	4.43017e-05	4.38933e-05	0	2.08546e-05	2.23184e-05	0.00090214	0	0	2.26495e-05	0.000105077	0	6.53395e-05	0	0.000232809	2.29347e-05	0
Turicibacter	0	0	0	0.000166837	4.46369e-05	0	0.000873839	0.000298552	0	0	0	0	0	4.23289e-05	0	0
Ruminiclostridium_6	0	0	0	0	0	0	0	0	0.00104188	4.20309e-05	0.000126382	0	8.18867e-05	0	4.58695e-05	0
Butyricimonas	0	0	0	0	2.23184e-05	0	0.000393228	2.13251e-05	0	2.10155e-05	6.31912e-05	0	0.000266132	8.46579e-05	0.000137608	8.81679e-05
Bilophila	0	2.19467e-05	0.000129699	0	4.46369e-05	2.25535e-05	2.1846e-05	2.13251e-05	0.000430341	0	2.10637e-05	0	0	4.23289e-05	0.000229347	2.2042e-05
uncultured_rumen_bacterium	0.000110754	0.00019752	0	8.34185e-05	2.23184e-05	0.000270642	0	2.13251e-05	0	0.000105077	8.42549e-05	2.17798e-05	4.09433e-05	0	0	0
Prevotella_9	6.64525e-05	2.19467e-05	4.3233e-05	8.34185e-05	4.46369e-05	6.76605e-05	6.5538e-05	0	0	0	0.000126382	6.53395e-05	4.09433e-05	0.000126987	0	4.40839e-05
Lachnospiraceae_FCS020_group	8.86034e-05	4.38933e-05	0.000237781	2.08546e-05	2.23184e-05	0	0	4.26503e-05	0	0	2.10637e-05	2.17798e-05	2.04717e-05	2.11645e-05	0.000183478	2.2042e-05
Lachnospiraceae_UCG_008	0	0	0	0	0	0	0	0	0.000634187	0	0	0	0	0	0	0
Enterococcus	0	2.19467e-05	2.16165e-05	4.17092e-05	6.69553e-05	4.5107e-05	6.5538e-05	0	0	2.10155e-05	6.31912e-05	4.35597e-05	2.04717e-05	4.23289e-05	0.000114674	4.40839e-05
Ruminococcaceae_UCG_005	0	0	2.16165e-05	0	6.69553e-05	0.000112768	4.3692e-05	0	4.52991e-05	4.20309e-05	0.000126382	0	0	8.46579e-05	4.58695e-05	0
[Eubacterium]_nodatum_group	8.86034e-05	0	0	0	4.46369e-05	4.5107e-05	2.1846e-05	0.000127951	0	6.30464e-05	2.10637e-05	2.17798e-05	0	6.34934e-05	0	4.40839e-05
Christensenellaceae_R_7_group	2.21508e-05	0	0	0.000166837	4.46369e-05	0	6.5538e-05	6.39754e-05	0	0	2.10637e-05	0	0	0.000148151	0	0
Faecalibacterium	2.21508e-05	0	4.3233e-05	0	0	0.000135321	4.3692e-05	2.13251e-05	0	0	2.10637e-05	0	2.04717e-05	0.000126987	2.29347e-05	2.2042e-05
Sphingobacterium	0	4.38933e-05	4.3233e-05	6.25639e-05	0	9.0214e-05	2.1846e-05	4.26503e-05	0	6.30464e-05	4.21274e-05	0	0	6.34934e-05	0	0
Mobilitalea	0	6.584e-05	0	0	2.23184e-05	9.0214e-05	2.1846e-05	0	6.79486e-05	0	4.21274e-05	2.17798e-05	2.04717e-05	4.23289e-05	2.29347e-05	4.40839e-05
Pseudoxanthomonas	0	6.584e-05	0	6.25639e-05	2.23184e-05	4.5107e-05	0	2.13251e-05	2.26495e-05	4.20309e-05	2.10637e-05	4.35597e-05	0	4.23289e-05	6.88042e-05	0
Thauera	0	0	2.16165e-05	6.25639e-05	2.23184e-05	4.5107e-05	4.3692e-05	2.13251e-05	4.52991e-05	4.20309e-05	4.21274e-05	2.17798e-05	0	4.23289e-05	2.29347e-05	0
Thermobispora	0	0	0	0.000104273	0	4.5107e-05	0	0	4.52991e-05	2.10155e-05	2.10637e-05	2.17798e-05	0.000102358	2.11645e-05	0	2.2042e-05
Pasteurella	2.21508e-05	8.77867e-05	0	0	0	2.25535e-05	0.00010923	0	0	0	4.21274e-05	0	4.09433e-05	0	0	6.61259e-05
Thermomonospora	0	0	0	6.25639e-05	0	0	0	2.13251e-05	6.79486e-05	6.30464e-05	0	0	2.04717e-05	2.11645e-05	4.58695e-05	8.81679e-05
mouse_gut_metagenome	0	0	0	8.34185e-05	6.69553e-05	2.25535e-05	6.5538e-05	0	2.26495e-05	4.20309e-05	4.21274e-05	0	0	0	2.29347e-05	0
Bacillus	0	0	2.16165e-05	6.25639e-05	2.23184e-05	0	0	0	4.52991e-05	8.40619e-05	2.10637e-05	2.17798e-05	2.04717e-05	2.11645e-05	4.58695e-05	0
Actinomadura	0	0	0	0	2.23184e-05	4.5107e-05	2.1846e-05	2.13251e-05	0	4.20309e-05	8.42549e-05	2.17798e-05	2.04717e-05	2.11645e-05	2.29347e-05	0
Lachnospiraceae_UCG_010	0	2.19467e-05	0.000151315	2.08546e-05	0	0	0	0	6.79486e-05	0	0	0	0	0	4.58695e-05	0
Pseudobutyrivibrio	0	2.19467e-05	4.3233e-05	4.17092e-05	4.46369e-05	2.25535e-05	2.1846e-05	2.13251e-05	0	2.10155e-05	0	0	2.04717e-05	0	0	0
Ureibacillus	0	0	2.16165e-05	8.34185e-05	0	4.5107e-05	0	0	2.26495e-05	4.20309e-05	0	2.17798e-05	0	0	0	2.2042e-05
Ruminococcaceae_UCG_013	0	0	0	0	0	0	0	0.000106626	2.26495e-05	0	2.10637e-05	2.17798e-05	0	0	4.58695e-05	0
Family_XIII_AD3011_group	0	0	0	2.08546e-05	2.23184e-05	6.76605e-05	2.1846e-05	0	0	2.10155e-05	4.21274e-05	0	0	0	0	2.2042e-05
Subdoligranulum	0	2.19467e-05	0	0	2.23184e-05	2.25535e-05	2.1846e-05	0	0	4.20309e-05	4.21274e-05	0	0	0	0	4.40839e-05
Ureaplasma	4.43017e-05	0	2.16165e-05	2.08546e-05	0	4.5107e-05	2.1846e-05	0	0	2.10155e-05	0	0	0	0	2.29347e-05	0
Streptococcus	2.21508e-05	0	0	6.25639e-05	0	2.25535e-05	4.3692e-05	0	0	0	2.10637e-05	0	0	2.11645e-05	0	0
Klebsiella	2.21508e-05	0	2.16165e-05	2.08546e-05	0	2.25535e-05	0	0	0	4.20309e-05	2.10637e-05	0	2.04717e-05	0	0	2.2042e-05
Parvibacter	0	0	4.3233e-05	6.25639e-05	2.23184e-05	0	0	4.26503e-05	0	0	2.10637e-05	0	0	0	0	0
Romboutsia	0	0	0	2.08546e-05	0	9.0214e-05	0	2.13251e-05	0	0	0	0	0	0	2.29347e-05	2.2042e-05
Gordonibacter	0	0	0	0	2.23184e-05	4.5107e-05	0	0	0	0	6.31912e-05	4.35597e-05	0	0	0	0
Ruminococcaceae_UCG_004	0	0	0	0	2.23184e-05	0.000135321	0	0	0	0	0	0	0	0	0	0
Thermovum	0	0	0	0	2.23184e-05	4.5107e-05	0	0	2.26495e-05	0	0	0	2.04717e-05	0	2.29347e-05	0
Fusobacterium	2.21508e-05	0	0	2.08546e-05	0	9.0214e-05	0	0	0	0	0	0	0	0	0	0
Peptococcus	0	0	0	2.08546e-05	0	0	0	2.13251e-05	0	0	0	0	0	4.23289e-05	4.58695e-05	0
Chelatococcus	0	0	0	0	0	0	0	0	0	2.10155e-05	2.10637e-05	0	2.04717e-05	2.11645e-05	4.58695e-05	0
uncultured_sludge_bacterium	0	2.19467e-05	0	2.08546e-05	0	0	0	0	0	2.10155e-05	2.10637e-05	0	2.04717e-05	0	2.29347e-05	0
[Eubacterium]_brachy_group	0	0	0	0	2.23184e-05	0	0	0	0	0	0	0	0	0	6.88042e-05	2.2042e-05
Lactococcus	0	0	0	0	2.23184e-05	0	4.3692e-05	0	0	2.10155e-05	0	0	0	0	2.29347e-05	0
uncultured_compost_bacterium	0	0	0	2.08546e-05	0	4.5107e-05	4.3692e-05	0	0	0	0	0	0	0	0	0
Fusicatenibacter	0	0	0	2.08546e-05	2.23184e-05	2.25535e-05	2.1846e-05	0	0	2.10155e-05	0	0	0	0	0	0
Pseudomonas	0	0	4.3233e-05	0	0	0	0	0	0	0	2.10637e-05	0	0	4.23289e-05	0	0
Comamonas	0	0	0	6.25639e-05	0	0	0	0	0	0	2.10637e-05	0	0	2.11645e-05	0	0
Oscillospira	0	0	0	0	2.23184e-05	0	0	0	2.26495e-05	0	0	0	0	0	4.58695e-05	0
Family_XIII_UCG_001	0	0	4.3233e-05	0	2.23184e-05	0	0	0	0	0	0	0	0	0	2.29347e-05	0
Eisenbergiella	0	2.19467e-05	0	2.08546e-05	0	2.25535e-05	0	0	0	0	0	0	0	0	2.29347e-05	0
Acetitomaculum	0	0	0	0	0	0	4.3692e-05	0	0	0	0	0	0	2.11645e-05	2.29347e-05	0
Candidatus_Stoquefichus	0	0	0	0	0	4.5107e-05	0	0	0	0	0	0	4.09433e-05	0	0	0
Oryza_meyeriana	0	0	0	0	0	6.76605e-05	0	0	0	0	0	0	0	0	0	0
Sutterella	0	0	0	0	0	4.5107e-05	2.1846e-05	0	0	0	0	0	0	0	0	0
Paracocccus	0	0	0	0	0	2.25535e-05	0	2.13251e-05	0	0	0	0	0	0	0	2.2042e-05
Anaerovorax	0	0	4.3233e-05	0	2.23184e-05	0	0	0	0	0	0	0	0	0	0	0
Filomicrobium	0	2.19467e-05	0	2.08546e-05	0	2.25535e-05	0	0	0	0	0	0	0	0	0	0
Thermobacillus	0	0	2.16165e-05	0	0	2.25535e-05	0	0	0	2.10155e-05	0	0	0	0	0	0
Rummeliibacillus	0	0	0	0	0	4.5107e-05	0	0	0	0	0	0	0	0	0	0
Bosea	0	0	0	0	0	4.5107e-05	0	0	0	0	0	0	0	0	0	0
Paenibacillus	0	0	0	0	0	2.25535e-05	0	0	0	0	0	0	0	0	0	2.2042e-05
Hydrogenoanaerobacterium	0	0	2.16165e-05	0	2.23184e-05	0	0	0	0	0	0	0	0	0	0	0
Seinonella	2.21508e-05	0	2.16165e-05	0	0	0	0	0	0	0	0	0	0	0	0	0
Defluviitaleaceae_UCG_011	0	0	0	0	2.23184e-05	0	0	0	0	0	2.10637e-05	0	0	0	0	0
Lachnospiraceae_ND3007_group	0	0	4.3233e-05	0	0	0	0	0	0	0	0	0	0	0	0	0
Sporosarcina	0	0	4.3233e-05	0	0	0	0	0	0	0	0	0	0	0	0	0
Achromobacter	0	0	0	2.08546e-05	0	0	0	0	0	0	0	0	0	0	0	2.2042e-05
Bordetella	0	0	0	0	0	0	0	0	0	0	4.21274e-05	0	0	0	0	0
Haloplasma	0	0	0	4.17092e-05	0	0	0	0	0	0	0	0	0	0	0	0
[Eubacterium]_hallii_group	0	0	0	0	0	0	0	0	2.26495e-05	0	0	0	0	0	0	0
Thermoflavimicrobium	0	0	0	0	0	2.25535e-05	0	0	0	0	0	0	0	0	0	0
Aneurinibacillus	0	0	0	0	0	2.25535e-05	0	0	0	0	0	0	0	0	0	0
Tyzzerella_4	0	0	0	0	2.23184e-05	0	0	0	0	0	0	0	0	0	0	0
Azospirillum	0	0	0	0	2.23184e-05	0	0	0	0	0	0	0	0	0	0	0
Anaerostipes	0	0	0	0	0	0	0	0	0	0	0	0	0	0	0	2.2042e-05
Chryseolinea	0	0	0	0	0	0	2.1846e-05	0	0	0	0	0	0	0	0	0
uncultured_Firmicutes_bacterium	0	0	0	0	0	0	0	0	0	0	0	2.17798e-05	0	0	0	0
Thermobifida	0	0	2.16165e-05	0	0	0	0	0	0	0	0	0	0	0	0	0
Ruminococcus_2	0	0	0	0	0	0	0	0	0	0	0	0	0	2.11645e-05	0	0
Hungatella	0	0	0	0	0	0	0	0	0	0	0	0	0	2.11645e-05	0	0
Jeotgalicoccus	0	0	0	0	0	0	0	0	0	0	0	0	2.04717e-05	0	0	0

## Sheet: Species.Rel
Taxonomy	KO1	KO2	KO3	KO4	KO5	KO6	KO7	KO8	WT1	WT2	WT3	WT4	WT5	WT6	WT7	WT8
Other	0.450238	0.402261	0.40412	0.387458	0.412958	0.488419	0.409066	0.375493	0.428393	0.362727	0.379063	0.348674	0.303226	0.421914	0.423375	0.396976
uncultured_bacterium	0.288803	0.318183	0.306738	0.321683	0.337499	0.322087	0.342632	0.370951	0.32937	0.43109	0.334513	0.408699	0.561354	0.329764	0.392574	0.299683
Ambiguous_taxa	0.132772	0.106463	0.124035	0.184105	0.172298	0.143779	0.155259	0.152091	0.0932708	0.103102	0.179526	0.19628	0.0849779	0.108066	0.0855465	0.079307
uncultured_Bacteroidales_bacterium	0.114675	0.164271	0.141782	0.0805614	0.0667991	0.0301315	0.0864446	0.0957925	0.079364	0.0874033	0.094555	0.0360457	0.0399198	0.130881	0.0799734	0.216276
unidentified	0.00283531	0.00193131	0.00756577	0.0104899	0.00828014	0.00904396	0.00233752	0.00191926	0.0580281	0.00935188	0.0059821	0.00431241	0.0039715	0.00457153	0.0121095	0.00570887
Lactobacillus_johnsonii	0.00917045	0.00401624	0.00179417	0.00145982	0.00071419	0.00175917	0.00126707	0.00181264	0.00781409	0.00390888	0.00120063	0.00322342	0.00372584	0.00182014	0.00151369	0.000661259
uncultured_Clostridiales_bacterium	0.000110754	0.00114123	0.0111109	0.0123459	0.000267821	0.000338303	0.00172583	6.39754e-05	0.00140427	0.000168124	0.000379147	0.000174239	0.00012283	0.00061377	0.00144489	6.61259e-05
Lachnospiraceae_bacterium_615	0	0.000241413	0.00036748	0.000479656	8.92738e-05	0.00234556	4.3692e-05	0.000362527	0.000203846	0.000336247	8.42549e-05	8.71194e-05	0.000696037	6.34934e-05	0.00116967	6.61259e-05
Lactobacillus_intestinalis	0.000155056	0.000416987	0.000108082	2.08546e-05	0	2.25535e-05	0.000174768	0.000916981	0.000792734	4.20309e-05	0.000652975	0.00128501	0.00061415	0.000677263	0.000619238	6.61259e-05
uncultured_rumen_bacterium	0.000221508	0.000219467	0	0.000312819	0.000111592	0.00045107	2.1846e-05	6.39754e-05	0.000113248	0.000273201	0.00259084	0.000174239	0.000900753	0.000465618	2.29347e-05	0
Lactobacillus_vaginalis	0.000730978	0.00052672	0.000194548	0.00027111	8.92738e-05	0.000563838	0.000415074	0.000170601	0.000249145	0.000504371	0.000231701	0.000609836	0.00012283	0.000402125	0.000206413	4.40839e-05
uncultured_organism	0	0	4.3233e-05	6.25639e-05	0.000223184	0.000428517	0.000131076	8.53006e-05	4.52991e-05	0.000252186	0.000421274	2.17798e-05	0.000143302	0.000148151	0.000550433	0.000551049
Eubacterium_sp._14_2	0	4.38933e-05	0.00168609	8.34185e-05	0	0	0	0	0.000203846	2.10155e-05	0	0	0	2.11645e-05	0.000366956	2.2042e-05
gut_metagenome	2.21508e-05	0	0.000129699	2.08546e-05	2.23184e-05	0.000180428	8.73839e-05	4.26503e-05	0.000271795	0.000147108	6.31912e-05	0	2.04717e-05	8.46579e-05	6.88042e-05	0
Helicobacter_sp._MIT_02_6899	6.64525e-05	4.38933e-05	8.64659e-05	2.08546e-05	6.69553e-05	2.25535e-05	0.000131076	0.000127951	2.26495e-05	8.40619e-05	6.31912e-05	6.53395e-05	2.04717e-05	0.000105822	4.58695e-05	0
Azospirillum_sp._CAG:260	0	0	0	6.25639e-05	0.000200866	0	2.1846e-05	0	0	0	0.000463402	0.000108899	0	0	2.29347e-05	0
human_gut_metagenome	2.21508e-05	4.38933e-05	0	6.25639e-05	0.000111592	4.5107e-05	2.1846e-05	4.26503e-05	4.52991e-05	2.10155e-05	2.10637e-05	8.71194e-05	6.1415e-05	6.34934e-05	0.000114674	6.61259e-05
Bacteroides_acidifaciens	6.64525e-05	0	0	2.08546e-05	0	0	0	0	0	0	2.10637e-05	2.17798e-05	6.1415e-05	0.00019048	2.29347e-05	0.000418797
mouse_gut_metagenome	0	4.38933e-05	2.16165e-05	8.34185e-05	8.92738e-05	6.76605e-05	6.5538e-05	0	9.05982e-05	4.20309e-05	4.21274e-05	0	0	2.11645e-05	2.29347e-05	2.2042e-05
Firmicutes_bacterium_M10_2	0	0	0	0	0	0	0	0	0.000158547	0.000336247	0	4.35597e-05	0	0	0	0
Bacillus_coagulans	0	0	2.16165e-05	6.25639e-05	2.23184e-05	0	0	0	4.52991e-05	8.40619e-05	2.10637e-05	2.17798e-05	2.04717e-05	2.11645e-05	4.58695e-05	0
uncultured_compost_bacterium	0	2.19467e-05	0	0.000104273	0	6.76605e-05	4.3692e-05	0	4.52991e-05	0	2.10637e-05	0	0	2.11645e-05	0	0
Candidatus_Alistipes_marseilloanorexicus_AP11	0	0	4.3233e-05	4.17092e-05	0	0	2.1846e-05	2.13251e-05	0	0	6.31912e-05	0	0	6.34934e-05	0	2.2042e-05
uncultured_Ruminococcaceae_bacterium	6.64525e-05	0	0	2.08546e-05	2.23184e-05	2.25535e-05	2.1846e-05	0	0	0	0	0	0	2.11645e-05	0	0
[Clostridium]_leptum	2.21508e-05	0	2.16165e-05	2.08546e-05	0	0	0	0	2.26495e-05	0	0	0	0	0	6.88042e-05	0
uncultured_Lachnospiraceae_bacterium	0	0	2.16165e-05	4.17092e-05	0	0	0	0	2.26495e-05	0	0	2.17798e-05	0	0	4.58695e-05	0
Lactobacillus_delbrueckii_subsp._bulgaricus	0	6.584e-05	0	0	0	6.76605e-05	0	0	0	0	0	0	0	0	0	0
uncultured_sludge_bacterium	0	2.19467e-05	0	2.08546e-05	0	0	0	0	0	2.10155e-05	2.10637e-05	0	2.04717e-05	0	2.29347e-05	0
Lactococcus_lactis	0	0	0	0	2.23184e-05	0	4.3692e-05	0	0	2.10155e-05	0	0	0	0	2.29347e-05	0
Clostridium_sp._Clone_33	0	0	4.3233e-05	2.08546e-05	0	2.25535e-05	0	0	0	0	0	0	0	0	2.29347e-05	0
Enterorhabdus_mucosicola_DSM_19490	0	2.19467e-05	4.3233e-05	2.08546e-05	0	0	0	0	0	0	0	0	0	0	0	2.2042e-05
uncultured_Coriobacteriales_bacterium	0	2.19467e-05	0	0	0	4.5107e-05	0	0	0	0	0	2.17798e-05	0	0	0	0
Mucispirillum_schaedleri	0	0	0	0	4.46369e-05	0	0	2.13251e-05	2.26495e-05	0	0	0	0	0	0	0
Oryza_meyeriana	0	0	0	0	0	6.76605e-05	0	0	0	0	0	0	0	0	0	0
uncultured_Clostridia_bacterium	0	0	0	0	0	0	0	0	0	4.20309e-05	0	0	2.04717e-05	0	0	0
unidentified_rumen_bacterium_RF10	0	0	0	0	4.46369e-05	0	0	0	0	0	0	0	0	0	0	0
Paenibacillus_barengoltzii	0	0	0	0	0	2.25535e-05	0	0	0	0	0	0	0	0	0	2.2042e-05
Eubacterium_plexicaudatum_ASF492	0	0	2.16165e-05	0	0	0	0	0	0	2.10155e-05	0	0	0	0	0	0
Streptococcus_hyointestinalis	0	0	0	4.17092e-05	0	0	0	0	0	0	0	0	0	0	0	0
bacterium_NLAE_zl_C393	0	0	0	0	2.23184e-05	0	0	0	0	0	0	0	0	0	0	0
uncultured_Christensenellaceae_bacterium	2.21508e-05	0	0	0	0	0	0	0	0	0	0	0	0	0	0	0
uncultured_Flammeovirgaceae_bacterium	0	0	0	0	0	0	2.1846e-05	0	0	0	0	0	0	0	0	0
uncultured_Firmicutes_bacterium	0	0	0	0	0	0	0	0	0	0	0	2.17798e-05	0	0	0	0
Anaerotruncus_sp._G3(2012)	0	0	0	0	0	0	0	2.13251e-05	0	0	0	0	0	0	0	0
