# Supplementary material for: The gut microbiota regulates autism-like behavior by mediating vitamin B6 homeostasis in EphB6-deficient mice
Source: Microbiome. 2020 Aug 20;8:120. doi: 10.1186/s40168-020-00884-z (PMC7441571; doi:10.1186/s40168-020-00884-z)
Supplement: Supplementary file 9 — Additional file 8: Table S7. Alpha diversity and relative abundance values at various taxonomic levels of gut microbiota from 3-week-old C57BL/6J mice treated with abx and fecal microbitoa from 8-week-old WT and KO mice. [file 40168_2020_884_MOESM8_ESM.xlsx]

## Sheet: alpha-diversity
Samples	PD_whole_tree	chao1	goods_coverage	observed_species	shannon	simpson
WT1	75.8426	3622.19	0.97812	2771.9	8.3336	0.985411
WT2	76.024	3490.58	0.97843	2621.1	8.15472	0.985585
WT3	82.6377	3826.55	0.976598	2929	8.63219	0.988766
WT4	21.3309	677.794	0.996364	514.8	4.83328	0.870583
WT5	69.5576	3208.07	0.980276	2362.8	7.96157	0.983288
WT6	31.3413	1178.03	0.993711	870.4	6.11793	0.9632
KO1	52.4319	2262.67	0.985287	1564	6.48735	0.962316
KO2	61.9379	2657.1	0.98486	2076.3	7.63221	0.976174
KO3	64.4096	2717.62	0.984282	2154	7.69749	0.971544
KO4	63.7107	2691.99	0.983889	2097.2	7.45015	0.966189
KO5	64.3533	2826.58	0.983597	2221.2	7.75538	0.974904
KO6	67.3234	2762.19	0.984145	2234.7	7.78222	0.972998

## Sheet: Phylum.Rel
Taxonomy	WT1	WT2	WT3	WT4	WT5	WT6	KO1	KO2	KO3	KO4	KO5	KO6
Bacteroidetes	0.889053	0.787455	0.687389	0.756816	0.65231	0.699021	0.458887	0.817594	0.822395	0.818209	0.772408	0.807995
Firmicutes	0.0562862	0.145031	0.278012	0.0317197	0.296077	0.0603595	0.276753	0.0850653	0.106456	0.115571	0.17819	0.143218
Proteobacteria	0.0467056	0.0564146	0.0221976	0.206447	0.0362922	0.23712	0.245001	0.0837266	0.0607869	0.0505784	0.0372453	0.0359474
Other	0.00570989	0.00702665	0.00827513	0.00488824	0.00724078	0.00313615	0.00323426	0.0105963	0.00859091	0.0115456	0.00874217	0.00888561
Actinobacteria	0.00149697	0.00277486	0.00297351	0.000129205	0.00245039	0.000249983	0.00221913	0.00274551	0.00163743	0.00367885	0.00245874	0.00240602
Tenericutes	0.000128312	0.000693714	0.000230505	0	0.00019868	0	0.0137397	0.000181521	4.48612e-05	0.000370199	0.000682982	0.00142932
Deferribacteres	0.000620175	0.000537069	0.00092202	0	0.00540851	9.09029e-05	0.000165254	9.07606e-05	8.97223e-05	4.62749e-05	0.000273193	0.00011911
Gemmatimonadetes	0	4.47557e-05	0	0	0	2.27257e-05	0	0	0	0	0	0
Chloroflexi	0	2.23779e-05	0	0	2.20755e-05	0	0	0	0	0	0	0

## Sheet: Class.Rel
Taxonomy	WT1	WT2	WT3	WT4	WT5	WT6	KO1	KO2	KO3	KO4	KO5	KO6
Bacteroidia	0.888604	0.786068	0.686675	0.756772	0.651427	0.698884	0.458509	0.816959	0.821811	0.817191	0.771747	0.807375
Clostridia	0.0476893	0.114373	0.264689	0.0119514	0.28632	0.044906	0.263557	0.0488519	0.0869409	0.083665	0.159431	0.122207
Betaproteobacteria	0.0341096	0.0404144	0.0093124	0.0834231	0.0166008	0.0492012	0.00649213	0.01164	0.0153874	0.0169597	0.0124075	0.0132927
Gammaproteobacteria	0.000513248	8.95115e-05	6.91515e-05	0.0547397	0.000706417	0.0475649	0.117472	0.0340352	0.0296308	0.0108052	0.00487194	0.00743246
Alphaproteobacteria	0.00316503	0.00599727	0.00274301	0.0536629	0.00209718	0.134059	0.00450908	0.0311536	0.0104302	0.0194123	0.0129767	0.00862356
Erysipelotrichia	0.00769872	0.0280395	0.00878224	0.00936733	0.00715248	0.01384	0.00587833	0.034126	0.0186398	0.0301249	0.0178486	0.0192482
Epsilonproteobacteria	0.00429845	0.00763085	0.00260471	0.00174426	0.00304642	0.00147717	0.114568	0.00501452	0.00372348	0.0014808	0.00453045	0.00390681
Other	0.00658669	0.00866024	0.00949681	0.00725699	0.00858739	0.00454514	0.00337591	0.0116174	0.00926383	0.0128644	0.00963005	0.00990995
Deltaproteobacteria	0.00425568	0.00199163	0.00709956	0.0105086	0.0134882	0.00354521	0.00195944	0.001611	0.00157014	0.0016659	0.00232214	0.0023822
Bacilli	0.000812643	0.00243919	0.0043796	0.0103579	0.00242831	0.0015908	0.00724757	0.00197404	0.000829931	0.00173531	0.000819579	0.00166754
Mollicutes	0.000128312	0.000693714	0.000230505	0	0.00019868	0	0.0137397	0.000181521	4.48612e-05	0.000370199	0.000682982	0.00142932
Actinobacteria	0.00136866	0.00145456	0.00205149	0.000129205	0.00141283	0.000136354	0.00103874	0.00195135	0.00103181	0.00217492	0.00154809	0.00150079
Coriobacteriia	0.000128312	0.00132029	0.00092202	0	0.00103755	0.000113629	0.00118039	0.000794155	0.000605626	0.00150393	0.000910643	0.000905236
Deferribacteres	0.000620175	0.000537069	0.00092202	0	0.00540851	9.09029e-05	0.000165254	9.07606e-05	8.97223e-05	4.62749e-05	0.000273193	0.00011911
OPB54	2.13853e-05	0.000134267	0	4.30682e-05	6.62266e-05	2.27257e-05	4.72155e-05	0	0	0	0	0
Sphingobacteriia	0	6.71336e-05	2.30505e-05	2.15341e-05	0	0	0.00021247	0	0	0	0	0
Cytophagia	0	2.23779e-05	0	2.15341e-05	0	0	4.72155e-05	0	0	0	0	0
Gemmatimonadetes	0	4.47557e-05	0	0	0	2.27257e-05	0	0	0	0	0	0
Chloroflexia	0	2.23779e-05	0	0	2.20755e-05	0	0	0	0	0	0	0

## Sheet: Order.Rel
Taxonomy	WT1	WT2	WT3	WT4	WT5	WT6	KO1	KO2	KO3	KO4	KO5	KO6
Bacteroidales	0.888582	0.786045	0.686628	0.756772	0.651427	0.698884	0.458509	0.816959	0.821811	0.817191	0.771747	0.807375
Clostridiales	0.0476893	0.114373	0.264689	0.0119514	0.28632	0.044906	0.263557	0.0488519	0.0869409	0.083665	0.159431	0.122207
Enterobacteriales	0.000491863	6.71e-05	4.61e-05	0.0547397	0.000640191	0.0475422	0.117307	0.0340352	0.0296308	0.010782	0.00482641	0.00743247
Rhodospirillales	0.00314365	0.00599727	0.00274301	0.0536414	0.0020751	0.134059	0.00439104	0.0311309	0.0104302	0.0193892	0.0129767	0.00862356
Burkholderiales	0.0316075	0.0382662	0.00841343	0.0790086	0.0156516	0.0466559	0.00601997	0.0103694	0.0138397	0.0153633	0.0113603	0.011911
Erysipelotrichales	0.00769872	0.0280395	0.00878224	0.00936733	0.00715248	0.01384	0.00587833	0.034126	0.0186398	0.0301249	0.0178486	0.0192482
Campylobacterales	0.00429845	0.00763085	0.00260471	0.00174426	0.00304643	0.00147717	0.114568	0.00501452	0.00372348	0.0014808	0.00453045	0.00390681
Other	0.00913154	0.0109204	0.0104419	0.0116284	0.00955871	0.00709043	0.00382445	0.0128426	0.0108115	0.0144609	0.0106773	0.0112916
Desulfovibrionales	0.00421291	0.00199163	0.00709955	0.0105086	0.0134882	0.00354521	0.00195944	0.001611	0.00157014	0.00166589	0.00232214	0.0023822
Lactobacillales	0.000727102	0.00237206	0.00435654	0.0102502	0.00214133	0.00156807	0.00689346	0.00190597	0.00078507	0.00173531	0.000796813	0.0016199
Anaeroplasmatales	2.14e-05	2.24e-05	0	0	2.21e-05	0	0.0137161	0.000181521	4.49e-05	0.000347062	0.000682982	0.00142932
Bifidobacteriales	0.00128312	0.00136505	0.00200539	0.000129205	0.00134661	9.09e-05	0.000944309	0.00192866	0.00103181	0.00217492	0.00152533	0.00150079
Coriobacteriales	0.000128312	0.00132029	0.00092202	0	0.00103755	0.000113629	0.00118039	0.000794155	0.000605626	0.00150393	0.000910643	0.000905236
Deferribacterales	0.000620175	0.000537069	0.00092202	0	0.00540851	9.09e-05	0.000165254	9.08e-05	8.97e-05	4.63e-05	0.000273193	0.00011911
Mollicutes_RF9	0.000106927	0.000671336	0.000230505	0	0.000176604	0	2.36e-05	0	0	2.31e-05	0	0
Bacillales	8.55e-05	6.71e-05	2.31e-05	0.00010767	0.000286982	2.27e-05	0.000354116	6.81e-05	4.49e-05	0	2.28e-05	4.76e-05
Streptosporangiales	8.55e-05	8.95e-05	4.61e-05	0	6.62e-05	4.55e-05	9.44e-05	2.27e-05	0	0	2.28e-05	0
Sphingobacteriales	0	6.71e-05	2.31e-05	2.15e-05	0	0	0.00021247	0	0	0	0	0
Xanthomonadales	2.14e-05	2.24e-05	0	0	6.62e-05	0	7.08e-05	0	0	2.31e-05	4.55e-05	0
Rhodocyclales	0	0	0	6.46e-05	0	2.27e-05	7.08e-05	4.54e-05	0	0	0	0
Rhizobiales	2.14e-05	0	0	2.15e-05	2.21e-05	0	9.44e-05	2.27e-05	0	0	0	0
34P16	0	0	2.31e-05	0	0	0	4.72e-05	0	0	0	0	0
Pseudomonadales	0	0	0	0	0	2.27e-05	4.72e-05	0	0	0	0	0
S0134_terrestrial_group	0	4.48e-05	0	0	0	2.27e-05	0	0	0	0	0	0
Rhodobacterales	0	0	0	0	0	0	2.36e-05	0	0	2.31e-05	0	0
Cytophagales	0	2.24e-05	0	0	0	0	2.36e-05	0	0	0	0	0
Order_II	0	0	0	2.15e-05	0	0	2.36e-05	0	0	0	0	0
Chloroflexales	0	2.24e-05	0	0	2.21e-05	0	0	0	0	0	0	0
uncultured_compost_bacterium	0	2.24e-05	0	0	2.21e-05	0	0	0	0	0	0	0
uncultured_sludge_bacterium	0	2.24e-05	0	0	2.21e-05	0	0	0	0	0	0	0
Sh765B_TzT_29	4.28e-05	0	0	0	0	0	0	0	0	0	0	0
uncultured_Firmicutes_bacterium	0	0	0	2.15e-05	0	0	0	0	0	0	0	0

## Sheet: Family.Rel
Taxonomy	WT1	WT2	WT3	WT4	WT5	WT6	KO1	KO2	KO3	KO4	KO5	KO6
Bacteroidales_S24_7_group	0.662219	0.569472	0.564438	0.583337	0.575929	0.398632	0.292712	0.481803	0.565856	0.561199	0.495094	0.46977
Prevotellaceae	0.113342	0.0866919	0.0435424	0.0114561	0.0358948	0.0230212	0.0995302	0.197041	0.157732	0.163489	0.175663	0.209467
Lachnospiraceae	0.023032	0.059279	0.192725	0.00999182	0.220424	0.0435652	0.228003	0.0276593	0.0562335	0.0541647	0.134639	0.0844966
Other	0.0593657	0.0509544	0.0381255	0.0491839	0.0243714	0.0638366	0.0270545	0.0878335	0.0757481	0.069528	0.0737393	0.0864262
Enterobacteriaceae	0.000491863	6.71336e-05	4.6101e-05	0.0547397	0.000640191	0.0475422	0.117307	0.0340352	0.0296308	0.010782	0.00482641	0.00743246
Ruminococcaceae	0.0136225	0.0387809	0.0619367	0.000150739	0.061657	0.00122719	0.0215775	0.0134779	0.0255484	0.025428	0.0135231	0.029444
Rhodospirillaceae	0.00312226	0.00599727	0.00274301	0.0535983	0.0020751	0.134059	0.00439104	0.030972	0.0103854	0.0192966	0.0128628	0.00862356
Alcaligenaceae	0.0313937	0.038199	0.00832123	0.0790086	0.0155412	0.0466559	0.00594915	0.0103694	0.0137051	0.0151782	0.0113375	0.011911
Bacteroidaceae	0.0115481	0.0190883	0.00338842	0.0970326	0.00474624	0.0916074	0.008546	0.0193547	0.00769369	0.00555298	0.00603301	0.0091
Rikenellaceae	0.0157182	0.0318437	0.0242261	0.00120591	0.00719663	0.0901984	0.0218372	0.0205119	0.0135032	0.0129801	0.0190324	0.0239411
Porphyromonadaceae	0.0354355	0.039027	0.0268308	0.00208881	0.0163801	0.0291344	0.0160297	0.0204892	0.0117985	0.0190884	0.0147069	0.0198914
Erysipelotrichaceae	0.00769872	0.0280395	0.00878224	0.00936733	0.00715248	0.01384	0.00587833	0.034126	0.0186398	0.0301249	0.0178486	0.0192482
Helicobacteraceae	0.00429845	0.00763085	0.00260471	0.00174426	0.00304642	0.00147717	0.114568	0.00501452	0.00372348	0.0014808	0.00453045	0.00390681
Clostridiales_vadinBB60_group	0.0101153	0.0146575	0.00624669	0	0.00134661	2.27257e-05	0.0125357	0.00660283	0.00370105	0.00293845	0.00810472	0.00669398
Desulfovibrionaceae	0.00421291	0.00199163	0.00709956	0.0105086	0.0134882	0.00354521	0.00195944	0.001611	0.00157014	0.0016659	0.00232214	0.0023822
ratAN060301C	0.00136866	0.00203639	0.000507111	0.0245489	0.000419435	0.0103175	0.000920702	0.00408423	0.00186174	0.00127256	0.0011383	0.00178665
Anaeroplasmataceae	2.13853e-05	2.23779e-05	0	0	2.20755e-05	0	0.0137161	0.000181521	4.48612e-05	0.000347062	0.000682982	0.00142932
Lactobacillaceae	0.000235239	0.00199163	0.00350368	0.000150739	0.000640191	0.000113629	0.00377724	0.00165638	0.000583195	0.00136511	0.000705748	0.00131021
Bifidobacteriaceae	0.00128312	0.00136505	0.00200539	0.000129205	0.00134661	9.09029e-05	0.000944309	0.00192866	0.00103181	0.00217492	0.00152533	0.00150079
Enterococcaceae	0.000128312	6.71336e-05	9.2202e-05	0.00969034	4.41511e-05	0.000704497	7.08232e-05	2.26901e-05	0	2.31374e-05	2.27661e-05	0
Coriobacteriaceae	0.000128312	0.00132029	0.00092202	0	0.00103755	0.000113629	0.00118039	0.000794155	0.000605626	0.00150393	0.000910643	0.000905236
Deferribacteraceae	0.000620175	0.000537069	0.00092202	0	0.00540851	9.09029e-05	0.000165254	9.07606e-05	8.97223e-05	4.62749e-05	0.000273193	0.00011911
Family_XIII	0.000128312	0.000268534	0.000507111	0	0.000485662	0	9.44309e-05	0.000136141	0.000179445	0.000254512	0.000341491	0.000142932
Peptostreptococcaceae	0	0	0	0.00180886	4.41511e-05	0	2.36077e-05	0	0	0	0	0
Christensenellaceae	0.000106927	0.000179023	0.000184404	0	0	0	7.08232e-05	2.26901e-05	6.72917e-05	6.94123e-05	4.55322e-05	2.3822e-05
Bacillaceae	6.4156e-05	2.23779e-05	2.30505e-05	6.46023e-05	0.000242831	2.27257e-05	0.000118039	0	0	0	0	2.3822e-05
Thermomonosporaceae	8.55414e-05	8.95115e-05	4.6101e-05	0	6.62266e-05	4.54514e-05	7.08232e-05	2.26901e-05	0	0	2.27661e-05	0
Peptococcaceae	6.4156e-05	2.23779e-05	0.000161354	0	0.000132453	0	0	0	0	0	0	0
Sphingobacteriaceae	0	6.71336e-05	2.30505e-05	2.15341e-05	0	0	0.000165254	0	0	0	0	0
Staphylococcaceae	2.13853e-05	0	0	0	2.20755e-05	0	9.44309e-05	4.53803e-05	4.48612e-05	0	2.27661e-05	2.3822e-05
Xanthomonadaceae	2.13853e-05	2.23779e-05	0	0	6.62266e-05	0	7.08232e-05	0	0	2.31374e-05	4.55322e-05	0
Rhodocyclaceae	0	0	0	6.46023e-05	0	2.27257e-05	7.08232e-05	4.53803e-05	0	0	0	0
Paenibacillaceae	0	2.23779e-05	0	4.30682e-05	0	0	7.08232e-05	2.26901e-05	0	0	0	0
uncultured_bacterium	2.13853e-05	0	2.30505e-05	0	0	0	7.08232e-05	0	0	0	0	0
Comamonadaceae	0	2.23779e-05	2.30505e-05	0	2.20755e-05	0	4.72155e-05	0	0	0	0	0
uncultured_compost_bacterium	0	6.71336e-05	0	0	2.20755e-05	2.27257e-05	0	0	0	0	0	0
Thermoactinomycetaceae	0	0	0	0	2.20755e-05	0	7.08232e-05	0	0	0	0	0
Beijerinckiaceae	2.13853e-05	0	0	0	0	0	4.72155e-05	2.26901e-05	0	0	0	0
Family_XVIII	0	2.23779e-05	0	0	0	2.27257e-05	2.36077e-05	0	2.24306e-05	0	0	0
Streptococcaceae	2.13853e-05	0	0	0	0	4.54514e-05	0	2.26901e-05	0	0	0	0
Pseudomonadaceae	0	0	0	0	0	2.27257e-05	4.72155e-05	0	0	0	0	0
Hyphomicrobiaceae	0	0	0	0	0	0	4.72155e-05	0	0	0	0	0
Saprospiraceae	0	0	0	0	0	0	4.72155e-05	0	0	0	0	0
Rhodobacteraceae	0	0	0	0	0	0	2.36077e-05	0	0	2.31374e-05	0	0
Cytophagaceae	0	2.23779e-05	0	0	0	0	2.36077e-05	0	0	0	0	0
Rhodothermaceae	0	0	0	2.15341e-05	0	0	2.36077e-05	0	0	0	0	0
Marinilabiaceae	0	4.47557e-05	0	0	0	0	0	0	0	0	0	0
uncultured_sludge_bacterium	0	2.23779e-05	0	0	2.20755e-05	0	0	0	0	0	0	0
FFCH7168	0	2.23779e-05	0	0	2.20755e-05	0	0	0	0	0	0	0
Phyllobacteriaceae	0	0	0	2.15341e-05	2.20755e-05	0	0	0	0	0	0	0
Ambiguous_taxa	4.27707e-05	0	0	0	0	0	0	0	0	0	0	0
Nocardiopsaceae	0	0	0	0	0	0	2.36077e-05	0	0	0	0	0
Planococcaceae	0	2.23779e-05	0	0	0	0	0	0	0	0	0	0
uncultured_Firmicutes_bacterium	0	0	0	2.15341e-05	0	0	0	0	0	0	0	0

## Sheet: Genus.Rel
Taxonomy	WT1	WT2	WT3	WT4	WT5	WT6	KO1	KO2	KO3	KO4	KO5	KO6
Other	0.310152	0.266207	0.308254	0.157457	0.273869	0.158239	0.26868	0.357211	0.419452	0.368487	0.34691	0.410334
uncultured_bacterium	0.276662	0.271086	0.26538	0.0969465	0.23835	0.0885394	0.0905593	0.167499	0.195976	0.197154	0.193489	0.149602
uncultured_Bacteroidales_bacterium	0.0708069	0.0564818	0.0477606	0.375059	0.0814588	0.144808	0.0296749	0.0629425	0.0550446	0.0656409	0.0496528	0.049788
Alloprevotella	0.0628729	0.0541321	0.00539382	0	0.00381907	4.54514e-05	0.0630326	0.0913732	0.097416	0.129847	0.117883	0.105555
Ambiguous_taxa	0.091401	0.0764876	0.0837425	0.0324088	0.0864037	0.0864941	0.0198777	0.0352151	0.0319187	0.0329708	0.0342174	0.035328
Lachnospiraceae_NK4A136_group	0.00737794	0.0257122	0.0704654	6.46023e-05	0.097309	4.54514e-05	0.13506	0.00385732	0.00515903	0.02323	0.0903358	0.00905236
Prevotellaceae_UCG_001	0.0418297	0.0264954	0.0319019	0.0106163	0.0291618	0.0215213	0.0308553	0.0760574	0.0403975	0.0221888	0.0379966	0.0763257
Escherichia_Shigella	0.000491863	4.47557e-05	4.6101e-05	0.0547397	0.000640191	0.0475422	0.117307	0.0340125	0.0296308	0.010782	0.00482641	0.00743246
Thalassospira	0.00310087	0.00597489	0.00274301	0.0521125	0.0020751	0.133559	0.00436743	0.0308359	0.0103629	0.0192041	0.0127035	0.00859974
Parasutterella	0.0306666	0.0377962	0.00822903	0.0785133	0.0152321	0.0462696	0.00587833	0.0102559	0.0136827	0.0151782	0.0112009	0.0118634
Bacteroides	0.0115481	0.0190883	0.00338842	0.0970326	0.00474624	0.0916074	0.008546	0.0193547	0.00769369	0.00555298	0.00603301	0.0091
Allobaculum	0.0072924	0.02428	0.00864394	0.000387614	0.00671096	0.000113629	0.00483959	0.0326057	0.0180566	0.0288292	0.0165282	0.0185812
Helicobacter	0.00429845	0.00763085	0.00260471	0.00174426	0.00304642	0.00147717	0.114521	0.00501452	0.00372348	0.0014808	0.00453045	0.00390681
Alistipes	0.00970895	0.0153736	0.0100039	0.000925966	0.00452549	0.0781992	0.00200666	0.00374387	0.00280382	0.00326238	0.00175299	0.00326361
Odoribacter	0.0236308	0.0278381	0.0206302	0.000344545	0.0135544	0.00349976	0.0126065	0.00435651	0.00392535	0.00844516	0.00714855	0.0059555
Rikenellaceae_RC9_gut_group	0.00391352	0.0135386	0.00772192	0.000279943	0.000529813	0.0101584	0.0175405	0.0143629	0.00879279	0.0075428	0.0130677	0.0173424
Parabacteroides	0.0109707	0.00955535	0.00539382	0.00170119	0.00262699	0.0254755	0.00332869	0.015747	0.00771612	0.010435	0.00730791	0.01365
uncultured	0.00245931	0.00812317	0.0180255	6.46023e-05	0.0258505	4.54514e-05	0.019075	0.00260937	0.00713292	0.00911615	0.00384747	0.0104579
Blautia	0.000513248	0.004856	0.0179563	0.00753693	0.0173293	0.043338	0.000330508	0.000453803	0.000448612	0.00328552	0.00166192	0.00728953
Desulfovibrio	0.00419153	0.00194687	0.0068921	0.010444	0.0129142	0.00320433	0.00172336	0.00156562	0.000919654	0.00138825	0.00216278	0.00200105
Ruminococcaceae_UCG_014	0.00498278	0.00767561	0.0089436	0	0.0021634	0	0.0024552	0.00589944	0.00370105	0.0045118	0.00257257	0.00362094
Anaerotruncus	0.00128312	0.00158883	0.00401079	4.30682e-05	0.00426058	2.27257e-05	0.00375363	0.00165638	0.00993675	0.00277649	0.00371087	0.00712278
Incertae_Sedis	0.000106927	2.23779e-05	0.00265081	0.00307937	0.00185435	0.010022	0.000141646	0.00406154	0.00343188	0.00194354	0.00407513	0.00607461
Lachnoclostridium	0.000449092	0.00073847	0.000783717	0.000818295	0.00103755	0	0.00779055	0.00149755	0.00390292	0.0032161	0.0079226	0.00293011
Oscillibacter	0.000983726	0.00281961	0.00590093	0	0.00883022	0	0.00217191	0.000589944	0.00199632	0.00270708	0.000500854	0.00164372
Ruminiclostridium_9	0.00091957	0.00107414	0.00626974	0	0.00867569	2.27257e-05	0.00179419	0.000612634	0.00195146	0.00185099	0.000910643	0.00338272
Rikenella	0.00177498	0.00230492	0.00573958	0	0.00205303	0	0.00169976	0.00106644	0.0010991	0.0014808	0.00302789	0.00164372
Prevotellaceae_Ga6A1_group	0.00177498	0.00109652	0.00267386	0	0.000463586	2.27257e-05	0.000967917	0.00546832	0.00349917	0.0014808	0.00259533	0.00159607
unidentified	0.00442677	0.00239443	0.00290436	0	0.00412813	4.54514e-05	0.000542978	0.00104375	0.000605626	0.000670986	0.000887877	0.00095288
Ruminiclostridium_6	0.000213853	0.00346857	0.00905885	0	0.00576172	0	0	0	0	0	0	0
[Eubacterium]_coprostanoligenes_group	0.00168944	0.00349095	0.0021437	0	0.00490077	0	0	0	6.72917e-05	0.00441925	0	0.00107199
Erysipelatoclostridium	0.000171083	0.00264059	0.000115253	0.00585727	6.62266e-05	0.00370429	0.000542978	0.00111182	0.000291598	0.000832948	0.000774047	0.000381152
Anaeroplasma	2.13853e-05	2.23779e-05	0	0	2.20755e-05	0	0.0137161	0.000181521	4.48612e-05	0.000347062	0.000682982	0.00142932
Lactobacillus	0.000235239	0.00199163	0.00350368	0.000150739	0.000640191	0.000113629	0.00377724	0.00165638	0.000583195	0.00136511	0.000705748	0.00131021
Roseburia	0.000556019	0.00199163	0.00318097	0	0.00309058	0	0.00169976	0.000521873	0.00114396	0.00152707	0.00125213	0.000857592
Bifidobacterium	0.00128312	0.00136505	0.00200539	0.000129205	0.00134661	9.09029e-05	0.000944309	0.00192866	0.00103181	0.00217492	0.00152533	0.00150079
Lachnospiraceae_UCG_001	0.00166806	0.000134267	0.000138303	0	0.0110378	0	0	2.26901e-05	2.24306e-05	0	0.000409789	0
Enterococcus	0.000128312	6.71336e-05	9.2202e-05	0.00969034	4.41511e-05	0.000704497	7.08232e-05	2.26901e-05	0	2.31374e-05	2.27661e-05	0
Lachnospiraceae_UCG_006	8.55414e-05	8.95115e-05	0.000507111	0	0.00059604	0	0.0015345	0.00140679	0.00165986	0.000462749	0.00111554	0.00250131
Ruminococcus_1	0.000342165	0.00416228	0.00195929	0	0.00320095	0	0	0	0	0	0	0
Mucispirillum	0.000620175	0.000537069	0.00092202	0	0.00540851	9.09029e-05	0.000165254	9.07606e-05	8.97223e-05	4.62749e-05	0.000273193	0.00011911
Ruminococcaceae_UCG_010	0.000791258	0.00270772	0.00239725	0	0.00121415	0	0	0	0	0	0	0
Enterorhabdus	6.4156e-05	0.000469935	0.000714566	0	0.000728493	4.54514e-05	0.000897094	0.000408423	0.000358889	0.00106432	0.00052362	0.000524084
Ruminiclostridium_5	0.000106927	0.000380424	0.000945071	6.46023e-05	0.000441511	0.000181806	0.000377724	0.000136141	0.000942084	0.000231374	0.000409789	0.000643194
Acetatifactor	4.27707e-05	0.000134267	0.000391859	0	0.00121415	0	0.000259685	4.53803e-05	0.000314028	0.000161962	0.000182129	0.00207251
Ruminiclostridium	8.55414e-05	0.000111889	0.000806768	0	0.000816795	0	0.000613801	0.000272282	0.00038132	0.000300787	0.000432555	0.000404974
Ruminococcaceae_UCG_009	0	8.95115e-05	0.000530162	0	0.00145699	0	0.000165254	0.000136141	0.000201875	0.000208237	0.000273193	0.000643194
Bilophila	2.13853e-05	4.47557e-05	0.000184404	6.46023e-05	0.000573964	0.000340886	0.000236077	4.53803e-05	0.000650487	0.000277649	0.000159363	0.000381152
Ruminococcaceae_NK4A214_group	0.000171083	0.000179023	0.000553212	0	0.000353209	0	0.000165254	0.000113451	0.000269167	0.000509024	0.000136596	0.000452618
Coprococcus_1	0.000192468	0.000134267	0.000507111	0	0.000309058	0	0.000967917	0.000113451	0.000201875	4.62749e-05	0.00011383	0.00011911
Coriobacteriaceae_UCG_002	4.27707e-05	0.000559447	4.6101e-05	0	0.000110378	2.27257e-05	0.000259685	0.000363042	0.000224306	0.000370199	0.000318725	0.000285864
Tyzzerella	4.27707e-05	2.23779e-05	4.6101e-05	0	0.000132453	0	0.000283293	2.26901e-05	0.000583195	0.000300787	0.000273193	0.000262042
Butyricimonas	0.000171083	0.001007	0.000414909	0	0.000132453	0	0	0	0	0	0	0
Lachnospiraceae_UCG_008	6.4156e-05	6.71336e-05	0.00129083	0	6.62266e-05	0	0	0	0	0	0	0
[Eubacterium]_nodatum_group	6.4156e-05	0.000156645	0.000184404	0	0.00019868	0	4.72155e-05	0.000113451	0.000112153	0.000208237	0.000250427	0.000142932
Anaerostipes	0	0	0	0.00129205	0	4.54514e-05	0	0	0	0	0	0
Lachnospiraceae_FCS020_group	0	2.23779e-05	0.000184404	0	0.000132453	0	0.000188862	6.80704e-05	0.000157014	9.25497e-05	0.000136596	0.000166754
Lachnospiraceae_UCG_005	6.4156e-05	0.000111889	0.000299657	0	0.000331133	0	0	0	0	0	0	0
Intestinimonas	0	2.23779e-05	0.000276606	0	0.000110378	0	0	2.26901e-05	8.97223e-05	9.25497e-05	9.10643e-05	4.7644e-05
Gordonibacter	2.13853e-05	0.000290912	0.000138303	0	0.000176604	4.54514e-05	0	2.26901e-05	0	2.31374e-05	0	2.3822e-05
Prevotella_9	2.13853e-05	0.000156645	0	4.30682e-05	0.000110378	4.54514e-05	0.00021247	0	2.24306e-05	0	2.27661e-05	2.3822e-05
Eisenbergiella	0	2.23779e-05	9.2202e-05	0	0.000220755	0	0.000118039	0	0	2.31374e-05	0	0.00011911
Ruminococcaceae_UCG_005	0	8.95115e-05	0.000276606	0	6.62266e-05	0	0	0	0	4.62749e-05	0	0
Faecalibacterium	0	4.47557e-05	0	2.15341e-05	6.62266e-05	0	0.00021247	0	2.24306e-05	4.62749e-05	0	0
Family_XIII_AD3011_group	2.13853e-05	6.71336e-05	0.000161354	0	8.83022e-05	0	0	0	0	0	4.55322e-05	0
mouse_gut_metagenome	0	0	6.91515e-05	0	4.41511e-05	0	0	0	0	0	0.000227661	0
Bacillus	4.27707e-05	2.23779e-05	2.30505e-05	2.15341e-05	0.000132453	0	9.44309e-05	0	0	0	0	0
Peptococcus	0	0	0.000161354	0	0.000132453	0	0	0	0	0	0	0
Thermomonospora	6.4156e-05	8.95115e-05	2.30505e-05	0	4.41511e-05	0	4.72155e-05	0	0	0	2.27661e-05	0
Sphingobacterium	0	6.71336e-05	2.30505e-05	2.15341e-05	0	0	0.000165254	0	0	0	0	0
[Eubacterium]_brachy_group	2.13853e-05	0	2.30505e-05	0	2.20755e-05	0	4.72155e-05	2.26901e-05	4.48612e-05	4.62749e-05	4.55322e-05	0
Mobilitalea	4.27707e-05	2.23779e-05	2.30505e-05	4.30682e-05	0	4.54514e-05	7.08232e-05	2.26901e-05	0	0	0	0
Christensenellaceae_R_7_group	2.13853e-05	0.000179023	6.91515e-05	0	0	0	0	0	0	0	0	0
Staphylococcus	2.13853e-05	0	0	0	2.20755e-05	0	9.44309e-05	4.53803e-05	4.48612e-05	0	2.27661e-05	0
Pseudoxanthomonas	2.13853e-05	2.23779e-05	0	0	6.62266e-05	0	7.08232e-05	0	0	2.31374e-05	4.55322e-05	0
Anaerovorax	2.13853e-05	0	6.91515e-05	0	0.000154529	0	0	0	0	0	0	0
Ureibacillus	2.13853e-05	0	0	4.30682e-05	0.000110378	2.27257e-05	2.36077e-05	0	0	0	0	2.3822e-05
Oscillospira	0	0	9.2202e-05	0	0.000132453	0	0	0	0	0	0	0
Parvibacter	0	0	2.30505e-05	0	0	0	2.36077e-05	0	2.24306e-05	4.62749e-05	2.27661e-05	4.7644e-05
Thauera	0	0	0	6.46023e-05	0	2.27257e-05	7.08232e-05	0	0	0	0	0
uncultured_compost_bacterium	0	8.95115e-05	0	0	4.41511e-05	2.27257e-05	0	0	0	0	0	0
Candidatus_Stoquefichus	0	0	0	2.15341e-05	6.62266e-05	0	0	0	0	0	2.27661e-05	2.3822e-05
Pseudobutyrivibrio	0	0	0	2.15341e-05	0	0	9.44309e-05	0	0	0	0	0
Comamonas	0	2.23779e-05	2.30505e-05	0	2.20755e-05	0	4.72155e-05	0	0	0	0	0
Ruminococcaceae_UCG_013	0	0	9.2202e-05	0	2.20755e-05	0	0	0	0	0	0	0
Actinomadura	2.13853e-05	0	0	0	2.20755e-05	2.27257e-05	2.36077e-05	2.26901e-05	0	0	0	0
Tyzzerella_4	0	6.71336e-05	0	2.15341e-05	0	0	2.36077e-05	0	0	0	0	0
Chelatococcus	2.13853e-05	0	0	0	0	0	4.72155e-05	2.26901e-05	0	0	0	0
Streptococcus	2.13853e-05	0	0	0	0	4.54514e-05	0	2.26901e-05	0	0	0	0
Pseudomonas	0	0	0	0	0	2.27257e-05	4.72155e-05	0	0	0	0	0
Bordetella	0	2.23779e-05	0	0	0	0	4.72155e-05	0	0	0	0	0
Seinonella	0	0	0	0	2.20755e-05	0	4.72155e-05	0	0	0	0	0
Ruminococcaceae_UCG_004	0	0	6.91515e-05	0	0	0	0	0	0	0	0	0
Subdoligranulum	0	0	2.30505e-05	0	2.20755e-05	0	2.36077e-05	0	0	0	0	0
Romboutsia	0	0	0	0	4.41511e-05	0	2.36077e-05	0	0	0	0	0
Lachnospiraceae_UCG_010	0	0	2.30505e-05	0	4.41511e-05	0	0	0	0	0	0	0
[Eubacterium]_hallii_group	0	0	0	2.15341e-05	0	2.27257e-05	0	0	2.24306e-05	0	0	0
Aneurinibacillus	0	0	0	4.30682e-05	0	0	2.36077e-05	0	0	0	0	0
Phaeodactylibacter	0	0	0	0	0	0	4.72155e-05	0	0	0	0	0
Filomicrobium	0	0	0	0	0	0	4.72155e-05	0	0	0	0	0
Paracocccus	0	0	0	0	0	0	2.36077e-05	0	0	2.31374e-05	0	0
Thermobacillus	0	0	0	0	0	0	2.36077e-05	2.26901e-05	0	0	0	0
Chryseolinea	0	2.23779e-05	0	0	0	0	2.36077e-05	0	0	0	0	0
Paenibacillus	0	2.23779e-05	0	0	0	0	2.36077e-05	0	0	0	0	0
Thermobispora	0	0	2.30505e-05	0	0	2.27257e-05	0	0	0	0	0	0
Family_XIII_UCG_001	0	0	2.30505e-05	0	0	0	0	0	2.24306e-05	0	0	0
Klebsiella	0	2.23779e-05	0	0	0	0	0	2.26901e-05	0	0	0	0
Ruminofilibacter	0	4.47557e-05	0	0	0	0	0	0	0	0	0	0
uncultured_sludge_bacterium	0	2.23779e-05	0	0	2.20755e-05	0	0	0	0	0	0	0
Thermovum	0	0	0	2.15341e-05	2.20755e-05	0	0	0	0	0	0	0
Sutterella	4.27707e-05	0	0	0	0	0	0	0	0	0	0	0
Jeotgalicoccus	0	0	0	0	0	0	0	0	0	0	0	2.3822e-05
Thermoflavimicrobium	0	0	0	0	0	0	2.36077e-05	0	0	0	0	0
Thermobifida	0	0	0	0	0	0	2.36077e-05	0	0	0	0	0
Azospirillum	0	0	0	0	0	0	2.36077e-05	0	0	0	0	0
Marvinbryantia	0	2.23779e-05	0	0	0	0	0	0	0	0	0	0
Rummeliibacillus	0	2.23779e-05	0	0	0	0	0	0	0	0	0	0
uncultured_Firmicutes_bacterium	0	0	0	2.15341e-05	0	0	0	0	0	0	0	0
uncultured_rumen_bacterium	2.13853e-05	0	0	0	0	0	0	0	0	0	0	0

## Sheet: Species.Rel
Taxonomy	WT1	WT2	WT3	WT4	WT5	WT6	KO1	KO2	KO3	KO4	KO5	KO6
Other	0.365133	0.370578	0.42247	0.319264	0.387713	0.413176	0.599684	0.548012	0.586784	0.569574	0.554491	0.590238
uncultured_bacterium	0.394773	0.411059	0.357882	0.225462	0.368375	0.190282	0.158384	0.232211	0.245256	0.257635	0.244098	0.202558
uncultured_Bacteroidales_bacterium	0.107141	0.0694385	0.0649794	0.384513	0.0915914	0.165125	0.059822	0.136368	0.0938944	0.0870199	0.0861468	0.123255
Ambiguous_taxa	0.113813	0.113389	0.109213	0.059671	0.107618	0.146695	0.154654	0.0692503	0.0548652	0.0663119	0.0641776	0.0615561
uncultured_rumen_bacterium	0.00117619	0.00196925	0.00193624	0.00211034	0.000529813	0.0788583	0.00491041	0.00587675	0.00354403	0.00566867	0.00218554	0.00121492
unidentified	0.0110135	0.019424	0.0133001	0.00114131	0.021634	0.00120446	0.00620883	0.00324469	0.00971244	0.00485886	0.00400683	0.00788508
uncultured_Clostridiales_bacterium	0.00290841	0.00042518	0.00590093	2.15e-05	0.00253869	0	0.0101277	9.08e-05	0.00150285	0.000300787	0.0394536	0.000381152
Lachnospiraceae_bacterium_615	0.000470478	0.00469935	0.016873	2.15e-05	0.0162255	0	0.000306901	0.000431113	0.00040375	0.00316983	0.00159362	0.00647959
Azospirillum_sp._CAG:260	0.000449092	0.000581825	0.000299657	0.00430682	0.00059604	0.00115901	0	0.001611	0.00145799	0.00263767	0.00100171	0.00369241
uncultured_organism	0.000876799	0.00264059	0.00193624	0.00318704	0.00101548	0.00295434	2.36e-05	0.000204211	8.97e-05	6.94e-05	4.55e-05	2.38e-05
Lactobacillus_johnsonii	0.000128312	0.00170072	0.00297351	8.61e-05	0.000573964	9.09e-05	0.00295097	0.00133872	0.000448612	0.000971772	0.000432555	0.00095288
Firmicutes_bacterium_M10_2	0.00134728	0.00228254	0.00103727	4.31e-05	0.000949248	2.27e-05	0	0	0	0	0	0
gut_metagenome	0	0	0	0	0	0	0.000661017	0.000521873	0.000942084	0.000879223	0.000614684	0.000857592
Eubacterium_sp._14_2	0	2.24e-05	9.22e-05	0	0	0	0.000236077	0.000249592	0.000560764	0.000208237	0.000660216	7.15e-05
Lactobacillus_vaginalis	8.55e-05	0.000290912	0.000368808	6.46e-05	4.42e-05	2.27e-05	0.000306901	0.000226901	8.97e-05	0.000185099	4.55e-05	0.000142932
Anaerotruncus_sp._G3(2012)	0.000213853	0.000850359	9.22e-05	0	0.000132453	0	2.36e-05	2.27e-05	0	0	0.000227661	0
Lactobacillus_intestinalis	0	0	4.61e-05	0	0	0	0.000495762	4.54e-05	2.24e-05	0.000208237	0.000227661	0.000214398
Bacteroides_acidifaciens	4.28e-05	0.000179023	4.61e-05	2.15e-05	0	0.000249983	4.72e-05	9.08e-05	6.73e-05	0	0.00011383	4.76e-05
[Clostridium]_leptum	2.14e-05	2.24e-05	0	0	2.21e-05	0	0.000165254	9.08e-05	0.000179445	4.63e-05	6.83e-05	0.000214398
uncultured_Ruminococcaceae_bacterium	0	0	4.61e-05	0	2.21e-05	0	0.000259685	9.08e-05	4.49e-05	6.94e-05	9.11e-05	0.000166754
Lachnospiraceae_bacterium_6_1	0.000299395	0.000134267	0.000161354	0	0	0	0	0	0	0	0	0
human_gut_metagenome	4.28e-05	4.48e-05	4.61e-05	4.31e-05	8.83e-05	6.82e-05	0.000165254	0	4.49e-05	2.31e-05	0	0
mouse_gut_metagenome	0	0	0.000230505	0	4.42e-05	0	0	0	0	2.31e-05	0.000227661	0
Enterorhabdus_mucosicola_DSM_19490	0	2.24e-05	4.61e-05	0	0	0	4.72e-05	0	6.73e-05	9.25e-05	9.11e-05	2.38e-05
Bacillus_coagulans	4.28e-05	2.24e-05	2.31e-05	2.15e-05	0.000132453	0	9.44e-05	0	0	0	0	0
uncultured_compost_bacterium	0	8.95e-05	0	0	4.42e-05	4.55e-05	4.72e-05	0	0	0	0	0
Candidatus_Alistipes_marseilloanorexicus_AP11	0	4.48e-05	0	0	2.21e-05	4.55e-05	0	2.27e-05	0	4.63e-05	0	0
Helicobacter_sp._MIT_02_6899	0	2.24e-05	0	0	0	0	0.000118039	0	0	0	0	0
uncultured_Lachnospiraceae_bacterium	0	0	0	0	2.21e-05	0	9.44e-05	0	2.24e-05	0	0	0
Bacteroides_fragilis_str._3986_N(B)22	0	0	0	0	0	0	7.08e-05	0	0	0	0	0
uncultured_Clostridia_bacterium	0	0	0	0	0	0	4.72e-05	0	0	0	0	0
uncultured_Flammeovirgaceae_bacterium	0	2.24e-05	0	0	0	0	2.36e-05	0	0	0	0	0
Paenibacillus_barengoltzii	0	2.24e-05	0	0	0	0	2.36e-05	0	0	0	0	0
uncultured_Coriobacteriales_bacterium	0	0	0	0	2.21e-05	0	0	0	0	0	0	2.38e-05
uncultured_sludge_bacterium	0	2.24e-05	0	0	2.21e-05	0	0	0	0	0	0	0
Mucispirillum_schaedleri	2.14e-05	0	0	0	2.21e-05	0	0	0	0	0	0	0
uncultured_Firmicutes_bacterium	0	0	0	2.15e-05	0	0	0	0	0	0	0	0
