# Supplementary material for: The gut microbiota regulates autism-like behavior by mediating vitamin B6 homeostasis in EphB6-deficient mice
Source: Microbiome. 2020 Aug 20;8:120. doi: 10.1186/s40168-020-00884-z (PMC7441571; doi:10.1186/s40168-020-00884-z)
Supplement: Supplementary file 10 — Additional file 9: Table S8. Alpha diversity and relative abundance values at various taxonomic levels of gut microbiota from 6-week-old C57BL/6J mice treated with fecal microbitoa from 8-week-old WT and KO mice. [file 40168_2020_884_MOESM9_ESM.xlsx]

## Sheet: alpha-diversity
Sample Name	sobs	chao	ace	shannon	simpson
KO1	1503.000000	1880.142857	1885.614962	4.519779	0.029065
KO2	1442.000000	1781.060914	1815.098109	4.436469	0.031647
KO3	1449.000000	1788.777228	1820.582449	4.310239	0.031671
KO4	1596.000000	2001.100478	1975.810055	4.260198	0.039017
KO5	1247.000000	1646.183007	1598.912605	3.709170	0.052607
KO6	1517.000000	1856.936937	1908.690123	4.331851	0.030889
WT1	1561.000000	1976.411765	1999.782869	4.362137	0.034858
WT2	1539.000000	1930.739130	1970.048679	4.189425	0.047305
WT3	1541.000000	1984.212264	1992.505664	4.101678	0.053465
WT4	1405.000000	1794.502392	1817.410659	4.038941	0.043210
WT5	1490.000000	1909.704663	1892.546122	4.387007	0.028477
WT6	1435.000000	1816.106599	1836.731492	4.338164	0.035302

## Sheet: Phylum.Rel
	KO1	KO2	KO3	KO4	KO5	KO6	WT1	WT2	WT3	WT4	WT5	WT6
Actinobacteria	0.094029	0.466907	0.191608	0.075253	0.254835	1.915619	0.173768	0.131908	0.125062	0.056784	0.315691	0.144600
Bacteroidetes	42.405804	36.392649	38.985107	59.379947	62.552753	40.650724	65.048505	67.448244	41.028651	60.452270	66.747987	51.030940
Cyanobacteria	0.033433	2.108117	0.241866	0.067798	0.303485	0.101780	0.189924	0.192334	0.035836	0.285281	0.647541	0.649684
Deferribacteres	0.518622	1.326628	0.562259	1.118139	0.152515	0.268566	0.149732	0.084121	1.473680	0.189884	0.058724	2.129497
Firmicutes	38.025308	35.904632	35.854598	21.798394	13.320926	35.225179	21.032681	17.227475	32.545664	20.406207	17.385478	21.406983
Proteobacteria	13.947210	12.753425	21.165980	15.878645	14.738350	10.171317	11.436407	14.449105	24.245882	18.386982	12.688735	12.097563
Saccharibacteria	0.913544	0.352664	2.507391	0.432702	0.021622	0.464325	0.412158	0.270531	0.244638	0.025893	0.239232	0.083094
Tenericutes	0.272893	0.911462	0.261890	0.892382	1.407385	0.491442	1.454769	0.111767	0.169309	0.103119	0.159619	0.217104
Verrucomicrobia	3.696383	9.727638	0.065963	0.245991	7.194072	10.658673	0.049648	0.044628	0.054120	0.074954	1.736104	12.212428
Unclassified	0.092775	0.055880	0.163338	0.110749	0.054056	0.052376	0.052406	0.039888	0.077158	0.018625	0.020888	0.028105

## Sheet: Class.Rel
	KO1	KO2	KO3	KO4	KO5	KO6	WT1	WT2	WT3	WT4	WT5	WT6
Actinobacteria	0.007104	0.406888	0.005890	0.006389	0.192671	1.739919	0.005910	0.007899	0.003657	0.026802	0.077642	0.034215
Alphaproteobacteria	0.009194	0.100170	0.007067	0.017748	0.208115	0.025631	0.018914	0.057266	0.012433	0.160357	0.813860	0.902226
Bacilli	1.132109	0.487189	0.934873	0.145536	0.621257	7.335963	4.810352	0.702590	1.762566	0.234857	2.242944	3.450453
Bacteroidia	41.982047	34.626847	33.472066	57.107462	61.387461	40.574574	64.956696	67.339242	40.969045	60.345063	66.615956	50.738481
Betaproteobacteria	2.354485	1.023635	1.110383	1.026204	4.532590	6.061113	4.828872	2.191496	2.159691	0.993032	2.650072	2.364524
Clostridia	36.436010	34.946397	34.692780	21.286180	11.768749	25.783038	15.229366	16.243691	30.281755	18.668629	12.754947	16.243320
Deferribacteres	0.518622	1.326628	0.562259	1.118139	0.152515	0.268566	0.149732	0.084121	1.473680	0.189884	0.058724	2.129497
Deltaproteobacteria	7.112768	4.373111	7.934838	7.981031	3.564989	1.389260	1.354291	4.108512	4.356682	1.198815	1.959965	2.832948
Epsilonproteobacteria	4.439420	7.074796	12.084637	6.817811	6.326861	2.657053	4.884036	8.021927	17.687455	15.756312	4.967899	5.927398
Erysipelotrichia	0.450921	0.468149	0.196319	0.335797	0.930534	2.102092	0.989810	0.272505	0.494762	1.481370	2.382069	1.705064
Gammaproteobacteria	0.023403	0.175504	0.020025	0.024493	0.096142	0.036403	0.347537	0.065559	0.017918	0.276195	2.295362	0.065579
Melainabacteria	0.033433	2.103150	0.241866	0.067088	0.301941	0.093608	0.186772	0.190754	0.035105	0.282555	0.643600	0.649277
Mollicutes	0.272893	0.911462	0.261890	0.892382	1.407385	0.491442	1.454769	0.111767	0.169309	0.103119	0.159619	0.217104
Unknown_Class	0.913544	0.352664	2.507391	0.432702	0.021622	0.464325	0.412158	0.270531	0.244638	0.025893	0.239232	0.083094
Verrucomicrobiae	3.696383	9.727638	0.065963	0.245991	7.194072	10.658673	0.049648	0.044628	0.054120	0.074954	1.736104	12.212428
Unclassified	0.477667	1.665632	5.712502	2.407372	1.203517	0.123696	0.104813	0.117691	0.132010	0.095396	0.083554	0.085946
Others(<0.5%)	0.139999	0.230142	0.189252	0.087676	0.089578	0.194645	0.216324	0.169822	0.145174	0.086765	0.318450	0.358446

## Sheet: Order.Rel
	KO1	KO2	KO3	KO4	KO5	KO6	WT1	WT2	WT3	WT4	WT5	WT6
Anaeroplasmatales	0.016298	0.308374	0.099338	0.735132	0.019306	0.022288	1.420488	0.012243	0.089591	0.056784	0.067395	0.132381
Bacteroidales	41.982047	34.626847	33.472066	57.107462	61.387461	40.574574	64.956696	67.339242	40.969045	60.345063	66.615956	50.738481
Bifidobacteriales	0.007104	0.406888	0.005890	0.006389	0.192671	1.739919	0.005910	0.007899	0.003657	0.026802	0.077642	0.034215
Burkholderiales	2.354485	1.023221	1.110383	1.026204	4.531818	6.058884	4.826901	2.191101	2.159691	0.992577	2.647313	2.362894
Campylobacterales	4.439420	7.074796	12.084637	6.817811	6.326861	2.657053	4.884036	8.021927	17.687455	15.756312	4.967899	5.927398
Clostridiales	36.436010	34.945983	34.615430	21.285470	11.768363	25.782666	15.229366	16.243691	30.281023	18.668629	12.750612	16.239654
Deferribacterales	0.518622	1.326628	0.562259	1.118139	0.152515	0.268566	0.149732	0.084121	1.473680	0.189884	0.058724	2.129497
Desulfovibrionales	7.112768	4.373111	7.934838	7.978901	3.564989	1.389260	1.354291	4.108512	4.356682	1.198361	1.959965	2.832948
Enterobacteriales	0.017970	0.172606	0.011779	0.016328	0.092667	0.033060	0.334534	0.048577	0.015724	0.265747	2.277233	0.063950
Erysipelotrichales	0.450921	0.468149	0.196319	0.335797	0.930534	2.102092	0.989810	0.272505	0.494762	1.481370	2.382069	1.705064
Gastranaerophilales	0.033433	2.103150	0.241866	0.067088	0.301941	0.093608	0.186772	0.190754	0.035105	0.282555	0.643600	0.649277
Lactobacillales	1.132109	0.486775	0.934873	0.145536	0.620099	7.335963	4.809958	0.702590	1.762566	0.234403	2.242944	3.450453
Mycoplasmatales	0.070208	0.542655	0.067141	0.031947	1.356418	0.400062	0.003152	0.003554	0.006217	0.005451	0.004729	0.008554
Rhodospirillales	0.008776	0.089408	0.007067	0.016683	0.206571	0.014858	0.012215	0.056871	0.010970	0.155814	0.810707	0.901818
Unknown_Order	0.913544	0.352664	2.507391	0.432702	0.021622	0.464325	0.412158	0.270531	0.244638	0.025893	0.239232	0.083094
Verrucomicrobiales	3.696383	9.727638	0.065963	0.245991	7.194072	10.658673	0.049648	0.044628	0.054120	0.074954	1.736104	12.212428
Unclassified	0.477667	1.671427	5.789852	2.410922	1.206220	0.134469	0.109935	0.119665	0.133472	0.099031	0.094589	0.091648
Others(<0.5%)	0.332236	0.299681	0.292909	0.221498	0.125873	0.269680	0.264396	0.281589	0.221601	0.140369	0.423286	0.436245

## Sheet: Family.Rel
	KO1	KO2	KO3	KO4	KO5	KO6	WT1	WT2	WT3	WT4	WT5	WT6
Alcaligenaceae	2.354067	1.022807	1.110383	1.026204	4.527957	6.056284	4.826113	2.190311	2.159326	0.992577	2.645736	2.362487
Anaeroplasmataceae	0.016298	0.308374	0.099338	0.735132	0.019306	0.022288	1.420488	0.012243	0.089591	0.056784	0.067395	0.132381
Bacteroidaceae	5.253502	7.649737	1.739390	8.994810	17.846566	2.823096	8.882287	11.562917	7.879985	15.247531	14.215167	11.212852
Bacteroidales_S24-7_group	14.412758	16.059853	12.974357	16.472501	19.463225	28.894015	25.064424	16.522120	13.770684	16.911063	29.414060	22.731198
Bifidobacteriaceae	0.007104	0.406888	0.005890	0.006389	0.192671	1.739919	0.005910	0.007899	0.003657	0.026802	0.077642	0.034215
Clostridiaceae_1	0.226087	4.534956	0.053399	0.118558	0.171821	1.628109	0.767182	0.110977	0.153219	2.213197	0.509993	0.350707
Clostridiales_vadinBB60_group	1.143810	0.276502	1.012615	0.992482	0.240163	0.102151	1.892539	0.874782	0.648712	0.673681	0.358650	0.239507
Deferribacteraceae	0.518622	1.326628	0.562259	1.118139	0.152515	0.268566	0.149732	0.084121	1.473680	0.189884	0.058724	2.129497
Desulfovibrionaceae	7.112768	4.373111	7.934838	7.978901	3.564989	1.389260	1.354291	4.108512	4.356682	1.198361	1.959965	2.832948
Enterobacteriaceae	0.017970	0.172606	0.011779	0.016328	0.092667	0.033060	0.334534	0.048577	0.015724	0.265747	2.277233	0.063950
Erysipelotrichaceae	0.450921	0.468149	0.196319	0.335797	0.930534	2.102092	0.989810	0.272505	0.494762	1.481370	2.382069	1.705064
Helicobacteraceae	4.439420	7.074796	12.084637	6.817811	6.326861	2.657053	4.884036	8.021927	17.687455	15.756312	4.967899	5.927398
Lachnospiraceae	30.239711	24.222443	29.018756	15.606032	9.433146	20.808446	9.247161	11.686927	26.037336	12.014046	8.431831	10.361135
Lactobacillaceae	1.071094	0.329070	0.903855	0.073478	0.425111	6.808119	3.625101	0.635056	1.675169	0.122198	1.852370	3.089563
Mycoplasmataceae	0.070208	0.542655	0.067141	0.031947	1.356418	0.400062	0.003152	0.003554	0.006217	0.005451	0.004729	0.008554
Porphyromonadaceae	2.351142	1.517447	6.163644	2.885510	3.184667	0.448352	3.963576	3.070227	1.127018	1.207446	2.504247	1.355579
Prevotellaceae	16.563722	6.213006	7.995697	22.269788	17.464313	5.549984	21.111094	25.666848	13.945843	18.062635	15.782587	9.808394
Rhodospirillaceae	0.008776	0.089408	0.007067	0.016683	0.206571	0.014858	0.012215	0.056871	0.010970	0.155814	0.810707	0.901818
Rikenellaceae	2.572214	2.206631	0.782922	4.243250	2.194285	2.580533	4.701993	7.659376	3.502825	5.258615	3.031581	5.258977
Rs-E47_termite_group	0.717545	0.864688	3.730461	2.036079	0.982274	0.152670	0.979959	2.536670	0.589106	3.407924	1.405831	0.169855
Ruminococcaceae	4.262228	5.428205	4.164327	4.035951	1.599283	2.964994	2.896535	3.095898	2.887755	3.350686	2.748996	4.771409
Unknown_Family	0.913544	0.352664	2.507391	0.432702	0.021622	0.464325	0.412158	0.270531	0.244638	0.025893	0.239232	0.083094
Verrucomicrobiaceae	3.696383	9.727638	0.065963	0.245991	7.194072	10.658673	0.049648	0.044628	0.054120	0.074954	1.736104	12.212428
uncultured_bacterium	0.013791	0.920982	0.005497	0.016328	0.140159	0.045690	0.019702	0.012638	0.020112	0.018625	0.300320	0.375961
Unclassified	0.994199	3.375968	6.376847	3.133985	1.968022	1.020401	1.904360	0.974700	0.766094	0.880827	1.270253	0.944180
Others(<0.5%)	0.572114	0.534790	0.425228	0.359224	0.300783	0.367002	0.501998	0.469183	0.399320	0.401574	0.946679	0.936848

## Sheet: Genus.Rel
	KO1	KO2	KO3	KO4	KO5	KO6	WT1	WT2	WT3	WT4	WT5	WT6
Akkermansia	3.696383	9.727638	0.065963	0.245991	7.194072	10.658673	0.049648	0.044628	0.054120	0.074954	1.736104	12.212428
Alistipes	2.018906	1.748831	0.479019	3.016137	1.988872	2.233217	2.624258	4.823345	2.719909	2.658381	2.404928	4.564080
Alloprevotella	3.994768	0.269465	1.022824	9.283042	0.337850	1.895560	7.462981	16.046223	6.994314	6.446982	10.035510	2.479389
Anaeroplasma	0.016298	0.308374	0.099338	0.735132	0.019306	0.022288	1.420488	0.012243	0.089591	0.056784	0.067395	0.132381
Anaerotruncus	1.310973	1.267023	1.148469	0.501920	0.095370	0.964310	0.356600	0.713253	0.345565	0.102210	0.360227	0.305494
Bacteroides	5.253502	7.649737	1.739390	8.994810	17.846566	2.823096	8.882287	11.562917	7.879985	15.247531	14.215167	11.212852
Bifidobacterium	0.007104	0.406888	0.005890	0.006389	0.192671	1.739919	0.005910	0.007899	0.003657	0.026802	0.077642	0.034215
Candidatus_Arthromitus	0.208535	0.145701	0.026699	0.098680	0.106567	0.493670	0.712805	0.090835	0.136032	0.127650	0.039412	0.080650
Candidatus_Saccharimonas	0.913544	0.352664	2.507391	0.432702	0.021622	0.464325	0.412158	0.270531	0.244638	0.025893	0.239232	0.083094
Clostridium_sensu_stricto_1	0.017552	4.389255	0.026699	0.019878	0.065253	1.134439	0.054377	0.020142	0.017187	2.085548	0.470581	0.270057
Desulfovibrio	7.063873	4.202989	7.848064	7.967897	3.562286	1.364001	1.341682	4.085211	4.346443	1.188367	1.949324	2.824801
Erysipelatoclostridium	0.218565	0.081129	0.065963	0.247411	0.613535	0.151556	0.050042	0.131908	0.179548	1.108870	0.318450	0.609359
Escherichia-Shigella	0.017552	0.159361	0.011779	0.015618	0.092281	0.032688	0.334140	0.047392	0.015724	0.265293	2.273686	0.063135
Eubacterium_coprostanoligenes_group	0.050567	0.056294	0.004712	0.117493	0.081084	0.096208	0.010245	0.012243	0.035471	0.442004	0.209278	0.921777
Eubacterium_fissicatena_group	0.149611	0.425100	0.009816	0.018458	0.079153	0.082093	0.027188	0.007899	0.042784	0.129921	1.122852	0.074133
Eubacterium_xylanophilum_group	0.346444	0.482636	1.722506	0.447611	0.013514	0.046432	0.105207	0.146126	0.176988	0.031345	0.061089	0.072097
Helicobacter	4.439420	7.074796	12.084637	6.817811	6.326861	2.657053	4.884036	8.021927	17.687455	15.756312	4.967899	5.927398
Intestinimonas	0.105312	0.076990	0.043190	0.061409	0.061392	0.072435	0.029158	0.113741	0.177719	0.894909	0.136366	0.061099
Lachnoclostridium	3.031076	0.293058	1.376592	0.374133	0.108884	0.169386	0.969321	0.309234	0.564240	0.699120	0.476099	0.309160
Lachnospiraceae_NK4A136_group	8.300458	11.108076	8.386372	6.506507	6.918387	5.275846	3.265744	2.965964	12.020917	7.102492	2.031301	2.346194
Lachnospiraceae_UCG-001	3.092926	1.371746	0.105620	0.043661	0.218927	5.822264	0.615479	1.702566	0.824603	0.287552	0.725183	0.797136
Lactobacillus	1.071094	0.329070	0.903855	0.073478	0.425111	6.808119	3.625101	0.635056	1.675169	0.122198	1.852370	3.089563
Mucispirillum	0.518622	1.326628	0.562259	1.118139	0.152515	0.268566	0.149732	0.084121	1.473680	0.189884	0.058724	2.129497
Mycoplasma	0.070208	0.542655	0.067141	0.031947	1.356418	0.400062	0.003152	0.003554	0.006217	0.005451	0.004729	0.008554
Odoribacter	1.929892	0.694979	6.116135	2.456357	2.297377	0.243678	3.842214	2.690300	1.015852	0.908538	1.422384	0.635835
Oscillibacter	0.372355	0.581978	0.612124	0.173578	0.186107	0.277109	0.214354	0.210501	0.426014	0.511961	0.335003	0.648462
Parabacteroides	0.391578	0.688356	0.045153	0.425603	0.811997	0.191302	0.115058	0.376768	0.108606	0.293003	0.994762	0.621986
Parasutterella	2.354067	1.021979	1.110383	1.026204	4.526026	6.051826	4.825325	2.190311	2.158960	0.992577	2.642189	2.362080
Prevotellaceae_UCG-001	12.253853	5.728300	6.879817	12.798259	15.079675	3.478723	13.232408	9.378135	6.793922	10.845212	5.257578	6.951007
Rikenellaceae_RC9_gut_group	0.470981	0.311271	0.191215	1.099681	0.185335	0.176443	1.994200	2.724264	0.571188	2.556625	0.521422	0.558443
Roseburia	3.985156	1.269920	0.729916	1.010940	0.220857	2.909646	0.593807	0.474712	1.676997	0.182616	0.581723	0.781250
Ruminiclostridium	0.330982	1.322075	0.260320	0.401465	0.047106	0.209503	0.230903	0.452991	0.503904	0.085403	0.135184	0.248876
Ruminiclostridium_6	0.450085	0.028147	0.185326	0.573623	0.010425	0.044204	0.081959	0.079777	0.084837	0.012720	0.053995	0.353966
Ruminococcaceae_UCG-014	0.132476	0.265739	0.354553	0.471393	0.031275	0.249250	0.654882	0.328981	0.152122	0.070412	0.112325	0.058655
Ruminococcus_1	0.091939	0.129972	0.002356	0.017393	0.004247	0.034917	0.004728	0.016587	0.015358	0.274833	0.018524	0.661089
uncultured	0.585487	0.559212	0.371044	0.360999	0.476464	0.257793	0.398761	0.398490	0.471724	0.613717	1.333706	1.559241
uncultured_Bacteroidales_bacterium	0.776470	0.752101	1.014579	0.812515	0.635157	1.263707	1.667153	1.053293	0.813267	1.448209	1.295871	0.756810
uncultured_bacterium	5.904182	4.289499	7.560260	5.695767	4.869281	11.040534	15.033532	9.314550	7.100726	6.669574	12.603999	8.012497
unidentified	3.051135	2.772052	1.500666	3.407308	4.473515	2.885501	1.511116	1.352259	2.194796	2.546176	3.409149	2.324198
Unclassified	19.246264	23.935593	31.095423	20.363271	17.158897	23.769353	16.498152	15.937616	16.515459	15.852617	21.370833	20.710050
Others(<0.5%)	1.759804	1.852726	1.656543	1.729389	1.107761	1.240305	1.709708	1.161505	1.684311	1.059355	2.077807	2.147012

## Sheet: Species.Rel
	KO1	KO2	KO3	KO4	KO5	KO6	WT1	WT2	WT3	WT4	WT5	WT6
Ambiguous_taxa	6.271940	9.709839	11.305249	9.664984	9.704970	3.678568	6.836074	5.290949	18.888340	9.159875	9.137308	8.863399
Lactobacillus_gasseri	0.761008	0.220208	0.763682	0.045790	0.310822	5.135434	2.683363	0.367685	1.000859	0.078588	1.779852	2.827653
gut_metagenome	4.026529	0.427584	1.018505	9.234767	0.348661	1.894446	7.444461	15.984218	6.966522	6.422906	10.060340	2.697308
mouse_gut_metagenome	0.032179	0.055052	0.133497	0.157249	0.222788	1.541930	0.226569	0.185620	0.371163	0.089491	0.335397	0.102239
uncultured_Anaeroplasmatales_bacterium	0.002925	0.005795	0.023558	0.608765	0.003089	0.010401	0.161553	0.008294	0.083740	0.048607	0.047689	0.012627
uncultured_Bacteroidales_bacterium	12.741550	5.649654	7.822150	13.369753	14.220185	4.588274	14.702939	10.215398	7.419597	11.990424	6.404865	6.860581
uncultured_Clostridiales_bacterium	0.055164	7.175794	0.067927	0.199845	0.058303	0.845814	0.024824	0.027645	0.066188	0.038613	0.043353	0.035845
uncultured_Helicobacter_sp.	0.474742	0.560454	2.660128	0.627933	0.081856	0.291968	0.132789	5.627829	0.148465	9.984373	2.131408	0.213438
uncultured_bacterium	37.112601	34.731156	32.585095	25.275985	23.069528	42.591231	27.295438	24.847752	30.196552	22.046117	24.692487	36.732192
unidentified	4.945923	3.551058	6.908872	5.875024	5.580503	3.464979	4.122371	2.687140	3.680910	3.636876	5.066429	3.047608
Unclassified	33.450486	37.689474	36.570771	34.753548	46.125541	35.718849	35.808122	34.590018	30.963743	36.410096	39.988728	38.306504
Others(<0.5%)	0.124954	0.223933	0.140565	0.186357	0.273755	0.238106	0.561497	0.167453	0.213921	0.094034	0.312144	0.300606
