# Supplementary material for: The gut microbiota regulates autism-like behavior by mediating vitamin B6 homeostasis in EphB6-deficient mice
Source: Microbiome. 2020 Aug 20;8:120. doi: 10.1186/s40168-020-00884-z (PMC7441571; doi:10.1186/s40168-020-00884-z)
Supplement: Supplementary file 11 — Additional file 10: Table S9. Alpha diversity and relative abundance values at various taxonomic levels of gut microbiota from 6-week-old C57BL/6J mice treated with abx. [file 40168_2020_884_MOESM10_ESM.xlsx]

## Sheet: alpha-diversity
Samples	PD_whole_tree	chao1	goods_coverage	observed_species	shannon	simpson
water1	55.3197	2449.68	0.984786	1833.2	7.74964	0.977405
water2	54.534	2462.73	0.984709	1865.4	6.91378	0.912687
water3	58.3972	2591.7	0.985112	2052.7	7.71972	0.957427
water4	59.7483	2699.25	0.983509	2041.7	7.45719	0.945996
abx1	45.4032	1724.78	0.991418	1451.3	7.44024	0.980116
abx2	45.4698	1813.77	0.99011	1465.8	7.25505	0.969948
abx3	48.1796	1887.69	0.989869	1564.7	7.55247	0.977928
abx4	44.3029	1769.23	0.990833	1442	7.44613	0.972

## Sheet: Phylum.Rel
Taxonomy	water1	water2	water3	water4	abx1	abx2	abx3	abx4
Bacteroidetes	0.405596	0.930512	0.906056	0.867416	0.603989	0.696708	0.552266	0.813663
Firmicutes	0.554166	0.0540635	0.0829765	0.10483	0.278735	0.185313	0.319043	0.139216
Proteobacteria	0.0304569	0.011585	0.00633575	0.0235398	0.109138	0.111543	0.121487	0.0423471
Other	0.00901325	0.00230384	0.0037796	0.00246953	0.00740983	0.00499484	0.00565173	0.00408853
Actinobacteria	0.000420948	0.00140425	0.000808354	0.00131406	0.000703306	0.00144082	0.00155295	0.000639547
Deferribacteres	0.000321902	0.000109707	4.36948e-05	0.000430468	0	0	0	0
Gemmatimonadetes	0	0	0	0	2.51181e-05	0	0	2.2841e-05
Chloroflexi	2.47617e-05	0	0	0	0	0	0	0
Fusobacteria	0	0	0	0	0	0	0	2.2841e-05
Tenericutes	0	2.19414e-05	0	0	0	0	0	0

## Sheet: Class.Rel
Taxonomy	water1	water2	water3	water4	abx1	abx2	abx3	abx4
Bacteroidia	0.405274	0.930468	0.905663	0.866849	0.603712	0.69642	0.552088	0.813435
Clostridia	0.552309	0.0458355	0.0740409	0.0943631	0.273536	0.177173	0.308758	0.135424
Epsilonproteobacteria	0.0268169	0.00410304	0.00187888	0.0197109	0.059153	0.101049	0.100509	0.0338046
Alphaproteobacteria	2.47617e-05	0.000702124	0.000109237	0.000521093	0.0440822	0.00290565	0.0169807	0.00047966
Other	0.00933515	0.00234773	0.00417286	0.00292265	0.00766101	0.00525899	0.0058554	0.00433978
Betaproteobacteria	0.000346663	0.00552923	0.00292755	0.00235625	0.00308952	0.00706001	0.00183299	0.00762888
Erysipelotrichia	0.00029714	0.00177725	0.00076466	0.000815624	0.00492314	0.00770838	0.00997963	0.00344898
Bacilli	0.00153522	0.00640688	0.00817093	0.00965155	0.000276299	0.000360205	0.000305499	0.000319773
Deltaproteobacteria	0.00321902	0.00120678	0.00133269	0.000860936	0.00261228	0.0005283	0.00203666	0.000342614
Coriobacteriia	0.000222855	0.000767948	0.00058988	0.000589062	0.000527479	0.00103259	0.00132383	0.000456819
Actinobacteria	0.000198093	0.0006363	0.000218474	0.000724999	0.000175826	0.000408232	0.000229124	0.000182728
Deferribacteres	0.000321902	0.000109707	4.36948e-05	0.000430468	0	0	0	0
Gammaproteobacteria	4.95233e-05	4.38827e-05	8.73897e-05	9.06249e-05	0.000200944	0	5.09165e-05	9.13638e-05
Sphingobacteriia	0	0	0	9.06249e-05	2.51181e-05	2.40136e-05	2.54582e-05	0
Cytophagia	0	0	0	2.26562e-05	0	4.80273e-05	2.54582e-05	0
OPB54	2.47617e-05	4.38827e-05	0	0	0	2.40136e-05	0	0
Gemmatimonadetes	0	0	0	0	2.51181e-05	0	0	2.2841e-05
Chloroflexia	2.47617e-05	0	0	0	0	0	0	0
Fusobacteriia	0	0	0	0	0	0	0	2.2841e-05
Mollicutes	0	2.19414e-05	0	0	0	0	0	0

## Sheet: Order.Rel
Taxonomy	water1	water2	water3	water4	abx1	abx2	abx3	abx4
Bacteroidales	0.405225	0.930468	0.905663	0.866849	0.603361	0.696324	0.551935	0.813412
Clostridiales	0.552309	0.0458355	0.0740409	0.0943631	0.273536	0.177173	0.308758	0.135424
Campylobacterales	0.0268169	0.00410304	0.00187888	0.0197109	0.059153	0.101049	0.100509	0.0338046
Rhodospirillales	0	0.000702124	0.000109237	0.000475781	0.044032	0.00290565	0.0169807	0.00047966
Other	0.00940943	0.00234773	0.00417286	0.00292265	0.00828896	0.00588334	0.00621181	0.00477376
Erysipelotrichales	0.00029714	0.00177725	0.00076466	0.000815624	0.00492314	0.00770838	0.00997963	0.00344898
Burkholderiales	0.000346663	0.00552923	0.00286201	0.00235625	0.00281322	0.00653171	0.00162933	0.00717206
Lactobacillales	0.0014857	0.006363	0.00817093	0.00960623	0.000251181	0.000336191	0.000305499	0.000251251
Desulfovibrionales	0.00321902	0.00120678	0.00133269	0.000860936	0.00261228	0.0005283	0.0020112	0.000342614
Coriobacteriales	0.000222855	0.000767948	0.00058988	0.000589062	0.000527479	0.00103259	0.00132383	0.000456819
Bifidobacteriales	0.000123808	0.000614358	0.000196627	0.00065703	0.000150708	0.000408232	0.000203666	0.000159887
Deferribacterales	0.000321902	0.000109707	4.36948e-05	0.000430468	0	0	0	0
Enterobacteriales	2.47617e-05	4.38827e-05	2.18474e-05	4.53124e-05	0.000200944	0	5.09165e-05	9.13638e-05
Streptosporangiales	7.4285e-05	2.19414e-05	2.18474e-05	6.79686e-05	2.51181e-05	0	2.54582e-05	2.2841e-05
Bacillales	4.95233e-05	4.38827e-05	0	4.53124e-05	2.51181e-05	2.40136e-05	0	6.85229e-05
Sphingobacteriales	0	0	0	9.06249e-05	2.51181e-05	2.40136e-05	2.54582e-05	0
Rhodocyclales	0	0	6.55423e-05	0	0	0	0	4.56819e-05
Rhizobiales	0	0	0	4.53124e-05	5.02361e-05	0	0	0
Cytophagales	0	0	0	0	0	4.80273e-05	2.54582e-05	0
Xanthomonadales	0	0	6.55423e-05	0	0	0	0	0
S0134_terrestrial_group	0	0	0	0	2.51181e-05	0	0	2.2841e-05
uncultured_Firmicutes_bacterium	0	4.38827e-05	0	0	0	0	0	0
Sh765B_TzT_29	0	0	0	0	0	0	2.54582e-05	0
Chloroflexales	2.47617e-05	0	0	0	0	0	0	0
Pseudomonadales	2.47617e-05	0	0	0	0	0	0	0
Rhodobacterales	2.47617e-05	0	0	0	0	0	0	0
uncultured_sludge_bacterium	0	0	0	0	0	2.40136e-05	0	0
Fusobacteriales	0	0	0	0	0	0	0	2.2841e-05
Pasteurellales	0	0	0	2.26562e-05	0	0	0	0
Order_II	0	0	0	2.26562e-05	0	0	0	0
34P16	0	0	0	2.26562e-05	0	0	0	0
Haloplasmatales	0	2.19414e-05	0	0	0	0	0	0

## Sheet: Family.Rel
Taxonomy	water1	water2	water3	water4	abx1	abx2	abx3	abx4
Bacteroidales_S24_7_group	0.336065	0.881231	0.776632	0.76322	0.414975	0.566026	0.406925	0.634476
Lachnospiraceae	0.497734	0.0334825	0.0609761	0.0618968	0.121421	0.10638	0.208121	0.0840776
Other	0.0292683	0.0216561	0.0417286	0.0309937	0.0802271	0.0627236	0.0730397	0.0787099
Helicobacteraceae	0.0268169	0.00410304	0.00187888	0.0197109	0.059153	0.101049	0.100509	0.0338046
Ruminococcaceae	0.0469729	0.00906179	0.00856419	0.0171508	0.0952477	0.0477151	0.0761456	0.0351066
Bacteroidaceae	0.00143618	0.00193084	0.002578	0.00305859	0.0673415	0.0515573	0.0344959	0.0559375
Prevotellaceae	0.0164913	0.0158197	0.0594687	0.0221351	0.0239877	0.00619552	0.0251273	0.0142299
Rikenellaceae	0.0343692	0.0133184	0.0282924	0.0515202	0.00841455	0.00547511	0.00361507	0.0153948
Clostridiales_vadinBB60_group	0.00339235	0.00230384	0.00371406	0.0141375	0.0494826	0.0195951	0.019501	0.0148695
Porphyromonadaceae	0.00089142	0.00136037	0.00181334	0.00212968	0.0194665	0.0100377	0.0159369	0.0143898
Rhodospirillaceae	0	0.000702124	0.000109237	0.000475781	0.044032	0.00290565	0.0169807	0.00047966
Erysipelotrichaceae	0.00029714	0.00177725	0.00076466	0.000815624	0.00492314	0.00770838	0.00997963	0.00344898
Alcaligenaceae	0.000346663	0.00552923	0.00286201	0.00233359	0.00281322	0.0065077	0.00160387	0.00710354
ratAN060301C	0.000495233	0.00105319	0.00159486	0.0010875	0.00474731	0.00384218	0.0040224	0.00666956
Lactobacillaceae	0.000965705	0.00348868	0.00637945	0.00579999	0	0	0	0
Desulfovibrionaceae	0.00321902	0.00120678	0.00133269	0.000860936	0.00261228	0.0005283	0.0020112	0.000342614
Coriobacteriaceae	0.000222855	0.000767948	0.00058988	0.000589062	0.000527479	0.00103259	0.00132383	0.000456819
Bifidobacteriaceae	0.000123808	0.000614358	0.000196627	0.00065703	0.000150708	0.000408232	0.000203666	0.000159887
Deferribacteraceae	0.000321902	0.000109707	4.36948e-05	0.000430468	0	0	0	0
Family_XIII	0.00014857	2.19414e-05	0	6.79686e-05	7.53542e-05	0.000120068	0.000254582	6.85229e-05
Christensenellaceae	4.95233e-05	0.000131648	0.000174779	0.000226562	0	7.20409e-05	5.09165e-05	0
Enterobacteriaceae	2.47617e-05	4.38827e-05	2.18474e-05	4.53124e-05	0.000200944	0	5.09165e-05	9.13638e-05
Peptococcaceae	9.90467e-05	0.000131648	2.18474e-05	2.26562e-05	0	0	0	0
Clostridiaceae_1	2.47617e-05	2.19414e-05	0	0.000226562	0	0	0	0
Thermomonosporaceae	4.95233e-05	2.19414e-05	2.18474e-05	6.79686e-05	2.51181e-05	0	0	2.2841e-05
Bacillaceae	0	2.19414e-05	0	4.53124e-05	2.51181e-05	2.40136e-05	0	4.56819e-05
Sphingobacteriaceae	0	0	0	9.06249e-05	0	2.40136e-05	2.54582e-05	0
Defluviitaleaceae	2.47617e-05	0	6.55423e-05	4.53124e-05	0	0	0	0
Rhodocyclaceae	0	0	6.55423e-05	0	0	0	0	4.56819e-05
Enterococcaceae	0	0	4.36948e-05	2.26562e-05	2.51181e-05	0	0	0
Cytophagaceae	0	0	0	0	0	4.80273e-05	2.54582e-05	0
Paenibacillaceae	4.95233e-05	0	0	0	0	0	0	2.2841e-05
Xanthomonadaceae	0	0	6.55423e-05	0	0	0	0	0
Beijerinckiaceae	0	0	0	0	5.02361e-05	0	0	0
Nocardiopsaceae	2.47617e-05	0	0	0	0	0	2.54582e-05	0
uncultured_compost_bacterium	0	0	0	0	2.51181e-05	0	0	2.2841e-05
Phyllobacteriaceae	0	0	0	4.53124e-05	0	0	0	0
uncultured_Firmicutes_bacterium	0	4.38827e-05	0	0	0	0	0	0
Ambiguous_taxa	0	0	0	0	0	0	2.54582e-05	0
Chitinophagaceae	0	0	0	0	2.51181e-05	0	0	0
Streptococcaceae	0	0	0	0	2.51181e-05	0	0	0
Pseudomonadaceae	2.47617e-05	0	0	0	0	0	0	0
Rhodobacteraceae	2.47617e-05	0	0	0	0	0	0	0
FFCH7168	2.47617e-05	0	0	0	0	0	0	0
uncultured_sludge_bacterium	0	0	0	0	0	2.40136e-05	0	0
Fusobacteriaceae	0	0	0	0	0	0	0	2.2841e-05
uncultured_bacterium	0	0	0	2.26562e-05	0	0	0	0
Comamonadaceae	0	0	0	2.26562e-05	0	0	0	0
Rhodothermaceae	0	0	0	2.26562e-05	0	0	0	0
Pasteurellaceae	0	0	0	2.26562e-05	0	0	0	0
Staphylococcaceae	0	2.19414e-05	0	0	0	0	0	0
Haloplasmataceae	0	2.19414e-05	0	0	0	0	0	0

## Sheet: Genus.Rel
Taxonomy	water1	water2	water3	water4	abx1	abx2	abx3	abx4
uncultured_bacterium	0.0628451	0.20818	0.22256	0.213671	0.367804	0.455803	0.343865	0.502638
Other	0.294466	0.27611	0.312462	0.261453	0.222747	0.200754	0.222938	0.250634
uncultured_Bacteroidales_bacterium	0.173753	0.412849	0.308311	0.332457	0.00145685	0.00139279	0.000229124	0.000639547
Lachnospiraceae_NK4A136_group	0.257001	0.0179261	0.0218037	0.0278671	0.000401889	0.0177221	0.0365326	0.0113291
Helicobacter	0.0267674	0.00410304	0.00187888	0.0197109	0.0584497	0.100497	0.0997963	0.0335305
Bacteroides	0.00143618	0.00193084	0.002578	0.00305859	0.0673415	0.0515573	0.0344959	0.0559375
uncultured	0.0751021	0.00451992	0.00616097	0.0157914	0.0141163	0.0251663	0.0535132	0.0230922
Anaerotruncus	0.0059428	0.000724065	0.000895744	0.00224297	0.0828896	0.0238936	0.0529532	0.0160115
Ambiguous_taxa	0.0106723	0.0197911	0.0157738	0.0172867	0.0164021	0.026367	0.0209267	0.027866
Alistipes	0.0275845	0.00936897	0.0251901	0.0467398	0.000602833	0.00026415	0.000636456	0.00047966
Incertae_Sedis	0.00450662	0.000548534	0.000852049	0.000724999	0.033834	0.0189708	0.0384929	0.0061899
Alloprevotella	0.013198	0.00976391	0.0360701	0.0120304	0	0	5.09165e-05	0
Thalassospira	0	0.000702124	0.000109237	0.000475781	0.044032	0.00290565	0.0169807	0.00047966
Parabacteroides	0.000396187	0.00114095	0.00120161	0.00106484	0.0194163	0.00994165	0.0159369	0.0143213
Prevotellaceae_Ga6A1_group	0.000123808	0.000811831	6.55423e-05	0.000430468	0.0200442	0.00506688	0.021665	0.011923
Lachnoclostridium	0.00363997	0.00243549	0.000349559	0.00167656	0.0231588	0.00453858	0.00532077	0.00264955
Rikenella	0.00552185	0.00348868	0.0017041	0.00242421	0.00557621	0.00362606	0.00175662	0.00945616
Prevotellaceae_UCG_001	0.00205522	0.0035545	0.0171284	0.0080203	2.51181e-05	2.40136e-05	0	0
Parasutterella	0.000346663	0.00550728	0.00286201	0.00224297	0.00271275	0.00638763	0.00160387	0.0070807
Ruminiclostridium_9	0.00735422	0.000899596	0.001289	0.00260546	0.00105496	0.00734817	0.00376782	0.00354035
Allobaculum	0.000247617	0.00140425	0.000720965	0.000702343	0.00384306	0.007036	0.00835031	0.00294648
Roseburia	0.00242664	0.000394945	0.00172595	0.000906249	0.00012559	0.0108782	0.00043279	0.000159887
Lactobacillus	0.000965705	0.00348868	0.00637945	0.00579999	0	0	0	0
Rikenellaceae_RC9_gut_group	0.00089142	0.000438827	0.001289	0.00203906	0.00210992	0.00148885	0.00117108	0.00523058
Oscillibacter	0.004779	0.000460769	0.000415101	0.00160859	0.00120567	0.00249742	0.0014002	0.00130193
Ruminococcaceae_UCG_014	0.00190665	0.00182113	0.00157301	0.00151797	5.02361e-05	0.00249742	0.00302953	2.2841e-05
Ruminococcaceae_UCG_009	9.90467e-05	8.77655e-05	8.73897e-05	0.000135937	0.00316487	0.0021132	0.000203666	0.00232978
Desulfovibrio	0.00319426	0.00118483	0.00133269	0.00083828	0.000577715	0.00026415	0.00043279	4.56819e-05
Lachnospiraceae_UCG_001	0.000940943	0.000131648	0.00135454	0.00421406	0.000100472	0	0	2.2841e-05
Ruminococcus_1	9.90467e-05	0.00015359	0.000458796	0.000407812	2.51181e-05	0.000552314	0.000483707	0.00422558
Ruminiclostridium	0.000767612	0.00015359	0.000152932	0.000385156	2.51181e-05	0.000456259	0.00333503	0.000274092
Blautia	0.00044571	0.000131648	4.36948e-05	0.000158594	7.53542e-05	0.0038662	0.000458248	0.000319773
Acetatifactor	0.00336759	0.000197472	0.000568033	0.000747655	0	0.000216123	0	0
Bilophila	2.47617e-05	2.19414e-05	0	2.26562e-05	0.00200944	0.00026415	0.00157841	0.000296932
unidentified	0.000321902	0.000811831	0.00102683	0.00174453	0	0	0	0
Erysipelatoclostridium	0	0.000175531	2.18474e-05	9.06249e-05	0.000854014	0.0005283	0.0010947	0.000456819
Tyzzerella	7.4285e-05	2.19414e-05	4.36948e-05	0.00018125	0.000803778	0.00108061	0.000101833	0.000730911
Coriobacteriaceae_UCG_002	2.47617e-05	0.000285238	0.000262169	0.000135937	0.000301417	0.000720409	0.000916497	0.000342614
Lachnospiraceae_UCG_006	0.00029714	0.000416886	0.000131085	0.000521093	0	0.000312177	0.000381874	0.000845115
Ruminiclostridium_5	0.000321902	0.00015359	0.000174779	9.06249e-05	0.000301417	0.000696396	0.000203666	0.000662388
Bifidobacterium	0.000123808	0.000614358	0.000196627	0.00065703	0.000150708	0.000408232	0.000203666	0.000159887
Ruminococcaceae_NK4A214_group	0.000247617	0.000175531	0.000458796	0.000226562	0.000401889	0.0005283	0.000178208	6.85229e-05
Enterorhabdus	0.000198093	0.000373003	0.000284016	0.000407812	0.000226062	0.000288164	0.000381874	0.000114205
Lachnospiraceae_UCG_005	0.000767612	0.000109707	2.18474e-05	9.06249e-05	0	0.000144082	0.000840122	0
Odoribacter	0.000470472	8.77655e-05	0.000305864	0.000906249	0	0	0	0
Intestinimonas	0.000272378	2.19414e-05	2.18474e-05	6.79686e-05	0.000175826	0.000240136	0.000203666	0.000662388
Coprococcus_1	0.000470472	0.000131648	8.73897e-05	0.000226562	7.53542e-05	0.000168095	0.000229124	0.00022841
Eisenbergiella	0.000470472	0	2.18474e-05	0	0	0	0.00104379	0
Marvinbryantia	0.00029714	0.000658241	0	0.000113281	0	0	0	0
Mucispirillum	0.000321902	0.000109707	4.36948e-05	0.000430468	0	0	0	0
Tyzzerella_3	0	6.58241e-05	0.000327711	0.000407812	0	0	0	0
Ruminococcaceae_UCG_004	0.000321902	2.19414e-05	0	0.000203906	5.02361e-05	0	2.54582e-05	0
[Eubacterium]_coprostanoligenes_group	9.90467e-05	0.000285238	6.55423e-05	0.000158594	0	0	0	0
Candidatus_Stoquefichus	0	0	0	0	0.00012559	7.20409e-05	0.000407332	0
Subdoligranulum	0.000420948	4.38827e-05	2.18474e-05	9.06249e-05	0	0	2.54582e-05	0
Pseudobutyrivibrio	2.47617e-05	2.19414e-05	0.000109237	2.26562e-05	0.000150708	2.40136e-05	0.000178208	6.85229e-05
Lachnospiraceae_UCG_010	0	2.19414e-05	2.18474e-05	2.26562e-05	2.51181e-05	0	0.000458248	0
Butyricimonas	2.47617e-05	8.77655e-05	0.000284016	0.000135937	0	0	0	0
Hungatella	0	0	0	0	0.000301417	7.20409e-05	0.000101833	4.56819e-05
mouse_gut_metagenome	0	0	2.18474e-05	0	0.000100472	0	0.000203666	0.000182728
Lachnospiraceae_UCG_008	0.000247617	0	2.18474e-05	0.000226562	0	0	0	0
Ruminococcaceae_UCG_005	0.000396187	2.19414e-05	2.18474e-05	4.53124e-05	0	0	0	0
Escherichia_Shigella	2.47617e-05	4.38827e-05	2.18474e-05	4.53124e-05	0.000200944	0	5.09165e-05	9.13638e-05
Christensenellaceae_R_7_group	2.47617e-05	0.000109707	0.000131085	0.00018125	0	0	0	0
Anaerovorax	4.95233e-05	0	0	6.79686e-05	7.53542e-05	4.80273e-05	0.000127291	6.85229e-05
Lachnospiraceae_FCS020_group	0.000272378	2.19414e-05	0	9.06249e-05	2.51181e-05	0	0	0
Ruminococcaceae_UCG_013	4.95233e-05	0.000131648	0.000109237	4.53124e-05	0	0	0	0
Ruminococcaceae_UCG_010	0	0.000131648	4.36948e-05	9.06249e-05	0	0	0	0
Candidatus_Arthromitus	2.47617e-05	0	0	0.000203906	0	0	0	0
Prevotella_9	0	4.38827e-05	0	0	0	4.80273e-05	7.63747e-05	2.2841e-05
Family_XIII_UCG_001	4.95233e-05	0	0	0	0	7.20409e-05	5.09165e-05	0
Anaerostipes	0	0	0	0	7.53542e-05	2.40136e-05	0	4.56819e-05
Peptococcus	9.90467e-05	2.19414e-05	0	2.26562e-05	0	0	0	0
Thermomonospora	4.95233e-05	0	0	4.53124e-05	2.51181e-05	0	0	2.2841e-05
Sphingobacterium	0	0	0	9.06249e-05	0	2.40136e-05	2.54582e-05	0
Bacillus	0	2.19414e-05	0	4.53124e-05	2.51181e-05	2.40136e-05	0	2.2841e-05
Defluviitaleaceae_UCG_011	2.47617e-05	0	6.55423e-05	4.53124e-05	0	0	0	0
Parvibacter	0	8.77655e-05	2.18474e-05	2.26562e-05	0	0	0	0
Thauera	0	0	6.55423e-05	0	0	0	0	4.56819e-05
Acetitomaculum	4.95233e-05	0	2.18474e-05	2.26562e-05	0	0	0	0
Enterococcus	0	0	4.36948e-05	2.26562e-05	2.51181e-05	0	0	0
[Eubacterium]_brachy_group	0	0	0	0	0	0	7.63747e-05	0
Oscillospira	7.4285e-05	0	0	0	0	0	0	0
Chryseolinea	0	0	0	0	0	4.80273e-05	2.54582e-05	0
uncultured_compost_bacterium	2.47617e-05	0	0	0	2.51181e-05	0	0	2.2841e-05
Mobilitalea	0	0	0	0	0	2.40136e-05	2.54582e-05	2.2841e-05
Sutterella	0	0	0	6.79686e-05	0	0	0	0
Faecalibacterium	0	2.19414e-05	0	4.53124e-05	0	0	0	0
Gordonibacter	0	2.19414e-05	2.18474e-05	2.26562e-05	0	0	0	0
Pseudoxanthomonas	0	0	6.55423e-05	0	0	0	0	0
Chelatococcus	0	0	0	0	5.02361e-05	0	0	0
Thermobifida	2.47617e-05	0	0	0	0	0	2.54582e-05	0
Ruminococcus_2	0	0	0	0	0	2.40136e-05	0	2.2841e-05
[Eubacterium]_nodatum_group	2.47617e-05	2.19414e-05	0	0	0	0	0	0
Thermovum	0	0	0	4.53124e-05	0	0	0	0
Bordetella	0	2.19414e-05	0	2.26562e-05	0	0	0	0
Thermobispora	0	2.19414e-05	0	2.26562e-05	0	0	0	0
Clostridium_sensu_stricto_1	0	2.19414e-05	0	2.26562e-05	0	0	0	0
uncultured_Firmicutes_bacterium	0	4.38827e-05	0	0	0	0	0	0
[Eubacterium]_hallii_group	0	2.19414e-05	2.18474e-05	0	0	0	0	0
Ruminiclostridium_6	0	0	0	0	2.51181e-05	0	0	0
Lactococcus	0	0	0	0	2.51181e-05	0	0	0
Pseudomonas	2.47617e-05	0	0	0	0	0	0	0
Paracocccus	2.47617e-05	0	0	0	0	0	0	0
uncultured_sludge_bacterium	0	0	0	0	0	2.40136e-05	0	0
Fusobacterium	0	0	0	0	0	0	0	2.2841e-05
Aneurinibacillus	0	0	0	0	0	0	0	2.2841e-05
Ureibacillus	0	0	0	0	0	0	0	2.2841e-05
Pasteurella	0	0	0	2.26562e-05	0	0	0	0
Comamonas	0	0	0	2.26562e-05	0	0	0	0
Haloplasma	0	2.19414e-05	0	0	0	0	0	0
Staphylococcus	0	2.19414e-05	0	0	0	0	0	0
Actinomadura	0	0	2.18474e-05	0	0	0	0	0

## Sheet: Species.Rel
Taxonomy	water1	water2	water3	water4	abx1	abx2	abx3	abx4
uncultured_bacterium	0.171524	0.233434	0.270821	0.264466	0.443509	0.512427	0.454786	0.543615
Other	0.506673	0.310909	0.376409	0.341588	0.332588	0.318133	0.342057	0.348576
uncultured_Bacteroidales_bacterium	0.173777	0.412849	0.308311	0.332457	0.00148197	0.0014168	0.000229124	0.000639547
Ambiguous_taxa	0.128563	0.0310032	0.0251901	0.0464679	0.0855772	0.138535	0.135438	0.0787785
unidentified	0.00757707	0.00204055	0.00192257	0.00475781	0.0495579	0.0214202	0.0382383	0.0212649
Anaerotruncus_sp._G3(2012)	0.000940943	6.58241e-05	8.73897e-05	0.000158594	0.044258	0.0010566	0.0121181	0.00399717
uncultured_rumen_bacterium	4.95233e-05	4.38827e-05	0	2.26562e-05	0.034035	0.000552314	0.00766293	0
Azospirillum_sp._CAG:260	0	0.000658241	0.000109237	0.000453124	0.00766101	0.00208919	0.00860489	0.000137046
uncultured_Clostridiales_bacterium	0.00705708	0.000219414	0.00810539	0.00120078	0.000452125	0.000168095	7.63747e-05	9.13638e-05
Lactobacillus_johnsonii	0.000792373	0.00236967	0.00441318	0.00412343	0	0	0	0
uncultured_organism	0.000396187	0.00487098	0.00266538	0.00178984	0.000100472	4.80273e-05	2.54582e-05	6.85229e-05
Lachnospiraceae_bacterium_615	0.00044571	0.000109707	2.18474e-05	9.06249e-05	5.02361e-05	0.00379416	0.000178208	0.000274092
Lactobacillus_vaginalis	0.000173332	0.00103124	0.00161671	0.00158594	0	0	0	0
Lachnospiraceae_bacterium_6_1	0.00128761	0.000109707	0	0.000521093	0	0	0	0.00164455
mouse_gut_metagenome	0.000619042	0	2.18474e-05	2.26562e-05	0.000251181	9.60546e-05	0.000280041	0.000182728
Bacteroides_acidifaciens	2.47617e-05	0	0	0	0.000175826	4.80273e-05	2.54582e-05	0.000182728
Clostridium_sp._Clone_33	0	0	0	0	0	2.40136e-05	2.54582e-05	0.000319773
bacterium_NLAE_zl_C393	0	0	0	0	7.53542e-05	2.40136e-05	7.63747e-05	4.56819e-05
Lactobacillus_intestinalis	0	4.38827e-05	0.000152932	2.26562e-05	0	0	0	0
human_gut_metagenome	0	4.38827e-05	0	0	5.02361e-05	0	5.09165e-05	4.56819e-05
Helicobacter_sp._MIT_02_6899	2.47617e-05	0	0	6.79686e-05	2.51181e-05	0	0	6.85229e-05
Bacillus_coagulans	0	2.19414e-05	0	4.53124e-05	2.51181e-05	2.40136e-05	0	2.2841e-05
[Clostridium]_leptum	0	0	2.18474e-05	2.26562e-05	0	2.40136e-05	5.09165e-05	0
Eubacterium_sp._14_2	4.95233e-05	4.38827e-05	0	0	0	0	2.54582e-05	0
uncultured_compost_bacterium	2.47617e-05	2.19414e-05	0	2.26562e-05	2.51181e-05	0	0	2.2841e-05
Eubacterium_plexicaudatum_ASF492	0	0	0.000109237	0	0	0	0	0
uncultured_Helicobacter_sp.	0	0	0	0	7.53542e-05	0	0	2.2841e-05
uncultured_Lachnospiraceae_bacterium	0	6.58241e-05	0	0	0	2.40136e-05	0	0
uncultured_Flammeovirgaceae_bacterium	0	0	0	0	0	4.80273e-05	2.54582e-05	0
uncultured_Coriobacteriales_bacterium	0	0	0	0	0	2.40136e-05	2.54582e-05	0
Enterorhabdus_mucosicola_DSM_19490	0	0	0	4.53124e-05	0	0	0	0
uncultured_Christensenellaceae_bacterium	0	0	0	4.53124e-05	0	0	0	0
Lactobacillus_delbrueckii_subsp._bulgaricus	0	0	2.18474e-05	2.26562e-05	0	0	0	0
uncultured_Firmicutes_bacterium	0	4.38827e-05	0	0	0	0	0	0
Lactococcus_lactis	0	0	0	0	2.51181e-05	0	0	0
uncultured_sludge_bacterium	0	0	0	0	0	2.40136e-05	0	0
