# Supplementary material for: The gut microbiota regulates autism-like behavior by mediating vitamin B6 homeostasis in EphB6-deficient mice
Source: Microbiome. 2020 Aug 20;8:120. doi: 10.1186/s40168-020-00884-z (PMC7441571; doi:10.1186/s40168-020-00884-z)
Supplement: Supplementary file 12 — Additional file 11: Table S10. Alpha diversity and relative abundance values at various taxonomic levels of gut microbiota from WT and KO mice treated with PBS or fecal microbitoa from WT mice. [file 40168_2020_884_MOESM11_ESM.xlsx]

## Sheet: alpha-diversity
Estimator	chao1_27010	goods_coverage_27010	observed_species_27010	PD_whole_tree_27010	shannon_27010	simpson_27010
KO1	336.516	0.998149	297	12.5968	5.86939	0.962874
KO2	409.588	0.998186	375	15.9635	5.84122	0.952212
KO3	398.571	0.998297	369	15.8547	6.0643	0.948674
KO4	376.886	0.998001	336	14.1268	5.78959	0.961393
KO5	432.364	0.998408	405	16.1417	6.58426	0.969971
KOFMT1	435.568	0.997853	398	15.4955	6.09046	0.946368
KOFMT2	442.611	0.998852	434	16.9816	6.65281	0.970382
KOFMT3	409.2	0.998186	370	14.9192	5.55938	0.904831
KOFMT4	463.294	0.997927	418	16.1501	6.24189	0.945704
KOFMT5	466.222	0.998112	419	16.1925	6.26803	0.952677
WTFMT1	427.778	0.997927	385	15.4639	5.8492	0.932256
WTFMT2	390.871	0.99826	356	14.7464	5.27441	0.909592
WTFMT3	431.138	0.998334	397	15.9439	5.93366	0.935907
WTFMT4	442.12	0.998223	397	15.6235	6.26844	0.953572
WTFMT5	395.25	0.998408	363	15.5009	5.82948	0.935384
WTFMT6	401.5	0.998297	367	14.9844	6.09116	0.949271
WT1	350.538	0.998482	319	13.9713	5.21022	0.896406
WT2	343.824	0.998371	316	13.9262	5.28215	0.901064
WT3	446.75	0.998334	422	16.1057	5.23245	0.855675
WT4	360.207	0.997964	309	13.525	5.0593	0.915325
WT5	412.516	0.998371	382	15.4382	5.75647	0.925953
WT6	353	0.998408	310	13.2566	5.60407	0.940969

## Sheet: Phylum.Rel
Taxon	KO1	KO2	KO3	KO4	KO5	KOFMT1	KOFMT2	KOFMT3	KOFMT4	KOFMT5	WTFMT1	WTFMT2	WTFMT3	WTFMT4	WTFMT5	WTFMT6	WT1	WT2	WT3	WT4	WT5	WT6
k__Bacteria;Other	0	0	0	0	0	0	0	0	0	0	0	0	0	0	0	0	0.000208185	0	0	0	0	0
k__Bacteria;p__Actinobacteria	0.00802124	0.00849685	0.0153753	0.00320755	0.00342064	0.00246189	0.00912899	0.00474268	0.00332803	0.0060548	0.0035319	0.00348872	0.00243352	0.00430497	0.00400635	0.00202008	0.0188258	0.00356248	0.00817854	0.00445267	0.00206197	0.00424524
k__Bacteria;p__Bacteroidetes	0.289911	0.545229	0.525626	0.50988	0.469325	0.530647	0.443444	0.454111	0.400666	0.466065	0.642522	0.34018	0.371801	0.577905	0.623162	0.54361	0.715055	0.694049	0.540144	0.474209	0.557563	0.543636
k__Bacteria;p__Chlamydiae	0	5.83976e-05	0	0	0	0	3.12637e-05	0	2.89394e-05	0	3.15348e-05	0	0.000117278	0	2.68882e-05	2.97071e-05	0	0	0	0	0	0
k__Bacteria;p__Cyanobacteria	0	0	0.000361773	3.02599e-05	0	0	3.12637e-05	0	0	0	0	0	0	0	5.37765e-05	0	0	0	0	0	0.000114554	0
k__Bacteria;p__Deferribacteres	0	0.000613174	0.000211034	0.00118014	0.000791816	0.00148438	0.00462702	0.00612062	0.0184633	0.0114918	0.00236511	0.00192481	0.00304923	0.00305801	0.000994864	0.000564435	0.00386629	0.000271715	0.00670918	0.00427919	0.00412395	0.0085177
k__Bacteria;p__Firmicutes	0.547988	0.344224	0.368194	0.448694	0.469167	0.443539	0.464109	0.444466	0.518217	0.424361	0.27615	0.390075	0.560853	0.363013	0.325079	0.423772	0.207828	0.258914	0.356557	0.41378	0.367375	0.292432
k__Bacteria;p__Fusobacteria	0	2.91988e-05	0.00654206	0	0	0	0	0	0	0	0	0	0	0	0	0	0	0	0	2.89134e-05	0	0
k__Bacteria;p__Gemmatimonadetes	0	0	0.00385891	0	0	0	0	0	0	0	0	0	0	0	0	0	0	0	0	2.89134e-05	0	0
k__Bacteria;p__Proteobacteria	0.118977	0.100473	0.0705457	0.0336188	0.0359484	0.0149524	0.0768461	0.0885086	0.05539	0.0863427	0.0333007	0.243789	0.0427478	0.0510659	0.0405206	0.0298853	0.053325	0.0409685	0.0815636	0.102527	0.0681597	0.150135
k__Bacteria;p__Saccharibacteria	0	0	0.000120591	0	9.50179e-05	7.24087e-05	0.000125055	9.61354e-05	8.68181e-05	0.000123567	3.15348e-05	0	0	5.93789e-05	8.06647e-05	8.91213e-05	0	3.01905e-05	0.000166343	0	2.86385e-05	0
k__Bacteria;p__Tenericutes	0.0351034	0.000875964	0.00916491	0.00338911	0.0212523	0.00684262	0.00165697	0.00195475	0.00382	0.00556053	0.0420674	0.0205414	0.018999	0.000593789	0.00607674	2.97071e-05	0.00089222	0.00220391	0.00668145	0.000693922	0.00057277	0.0010341

## Sheet: Class.Rel
Taxon	KO1	KO2	KO3	KO4	KO5	KOFMT1	KOFMT2	KOFMT3	KOFMT4	KOFMT5	WTFMT1	WTFMT2	WTFMT3	WTFMT4	WTFMT5	WTFMT6	WT1	WT2	WT3	WT4	WT5	WT6
k__Bacteria;Other;Other	0	0	0	0	0	0	0	0	0	0	0	0	0	0	0	0	0.000208185	0	0	0	0	0
k__Bacteria;p__Actinobacteria;c__Actinobacteria	0	0.000145994	0.00250226	0	0.000190036	0.000760291	0.00178203	3.2e-05	0	0.00259492	0.000157674	3.01e-05	0	0.000207826	0	8.91e-05	0.000237925	0	2.77e-05	2.89e-05	2.86e-05	0
k__Bacteria;p__Actinobacteria;c__Coriobacteriia	0.00802124	0.00835085	0.0128731	0.00320755	0.00323061	0.0017016	0.00734696	0.00471063	0.00332803	0.00345989	0.00337422	0.00345865	0.00243352	0.00409714	0.00400635	0.00193096	0.0185879	0.00356248	0.00815082	0.00442375	0.00203333	0.00424524
k__Bacteria;p__Bacteroidetes;Other	0.00231973	0.000817566	0.00274344	0.00774654	0.0175466	0.0202744	0.00812856	0.00592835	0.0135726	0.0118316	0.00605468	0.0138647	0.00856129	0.00504721	0.0352774	0.00507991	0	0.004438	0.00049903	0.00456832	0.000744602	0.000136066
k__Bacteria;p__Bacteroidetes;c__Bacteroidia	0.287591	0.544353	0.508562	0.502133	0.451778	0.510373	0.435315	0.448183	0.387093	0.454234	0.636467	0.326316	0.363239	0.572858	0.587884	0.53853	0.715055	0.689611	0.539645	0.46941	0.556819	0.5435
k__Bacteria;p__Bacteroidetes;c__Flavobacteriia	0	0	0.00325595	0	0	0	0	0	0	0	0	0	0	0	0	0	0	0	0	5.78e-05	0	0
k__Bacteria;p__Bacteroidetes;c__Sphingobacteriia	0	5.84e-05	0.0110642	0	0	0	0	0	0	0	0	0	0	0	0	0	0	0	0	0.000173481	0	0
k__Bacteria;p__Chlamydiae;c__Chlamydiae	0	5.84e-05	0	0	0	0	3.13e-05	0	2.89e-05	0	3.15e-05	0	0.000117278	0	2.69e-05	2.97e-05	0	0	0	0	0	0
k__Bacteria;p__Cyanobacteria;c__Melainabacteria	0	0	0.000361773	3.03e-05	0	0	3.13e-05	0	0	0	0	0	0	0	5.38e-05	0	0	0	0	0	0.000114554	0
k__Bacteria;p__Deferribacteres;c__Deferribacteres	0	0.000613174	0.000211034	0.00118014	0.000791816	0.00148438	0.00462702	0.00612062	0.0184633	0.0114918	0.00236511	0.00192481	0.00304923	0.00305801	0.000994864	0.000564435	0.00386629	0.000271715	0.00670918	0.00427919	0.00412395	0.0085177
k__Bacteria;p__Firmicutes;c__Bacilli	0.0836221	0.0692595	0.0359361	0.0741368	0.0859912	0.0091959	0.0187582	0.0284881	0.0196498	0.0409626	0.0360758	0.0440902	0.0215205	0.00780832	0.0563308	0.0394807	0.0883	0.0752347	0.027613	0.0119702	0.0081047	0.00854492
k__Bacteria;p__Firmicutes;c__Clostridia	0.463499	0.257884	0.330932	0.373619	0.379882	0.433547	0.425249	0.412036	0.495413	0.369374	0.23752	0.344842	0.537426	0.34796	0.262348	0.381885	0.104747	0.183347	0.32265	0.400856	0.349877	0.278581
k__Bacteria;p__Firmicutes;c__Erysipelotrichia	0.000866406	0.0167893	0.0013265	0.000847278	0.00319894	0.000724087	0.0200088	0.00387746	0.00303863	0.0133144	0.00255432	0.00114286	0.00178849	0.00715516	0.00607674	0.00225774	0.0144837	0.000332096	0.0061547	0.000954143	0.00896386	0.00470787
k__Bacteria;p__Firmicutes;c__Negativicutes	0	0.000291988	0	9.08e-05	9.5e-05	7.24e-05	9.38e-05	6.41e-05	0.000115757	0.000710512	0	0	0.000117278	8.91e-05	0.000322659	0.000148535	0.000297407	0	0.000138619	0	0.000429578	0.000598688
k__Bacteria;p__Fusobacteria;c__Fusobacteriia	0	2.92e-05	0.00654206	0	0	0	0	0	0	0	0	0	0	0	0	0	0	0	0	2.89e-05	0	0
k__Bacteria;p__Gemmatimonadetes;c__Gemmatimonadetes	0	0	0.00385891	0	0	0	0	0	0	0	0	0	0	0	0	0	0	0	0	2.89e-05	0	0
k__Bacteria;p__Proteobacteria;c__Alphaproteobacteria	0.000335383	0.00143074	0.00214049	0.00154326	0.00117189	0.00264292	0.00719065	0.00134589	0.00150485	0.000679621	0.0105642	0.00105263	0.000439792	0.0113414	0.000483988	0.000831798	0.000743517	0.00437762	0.0012753	0.00196611	0.00168967	0.000653115
k__Bacteria;p__Proteobacteria;c__Betaproteobacteria	0.000447177	0.0070953	0.00970757	0.000574939	0.000380072	0.000181022	0.00297005	0.00115362	0.000607727	0.00216243	0.00110372	6.02e-05	0.000234556	0.00053441	0.00075287	0.000178243	0.00913038	0.00166048	0.00291101	0.000260221	0.00174695	0.00383705
k__Bacteria;p__Proteobacteria;c__Deltaproteobacteria	0.0101733	0.0181616	0.00238167	0.00626381	0.014031	0.00394627	0.00715938	0.00551176	0.010042	0.0192456	0.00589701	0.0135338	0.0122849	0.00682857	0.0166707	0.0125364	0.00954675	0.00163029	0.00748545	0.00618747	0.0181282	0.0141236
k__Bacteria;p__Proteobacteria;c__Epsilonproteobacteria	0.107826	0.0736101	0.0128128	0.0252065	0.0196054	0.00800116	0.0593697	0.0804012	0.0432065	0.0641624	0.0150106	0.0209925	0.0291729	0.0323021	0.0222097	0.0156259	0.0244766	0.0304924	0.0554755	0.0772567	0.0456212	0.129045
k__Bacteria;p__Proteobacteria;c__Gammaproteobacteria	0.00019564	0.000175193	0.0435032	3.03e-05	0.000760143	0.000181022	0.000156318	9.61e-05	2.89e-05	9.27e-05	0.0007253	0.20815	0.000615709	5.94e-05	0.000403323	0.00071297	0.00942779	0.00280772	0.0144164	0.0168565	0.00097371	0.00247639
k__Bacteria;p__Saccharibacteria;c__Unknown_Class	0	0	0.000120591	0	9.5e-05	7.24e-05	0.000125055	9.61e-05	8.68e-05	0.000123567	3.15e-05	0	0	5.94e-05	8.07e-05	8.91e-05	0	3.02e-05	0.000166343	0	2.86e-05	0
k__Bacteria;p__Tenericutes;c__Mollicutes	0.0351034	0.000875964	0.00916491	0.00338911	0.0212523	0.00684262	0.00165697	0.00195475	0.00382	0.00556053	0.0420674	0.0205414	0.018999	0.000593789	0.00607674	2.97e-05	0.00089222	0.00220391	0.00668145	0.000693922	0.00057277	0.0010341

## Sheet: Order.Rel
Taxon	KO1	KO2	KO3	KO4	KO5	KOFMT1	KOFMT2	KOFMT3	KOFMT4	KOFMT5	WTFMT1	WTFMT2	WTFMT3	WTFMT4	WTFMT5	WTFMT6	WT1	WT2	WT3	WT4	WT5	WT6
k__Bacteria;Other;Other;Other	0	0	0	0	0	0	0	0	0	0	0	0	0	0	0	0	0.000208185	0	0	0	0	0
k__Bacteria;p__Actinobacteria;c__Actinobacteria;o__Actinomycetales	0	2.91988e-05	0.00105517	0	0	3.62043e-05	0.000125055	0	0	0	0.000126139	0	0	0	0	5.94142e-05	0.000178444	0	2.77239e-05	0	2.86385e-05	0
k__Bacteria;p__Actinobacteria;c__Actinobacteria;o__Bifidobacteriales	0	0.000116795	0	0	0	0.000181022	0.00125055	0	0	0.00244046	0	0	0	0	0	0	0	0	0	0	0	0
k__Bacteria;p__Actinobacteria;c__Actinobacteria;o__Corynebacteriales	0	0	0	0	0.000190036	0.000470656	0	0	0	0	0	0	0	0	0	0	0	0	0	0	0	0
k__Bacteria;p__Actinobacteria;c__Actinobacteria;o__Micrococcales	0	0	0.00144709	0	0	7.24087e-05	0	3.20451e-05	0	0.000154459	3.15348e-05	3.00752e-05	0	0.000207826	0	2.97071e-05	5.94813e-05	0	0	2.89134e-05	0	0
k__Bacteria;p__Actinobacteria;c__Actinobacteria;o__Propionibacteriales	0	0	0	0	0	0	0.000406428	0	0	0	0	0	0	0	0	0	0	0	0	0	0	0
k__Bacteria;p__Actinobacteria;c__Coriobacteriia;o__Coriobacteriales	0.00802124	0.00835085	0.0128731	0.00320755	0.00323061	0.0017016	0.00734696	0.00471063	0.00332803	0.00345989	0.00337422	0.00345865	0.00243352	0.00409714	0.00400635	0.00193096	0.0185879	0.00356248	0.00815082	0.00442376	0.00203334	0.00424524
k__Bacteria;p__Bacteroidetes;Other;Other	0.00231973	0.000817566	0.00274344	0.00774654	0.0175466	0.0202744	0.00812856	0.00592835	0.0135726	0.0118316	0.00605468	0.0138647	0.00856129	0.00504721	0.0352774	0.00507991	0	0.004438	0.00049903	0.00456832	0.000744602	0.000136066
k__Bacteria;p__Bacteroidetes;c__Bacteroidia;o__Bacteroidales	0.287591	0.544353	0.508562	0.502133	0.451778	0.510373	0.435315	0.448183	0.387093	0.454234	0.636467	0.326316	0.363239	0.572858	0.587884	0.53853	0.715055	0.689611	0.539645	0.46941	0.556819	0.5435
k__Bacteria;p__Bacteroidetes;c__Flavobacteriia;o__Flavobacteriales	0	0	0.00325595	0	0	0	0	0	0	0	0	0	0	0	0	0	0	0	0	5.78269e-05	0	0
k__Bacteria;p__Bacteroidetes;c__Sphingobacteriia;o__Sphingobacteriales	0	5.83976e-05	0.0110642	0	0	0	0	0	0	0	0	0	0	0	0	0	0	0	0	0.000173481	0	0
k__Bacteria;p__Chlamydiae;c__Chlamydiae;o__Chlamydiales	0	5.83976e-05	0	0	0	0	3.12637e-05	0	2.89394e-05	0	3.15348e-05	0	0.000117278	0	2.68882e-05	2.97071e-05	0	0	0	0	0	0
k__Bacteria;p__Cyanobacteria;c__Melainabacteria;o__Gastranaerophilales	0	0	0.000361773	3.02599e-05	0	0	3.12637e-05	0	0	0	0	0	0	0	5.37765e-05	0	0	0	0	0	0.000114554	0
k__Bacteria;p__Deferribacteres;c__Deferribacteres;o__Deferribacterales	0	0.000613174	0.000211034	0.00118014	0.000791816	0.00148438	0.00462702	0.00612062	0.0184633	0.0114918	0.00236511	0.00192481	0.00304923	0.00305801	0.000994864	0.000564435	0.00386629	0.000271715	0.00670918	0.00427919	0.00412395	0.0085177
k__Bacteria;p__Firmicutes;c__Bacilli;o__Bacillales	0	0.000175193	0.0162496	0	0	0	0	0	0	0	0.000283813	0.000150376	2.93195e-05	0	0	0	0.000386629	6.0381e-05	2.77239e-05	8.67403e-05	8.59156e-05	0
k__Bacteria;p__Firmicutes;c__Bacilli;o__Lactobacillales	0.0836221	0.0690843	0.0196865	0.0741368	0.0859912	0.0091959	0.0187582	0.0284881	0.0196498	0.0409626	0.035792	0.0439398	0.0214912	0.00780832	0.0563308	0.0394807	0.0879134	0.0751744	0.0275853	0.0118834	0.00801879	0.00854492
k__Bacteria;p__Firmicutes;c__Clostridia;o__Clostridiales	0.463499	0.257884	0.330932	0.373619	0.379882	0.433547	0.425249	0.412036	0.495413	0.369374	0.23752	0.344842	0.537426	0.34796	0.262348	0.381885	0.104747	0.183347	0.32265	0.400856	0.349877	0.278581
k__Bacteria;p__Firmicutes;c__Erysipelotrichia;o__Erysipelotrichales	0.000866406	0.0167893	0.0013265	0.000847278	0.00319894	0.000724087	0.0200088	0.00387746	0.00303863	0.0133144	0.00255432	0.00114286	0.00178849	0.00715516	0.00607674	0.00225774	0.0144837	0.000332096	0.0061547	0.000954143	0.00896386	0.00470787
k__Bacteria;p__Firmicutes;c__Negativicutes;o__Selenomonadales	0	0.000291988	0	9.07798e-05	9.50179e-05	7.24087e-05	9.3791e-05	6.40902e-05	0.000115757	0.000710512	0	0	0.000117278	8.90683e-05	0.000322659	0.000148535	0.000297407	0	0.000138619	0	0.000429578	0.000598688
k__Bacteria;p__Fusobacteria;c__Fusobacteriia;o__Fusobacteriales	0	2.91988e-05	0.00654206	0	0	0	0	0	0	0	0	0	0	0	0	0	0	0	0	2.89134e-05	0	0
k__Bacteria;p__Gemmatimonadetes;c__Gemmatimonadetes;o__Gemmatimonadales	0	0	0.00385891	0	0	0	0	0	0	0	0	0	0	0	0	0	0	0	0	2.89134e-05	0	0
k__Bacteria;p__Proteobacteria;c__Alphaproteobacteria;o__Caulobacterales	5.58971e-05	0	0	0	0.000158363	0	0	0	2.89394e-05	0	0	0	0	0	0	0	0	3.01905e-05	2.77239e-05	0	0	0
k__Bacteria;p__Proteobacteria;c__Alphaproteobacteria;o__Rhodospirillales	0	0.000116795	0.00214049	0.00139196	0.000918506	0.00260671	0.00719065	0.000192271	0.00133121	0.000617837	0.0105326	0.000781955	8.79585e-05	0.0112226	0.000403323	0.000802091	0.000267666	0.00431724	5.54477e-05	0.00124328	0.00146056	5.44262e-05
k__Bacteria;p__Proteobacteria;c__Alphaproteobacteria;o__Rickettsiales	0.000279486	0.00131395	0	0.0001513	9.50179e-05	3.62043e-05	0	0.00115362	0.000144697	6.17837e-05	3.15348e-05	0.000270677	0.000351834	0.000118758	8.06647e-05	2.97071e-05	0.000475851	3.01905e-05	0.00119213	0.000722836	0.000229108	0.000598688
k__Bacteria;p__Proteobacteria;c__Betaproteobacteria;o__Burkholderiales	0.000447177	0.0070953	0.000361773	0.000574939	0.000380072	0.000181022	0.00297005	0.00115362	0.000607727	0.00216243	0.00110372	6.01504e-05	0.000234556	0.00053441	0.00075287	0.000178243	0.00913038	0.00163029	0.00291101	0.000144567	0.00174695	0.00383705
k__Bacteria;p__Proteobacteria;c__Betaproteobacteria;o__Methylophilales	0	0	0.00934579	0	0	0	0	0	0	0	0	0	0	0	0	0	0	3.01905e-05	0	0.000115654	0	0
k__Bacteria;p__Proteobacteria;c__Deltaproteobacteria;o__Desulfovibrionales	0.0101733	0.0181616	0.00238167	0.00626381	0.014031	0.00394627	0.00715938	0.00551176	0.010042	0.0192456	0.00589701	0.0135338	0.0122849	0.00682857	0.0166707	0.0125364	0.00954675	0.00163029	0.00748544	0.00618747	0.0181282	0.0141236
k__Bacteria;p__Proteobacteria;c__Epsilonproteobacteria;o__Campylobacterales	0.107826	0.0736101	0.0128128	0.0252065	0.0196054	0.00800116	0.0593697	0.0804012	0.0432065	0.0641624	0.0150106	0.0209925	0.0291729	0.0323021	0.0222097	0.0156259	0.0244766	0.0304924	0.0554755	0.0772567	0.0456212	0.129045
k__Bacteria;p__Proteobacteria;c__Gammaproteobacteria;o__Aeromonadales	0	0	0.00443172	0	6.33453e-05	0	0	0	0	0	0	0	0	0	0	0	0	0	0	0	0	0
k__Bacteria;p__Proteobacteria;c__Gammaproteobacteria;o__Enterobacteriales	5.58971e-05	0	0	0	0	0.000181022	0	6.40902e-05	2.89394e-05	9.26755e-05	0.000662231	0.207759	0.000381153	2.96894e-05	0.000403323	0.000326778	0.00886272	0.00265676	0.0143887	0.0164517	0.000801879	0.00242197
k__Bacteria;p__Proteobacteria;c__Gammaproteobacteria;o__Pasteurellales	0	8.75964e-05	9.04432e-05	3.02599e-05	0.000316726	0	9.3791e-05	3.20451e-05	0	0	6.30696e-05	6.01504e-05	2.93195e-05	0	0	0.000356485	0.000297407	0	2.77239e-05	0	0.000171831	5.44262e-05
k__Bacteria;p__Proteobacteria;c__Gammaproteobacteria;o__Pseudomonadales	8.38457e-05	0	9.04432e-05	0	0.000380072	0	6.25274e-05	0	0	0	0	0.000330827	0.000146597	2.96894e-05	0	0	0.000267666	0	0	2.89134e-05	0	0
k__Bacteria;p__Proteobacteria;c__Gammaproteobacteria;o__Vibrionales	5.58971e-05	8.75964e-05	0.0388906	0	0	0	0	0	0	0	0	0	5.8639e-05	0	0	2.97071e-05	0	0.000150953	0	0.000375875	0	0
k__Bacteria;p__Saccharibacteria;c__Unknown_Class;o__Unknown_Order	0	0	0.000120591	0	9.50179e-05	7.24087e-05	0.000125055	9.61354e-05	8.68181e-05	0.000123567	3.15348e-05	0	0	5.93789e-05	8.06647e-05	8.91213e-05	0	3.01905e-05	0.000166343	0	2.86385e-05	0
k__Bacteria;p__Tenericutes;c__Mollicutes;o__Anaeroplasmatales	0.00723868	2.91988e-05	0.00786856	0.00102884	0.0153612	0.000398248	0.000250109	3.20451e-05	0.00263348	0.00049427	0.0397654	0.0174436	0.0156859	0.000148447	0.00481299	2.97071e-05	0.000178444	0.000241524	2.77239e-05	0.000115654	2.86385e-05	0
k__Bacteria;p__Tenericutes;c__Mollicutes;o__Mollicutes_RF9	0	2.91988e-05	0.00114561	0	0.00535267	0	0	0	0	0	0	3.00752e-05	0	2.96894e-05	0	0	0	0.000664191	0.000249515	0	0.000143193	0
k__Bacteria;p__Tenericutes;c__Mollicutes;o__Mycoplasmatales	0.0278647	0.000817566	0.000150739	0.00236027	0.000538435	0.00644437	0.00140687	0.00192271	0.00118651	0.00506626	0.00230204	0.00306767	0.0033131	0.000415652	0.00126375	0	0.000713776	0.00129819	0.00640421	0.000578269	0.000400939	0.0010341

## Sheet: Family.Rel
Taxon	KO1	KO2	KO3	KO4	KO5	KOFMT1	KOFMT2	KOFMT3	KOFMT4	KOFMT5	WTFMT1	WTFMT2	WTFMT3	WTFMT4	WTFMT5	WTFMT6	WT1	WT2	WT3	WT4	WT5	WT6
k__Bacteria;Other;Other;Other;Other	0	0	0	0	0	0	0	0	0	0	0	0	0	0	0	0	0.000208185	0	0	0	0	0
k__Bacteria;p__Actinobacteria;c__Actinobacteria;o__Actinomycetales;f__Actinomycetaceae	0	2.91988e-05	0.00105517	0	0	3.62043e-05	0.000125055	0	0	0	0.000126139	0	0	0	0	5.94142e-05	0.000178444	0	2.77239e-05	0	2.86385e-05	0
k__Bacteria;p__Actinobacteria;c__Actinobacteria;o__Bifidobacteriales;f__Bifidobacteriaceae	0	0.000116795	0	0	0	0.000181022	0.00125055	0	0	0.00244046	0	0	0	0	0	0	0	0	0	0	0	0
k__Bacteria;p__Actinobacteria;c__Actinobacteria;o__Corynebacteriales;f__Corynebacteriaceae	0	0	0	0	0.000190036	0.000470656	0	0	0	0	0	0	0	0	0	0	0	0	0	0	0	0
k__Bacteria;p__Actinobacteria;c__Actinobacteria;o__Micrococcales;f__Micrococcaceae	0	0	0.00144709	0	0	7.24087e-05	0	3.20451e-05	0	0.000154459	3.15348e-05	3.00752e-05	0	0.000207826	0	2.97071e-05	5.94813e-05	0	0	2.89134e-05	0	0
k__Bacteria;p__Actinobacteria;c__Actinobacteria;o__Propionibacteriales;f__Nocardioidaceae	0	0	0	0	0	0	0.000406428	0	0	0	0	0	0	0	0	0	0	0	0	0	0	0
k__Bacteria;p__Actinobacteria;c__Coriobacteriia;o__Coriobacteriales;f__Coriobacteriaceae	0.00802124	0.00835085	0.0128731	0.00320755	0.00323061	0.0017016	0.00734696	0.00471063	0.00332803	0.00345989	0.00337422	0.00345865	0.00243352	0.00409714	0.00400635	0.00193096	0.0185879	0.00356248	0.00815082	0.00442376	0.00203334	0.00424524
k__Bacteria;p__Bacteroidetes;Other;Other;Other	0.00231973	0.000817566	0.00274344	0.00774654	0.0175466	0.0202744	0.00812856	0.00592835	0.0135726	0.0118316	0.00605468	0.0138647	0.00856129	0.00504721	0.0352774	0.00507991	0	0.004438	0.00049903	0.00456832	0.000744602	0.000136066
k__Bacteria;p__Bacteroidetes;c__Bacteroidia;o__Bacteroidales;Other	0	8.75964e-05	0.000180886	0	0	3.62043e-05	0	0	0	0	9.46044e-05	6.01504e-05	0	8.90683e-05	0	0	0.00044611	9.05715e-05	0.000110895	0.0013011	0	0
k__Bacteria;p__Bacteroidetes;c__Bacteroidia;o__Bacteroidales;f__Bacteroidaceae	0.029374	0.0350385	0.0233946	0.0552244	0.0518481	0.0347562	0.0396423	0.0299942	0.0471712	0.0464613	0.12759	0.0397293	0.0370012	0.0458702	0.0625151	0.0342226	0.0992743	0.0807898	0.0276407	0.0442954	0.0591099	0.0577734
k__Bacteria;p__Bacteroidetes;c__Bacteroidia;o__Bacteroidales;f__Bacteroidales_S24-7_group	0.0924539	0.308339	0.14896	0.206161	0.166788	0.203505	0.19249	0.0868423	0.0754449	0.124803	0.160228	0.0399699	0.0452107	0.204085	0.167729	0.245232	0.255502	0.204058	0.119157	0.176488	0.208775	0.202874
k__Bacteria;p__Bacteroidetes;c__Bacteroidia;o__Bacteroidales;f__Porphyromonadaceae	0.0179709	0.00624854	0.0073259	0.00650589	0.0204288	0.010282	0.00565873	0.00301224	0.010997	0.0106886	0.0141591	0.00652632	0.0142786	0.0111632	0.0203813	0.0125067	0.00487747	0.0330284	0.0042972	0.0047418	0.0049831	0.0115111
k__Bacteria;p__Bacteroidetes;c__Bacteroidia;o__Bacteroidales;f__Prevotellaceae	0.133399	0.179777	0.280163	0.212697	0.157825	0.217805	0.178265	0.307857	0.23221	0.218931	0.292769	0.226376	0.238661	0.267027	0.301793	0.228893	0.338954	0.327627	0.375132	0.223703	0.276791	0.224046
k__Bacteria;p__Bacteroidetes;c__Bacteroidia;o__Bacteroidales;f__Rikenellaceae	0.0143656	0.0146578	0.0470606	0.0215148	0.0544136	0.0409109	0.0186019	0.0193553	0.0184923	0.0528251	0.0393554	0.012391	0.0252734	0.0429903	0.0316206	0.0171707	0.015941	0.0400024	0.0125866	0.0187937	0.00693052	0.0472964
k__Bacteria;p__Bacteroidetes;c__Bacteroidia;o__Bacteroidales;f__Rs-E47_termite_group	2.79486e-05	0.000204391	0.00147724	3.02599e-05	0.000475089	0.00307737	0.000656537	0.00112158	0.00277818	0.000525161	0.00227051	0.00126316	0.00281467	0.00163292	0.00384502	0.00050502	5.94813e-05	0.00401534	0.000720821	8.67403e-05	0.000229108	0
k__Bacteria;p__Bacteroidetes;c__Flavobacteriia;o__Flavobacteriales;f__Cryomorphaceae	0	0	0.00325595	0	0	0	0	0	0	0	0	0	0	0	0	0	0	0	0	5.78269e-05	0	0
k__Bacteria;p__Bacteroidetes;c__Sphingobacteriia;o__Sphingobacteriales;f__NS11-12_marine_group	0	2.91988e-05	0.00503467	0	0	0	0	0	0	0	0	0	0	0	0	0	0	0	0	5.78269e-05	0	0
k__Bacteria;p__Bacteroidetes;c__Sphingobacteriia;o__Sphingobacteriales;f__Saprospiraceae	0	2.91988e-05	0.00602954	0	0	0	0	0	0	0	0	0	0	0	0	0	0	0	0	0.000115654	0	0
k__Bacteria;p__Chlamydiae;c__Chlamydiae;o__Chlamydiales;f__Chlamydiaceae	0	5.83976e-05	0	0	0	0	3.12637e-05	0	2.89394e-05	0	3.15348e-05	0	0.000117278	0	2.68882e-05	2.97071e-05	0	0	0	0	0	0
k__Bacteria;p__Cyanobacteria;c__Melainabacteria;o__Gastranaerophilales;Ambiguous_taxa	0	0	3.01477e-05	0	0	0	3.12637e-05	0	0	0	0	0	0	0	5.37765e-05	0	0	0	0	0	0.000114554	0
k__Bacteria;p__Cyanobacteria;c__Melainabacteria;o__Gastranaerophilales;f__uncultured_bacterium	0	0	0.000331625	3.02599e-05	0	0	0	0	0	0	0	0	0	0	0	0	0	0	0	0	0	0
k__Bacteria;p__Deferribacteres;c__Deferribacteres;o__Deferribacterales;f__Deferribacteraceae	0	0.000613174	0.000211034	0.00118014	0.000791816	0.00148438	0.00462702	0.00612062	0.0184633	0.0114918	0.00236511	0.00192481	0.00304923	0.00305801	0.000994864	0.000564435	0.00386629	0.000271715	0.00670918	0.00427919	0.00412395	0.0085177
k__Bacteria;p__Firmicutes;c__Bacilli;o__Bacillales;f__Staphylococcaceae	0	0.000175193	0.0162496	0	0	0	0	0	0	0	0.000283813	0.000150376	2.93195e-05	0	0	0	0.000386629	6.0381e-05	2.77239e-05	8.67403e-05	8.59156e-05	0
k__Bacteria;p__Firmicutes;c__Bacilli;o__Lactobacillales;Other	0.0696478	0.0653177	0.00630087	0.0012104	0.0243246	0.00213606	0.00375164	0.00778696	0.00298076	0.00234778	0	0.00087218	0.000469112	0.00109851	0.00215106	0.0054364	0.0046098	0.016001	0.00512892	0.00112762	0.00057277	0.00391869
k__Bacteria;p__Firmicutes;c__Bacilli;o__Lactobacillales;f__Enterococcaceae	2.79486e-05	2.91988e-05	3.01477e-05	0	3.16726e-05	7.24087e-05	6.25274e-05	0	0	0	6.30696e-05	0.016782	5.8639e-05	2.96894e-05	0.000161329	0.000118828	0.000178444	0	5.54477e-05	0	2.86385e-05	8.16393e-05
k__Bacteria;p__Firmicutes;c__Bacilli;o__Lactobacillales;f__Lactobacillaceae	0.0134153	0.00300747	3.01477e-05	0.070778	0.0597979	0.0058289	0.010786	0.0192271	0.0149906	0.0370393	0.0323862	0.0220451	0.0161844	0.00118758	0.0521094	0.0320837	0.0746788	0.0587205	0.0193513	0.00962817	0.0049831	8.16393e-05
k__Bacteria;p__Firmicutes;c__Bacilli;o__Lactobacillales;f__Streptococcaceae	0.000531023	0.00072997	0.0133253	0.00214846	0.00183701	0.00115854	0.00415807	0.00147408	0.00167848	0.00157548	0.00334269	0.0042406	0.00477908	0.00549255	0.00190906	0.00184184	0.00844635	0.000452858	0.00304963	0.00112762	0.00243427	0.00446295
k__Bacteria;p__Firmicutes;c__Clostridia;o__Clostridiales;Other	0.00156512	0.000671572	0.000633102	0.000756498	0.00101352	0.00257051	0.00184456	0.000704993	0.00196788	0.00126657	0.000599161	0.00141353	0.00237488	0.00442373	0.000833535	0.00175272	5.94813e-05	0.000301905	0.00113668	5.78269e-05	0.00604273	0.00035377
k__Bacteria;p__Firmicutes;c__Clostridia;o__Clostridiales;f__Christensenellaceae	5.58971e-05	0.00023359	0	0.00012104	0.000126691	3.62043e-05	3.12637e-05	0	0.000231515	3.08918e-05	0	3.00752e-05	0.000146597	0.000178137	8.06647e-05	2.97071e-05	2.97407e-05	9.05715e-05	0.000166343	5.78269e-05	0.000229108	0.000462623
k__Bacteria;p__Firmicutes;c__Clostridia;o__Clostridiales;f__Clostridiaceae_1	0.00231973	0.000671572	0.000180886	0.00290495	0.000791816	0.000398248	0.000156318	0.000672948	0.000144697	0.000401594	0.00192362	0.000661654	0.00137802	0.00237516	0.000483988	0.00148535	0.00220081	0.00208314	0.00102578	0.000491528	0.000171831	0.00176885
k__Bacteria;p__Firmicutes;c__Clostridia;o__Clostridiales;f__Clostridiales_vadinBB60_group	0.0204863	0.00297828	0.023274	0.00729264	0.00861496	0.0173419	0.00562746	0.00230725	0.0272319	0.0094838	0.0152944	0.0278797	0.0124021	0.00558162	0.0255707	0.0113778	0.000475851	0.0147632	0.00942612	0.003007	0.0116559	0.00427246
k__Bacteria;p__Firmicutes;c__Clostridia;o__Clostridiales;f__Family_XIII	0.000726663	0.000817566	0.000633102	0.000695978	0.000791816	0.000579269	0.00140687	0.00131385	0.000636666	0.00135924	0.00110372	0.00123308	0.0010555	0.000890683	0.000483988	0.00050502	0.00044611	0.000271715	0.000693097	0.000375875	0.000400939	0.000244918
k__Bacteria;p__Firmicutes;c__Clostridia;o__Clostridiales;f__Lachnospiraceae	0.375824	0.212742	0.168918	0.319182	0.285149	0.308751	0.326049	0.364738	0.411807	0.304161	0.175617	0.252722	0.457883	0.219643	0.158318	0.284178	0.0800916	0.120551	0.230718	0.365148	0.24675	0.222277
k__Bacteria;p__Firmicutes;c__Clostridia;o__Clostridiales;f__Peptococcaceae	0.000223589	8.75964e-05	0.000361773	9.07798e-05	0.000221708	0	0.000562746	0.000192271	0.000231515	0.000247135	0.000126139	0.000511278	0.000146597	0.000237516	0.000699094	0.000237657	0.00044611	0.000241524	0.00149709	5.78269e-05	0.000286385	2.72131e-05
k__Bacteria;p__Firmicutes;c__Clostridia;o__Clostridiales;f__Peptostreptococcaceae	0	8.75964e-05	0.000120591	0	0.000348399	0	6.25274e-05	3.20451e-05	2.89394e-05	0.000123567	9.46044e-05	0.000270677	5.8639e-05	8.90683e-05	0.000672206	0.000118828	0.000297407	0	5.54477e-05	0	8.59156e-05	0.000136066
k__Bacteria;p__Firmicutes;c__Clostridia;o__Clostridiales;f__Ruminococcaceae	0.0622974	0.0395936	0.13681	0.0425757	0.0828239	0.10387	0.0895079	0.0420752	0.0531327	0.0522999	0.0427612	0.0601203	0.0619814	0.114542	0.0752064	0.0821995	0.0206995	0.0450442	0.0779318	0.0316602	0.0842545	0.049038
k__Bacteria;p__Firmicutes;c__Erysipelotrichia;o__Erysipelotrichales;f__Erysipelotrichaceae	0.000866406	0.0167893	0.0013265	0.000847278	0.00319894	0.000724087	0.0200088	0.00387746	0.00303863	0.0133144	0.00255432	0.00114286	0.00178849	0.00715516	0.00607674	0.00225774	0.0144837	0.000332096	0.0061547	0.000954143	0.00896386	0.00470787
k__Bacteria;p__Firmicutes;c__Negativicutes;o__Selenomonadales;f__Veillonellaceae	0	0.000291988	0	9.07798e-05	9.50179e-05	7.24087e-05	9.3791e-05	6.40902e-05	0.000115757	0.000710512	0	0	0.000117278	8.90683e-05	0.000322659	0.000148535	0.000297407	0	0.000138619	0	0.000429578	0.000598688
k__Bacteria;p__Fusobacteria;c__Fusobacteriia;o__Fusobacteriales;Other	0	2.91988e-05	0.00654206	0	0	0	0	0	0	0	0	0	0	0	0	0	0	0	0	2.89134e-05	0	0
k__Bacteria;p__Gemmatimonadetes;c__Gemmatimonadetes;o__Gemmatimonadales;f__Gemmatimonadaceae	0	0	0.00385891	0	0	0	0	0	0	0	0	0	0	0	0	0	0	0	0	2.89134e-05	0	0
k__Bacteria;p__Proteobacteria;c__Alphaproteobacteria;o__Caulobacterales;f__Caulobacteraceae	5.58971e-05	0	0	0	0.000158363	0	0	0	2.89394e-05	0	0	0	0	0	0	0	0	3.01905e-05	2.77239e-05	0	0	0
k__Bacteria;p__Proteobacteria;c__Alphaproteobacteria;o__Rhodospirillales;f__Rhodospirillaceae	0	0.000116795	0.00214049	0.00139196	0.000918506	0.00260671	0.00719065	0.000192271	0.00133121	0.000617837	0.0105326	0.000781955	8.79585e-05	0.0112226	0.000403323	0.000802091	0.000267666	0.00431724	5.54477e-05	0.00124328	0.00146056	5.44262e-05
k__Bacteria;p__Proteobacteria;c__Alphaproteobacteria;o__Rickettsiales;f__Mitochondria	0.000279486	0.00131395	0	0.0001513	9.50179e-05	3.62043e-05	0	0.00115362	0.000144697	6.17837e-05	3.15348e-05	0.000270677	0.000351834	0.000118758	8.06647e-05	2.97071e-05	0.000475851	3.01905e-05	0.00119213	0.000722836	0.000229108	0.000598688
k__Bacteria;p__Proteobacteria;c__Betaproteobacteria;o__Burkholderiales;f__Alcaligenaceae	0.000447177	0.0070953	0.000361773	0.000574939	0.000380072	0.000108613	0.00297005	0.00115362	0.000607727	0.00216243	0.00110372	6.01504e-05	0.000234556	0.00053441	0.00075287	0.000178243	0.00913038	0.00163029	0.00291101	0.000144567	0.00174695	0.00383705
k__Bacteria;p__Proteobacteria;c__Betaproteobacteria;o__Burkholderiales;f__Burkholderiaceae	0	0	0	0	0	7.24087e-05	0	0	0	0	0	0	0	0	0	0	0	0	0	0	0	0
k__Bacteria;p__Proteobacteria;c__Betaproteobacteria;o__Methylophilales;f__Methylophilaceae	0	0	0.00934579	0	0	0	0	0	0	0	0	0	0	0	0	0	0	3.01905e-05	0	0.000115654	0	0
k__Bacteria;p__Proteobacteria;c__Deltaproteobacteria;o__Desulfovibrionales;f__Desulfovibrionaceae	0.0101733	0.0181616	0.00238167	0.00626381	0.014031	0.00394627	0.00715938	0.00551176	0.010042	0.0192456	0.00589701	0.0135338	0.0122849	0.00682857	0.0166707	0.0125364	0.00954675	0.00163029	0.00748544	0.00618747	0.0181282	0.0141236
k__Bacteria;p__Proteobacteria;c__Epsilonproteobacteria;o__Campylobacterales;f__Helicobacteraceae	0.107826	0.0736101	0.0128128	0.0252065	0.0196054	0.00800116	0.0593697	0.0804012	0.0432065	0.0641624	0.0150106	0.0209925	0.0291729	0.0323021	0.0222097	0.0156259	0.0244766	0.0304924	0.0554755	0.0772567	0.0456212	0.129045
k__Bacteria;p__Proteobacteria;c__Gammaproteobacteria;o__Aeromonadales;f__Succinivibrionaceae	0	0	0.00443172	0	6.33453e-05	0	0	0	0	0	0	0	0	0	0	0	0	0	0	0	0	0
k__Bacteria;p__Proteobacteria;c__Gammaproteobacteria;o__Enterobacteriales;f__Enterobacteriaceae	5.58971e-05	0	0	0	0	0.000181022	0	6.40902e-05	2.89394e-05	9.26755e-05	0.000662231	0.207759	0.000381153	2.96894e-05	0.000403323	0.000326778	0.00886272	0.00265676	0.0143887	0.0164517	0.000801879	0.00242197
k__Bacteria;p__Proteobacteria;c__Gammaproteobacteria;o__Pasteurellales;f__Pasteurellaceae	0	8.75964e-05	9.04432e-05	3.02599e-05	0.000316726	0	9.3791e-05	3.20451e-05	0	0	6.30696e-05	6.01504e-05	2.93195e-05	0	0	0.000356485	0.000297407	0	2.77239e-05	0	0.000171831	5.44262e-05
k__Bacteria;p__Proteobacteria;c__Gammaproteobacteria;o__Pseudomonadales;f__Moraxellaceae	8.38457e-05	0	9.04432e-05	0	0.000380072	0	6.25274e-05	0	0	0	0	0.000330827	0.000146597	2.96894e-05	0	0	0.000267666	0	0	2.89134e-05	0	0
k__Bacteria;p__Proteobacteria;c__Gammaproteobacteria;o__Vibrionales;f__Vibrionaceae	5.58971e-05	8.75964e-05	0.0388906	0	0	0	0	0	0	0	0	0	5.8639e-05	0	0	2.97071e-05	0	0.000150953	0	0.000375875	0	0
k__Bacteria;p__Saccharibacteria;c__Unknown_Class;o__Unknown_Order;f__Unknown_Family	0	0	0.000120591	0	9.50179e-05	7.24087e-05	0.000125055	9.61354e-05	8.68181e-05	0.000123567	3.15348e-05	0	0	5.93789e-05	8.06647e-05	8.91213e-05	0	3.01905e-05	0.000166343	0	2.86385e-05	0
k__Bacteria;p__Tenericutes;c__Mollicutes;o__Anaeroplasmatales;f__Anaeroplasmataceae	0.00723868	2.91988e-05	0.00786856	0.00102884	0.0153612	0.000398248	0.000250109	3.20451e-05	0.00263348	0.00049427	0.0397654	0.0174436	0.0156859	0.000148447	0.00481299	2.97071e-05	0.000178444	0.000241524	2.77239e-05	0.000115654	2.86385e-05	0
k__Bacteria;p__Tenericutes;c__Mollicutes;o__Mollicutes_RF9;Other	0	2.91988e-05	0.00114561	0	0.00535267	0	0	0	0	0	0	3.00752e-05	0	2.96894e-05	0	0	0	0.000664191	0.000249515	0	0.000143193	0
k__Bacteria;p__Tenericutes;c__Mollicutes;o__Mycoplasmatales;f__Mycoplasmataceae	0.0278647	0.000817566	0.000150739	0.00236027	0.000538435	0.00644437	0.00140687	0.00192271	0.00118651	0.00506626	0.00230204	0.00306767	0.0033131	0.000415652	0.00126375	0	0.000713776	0.00129819	0.00640421	0.000578269	0.000400939	0.0010341

## Sheet: Genus.Rel
Taxon	KO1	KO2	KO3	KO4	KO5	KOFMT1	KOFMT2	KOFMT3	KOFMT4	KOFMT5	WTFMT1	WTFMT2	WTFMT3	WTFMT4	WTFMT5	WTFMT6	WT1	WT2	WT3	WT4	WT5	WT6
k__Bacteria;Other;Other;Other;Other;Other	0	0	0	0	0	0	0	0	0	0	0	0	0	0	0	0	0.000208185	0	0	0	0	0
k__Bacteria;p__Actinobacteria;c__Actinobacteria;o__Actinomycetales;f__Actinomycetaceae;g__Actinomyces	0	2.91988e-05	0.00105517	0	0	3.62043e-05	0.000125055	0	0	0	0.000126139	0	0	0	0	5.94142e-05	0.000178444	0	2.77239e-05	0	2.86385e-05	0
k__Bacteria;p__Actinobacteria;c__Actinobacteria;o__Bifidobacteriales;f__Bifidobacteriaceae;g__Bifidobacterium	0	0.000116795	0	0	0	0.000181022	0.00125055	0	0	0.00244046	0	0	0	0	0	0	0	0	0	0	0	0
k__Bacteria;p__Actinobacteria;c__Actinobacteria;o__Corynebacteriales;f__Corynebacteriaceae;g__Corynebacterium	0	0	0	0	0.000190036	0.000470656	0	0	0	0	0	0	0	0	0	0	0	0	0	0	0	0
k__Bacteria;p__Actinobacteria;c__Actinobacteria;o__Micrococcales;f__Micrococcaceae;g__Rothia	0	0	0.00144709	0	0	7.24087e-05	0	3.20451e-05	0	0.000154459	3.15348e-05	3.00752e-05	0	0.000207826	0	2.97071e-05	5.94813e-05	0	0	2.89134e-05	0	0
k__Bacteria;p__Actinobacteria;c__Actinobacteria;o__Propionibacteriales;f__Nocardioidaceae;g__Aeromicrobium	0	0	0	0	0	0	0.000406428	0	0	0	0	0	0	0	0	0	0	0	0	0	0	0
k__Bacteria;p__Actinobacteria;c__Coriobacteriia;o__Coriobacteriales;f__Coriobacteriaceae;Other	0.000447177	0.000788367	0	6.05199e-05	0.000253381	0.000181022	0.00381417	0.000704993	0.000810302	0.00129746	0.0007253	0.000300752	0.000117278	0.00053441	0.000483988	0.000237657	0.00118963	0	0.00196839	2.89134e-05	0.000171831	0.00043541
k__Bacteria;p__Actinobacteria;c__Coriobacteriia;o__Coriobacteriales;f__Coriobacteriaceae;g__Collinsella	0.000139743	8.75964e-05	6.02954e-05	0	9.50179e-05	0	0	3.20451e-05	0	0	3.15348e-05	3.00752e-05	0.000117278	2.96894e-05	0.000403323	8.91213e-05	5.94813e-05	6.0381e-05	2.77239e-05	0	0	0.000108852
k__Bacteria;p__Actinobacteria;c__Coriobacteriia;o__Coriobacteriales;f__Coriobacteriaceae;g__Coriobacteriaceae_UCG-002	0	0.000116795	0.000150739	0	0	0	0.000156318	0	2.89394e-05	0.000154459	3.15348e-05	0	0	0	0	5.94142e-05	0.000356888	0	0.000194067	0	2.86385e-05	0
k__Bacteria;p__Actinobacteria;c__Coriobacteriia;o__Coriobacteriales;f__Coriobacteriaceae;g__Enterorhabdus	0.00704304	0.00689091	0.0126017	0.00302599	0.00278719	0.00152058	0.00300131	0.0039095	0.00248879	0.00182262	0.00252278	0.00309774	0.00219896	0.00329553	0.00287704	0.00148535	0.0165358	0.00347191	0.00535071	0.00425027	0.00143193	0.0035377
k__Bacteria;p__Actinobacteria;c__Coriobacteriia;o__Coriobacteriales;f__Coriobacteriaceae;g__Gordonibacter	0	0.000204391	0	0	3.16726e-05	0	0.000156318	6.40902e-05	0	9.26755e-05	0	0	0	0	0	0	0.000208185	0	0.000332686	0	0.000257747	8.16393e-05
k__Bacteria;p__Actinobacteria;c__Coriobacteriia;o__Coriobacteriales;f__Coriobacteriaceae;g__Senegalimassilia	0.00039128	0.000204391	0	0	0	0	9.3791e-05	0	0	0	0	0	0	0.000178137	0.000134441	5.94142e-05	2.97407e-05	0	0	5.78269e-05	0	0
k__Bacteria;p__Actinobacteria;c__Coriobacteriia;o__Coriobacteriales;f__Coriobacteriaceae;g__uncultured	0	5.83976e-05	6.02954e-05	0.00012104	6.33453e-05	0	0.000125055	0	0	9.26755e-05	6.30696e-05	3.00752e-05	0	5.93789e-05	0.000107553	0	0.000208185	3.01905e-05	0.000277239	8.67403e-05	0.000143193	8.16393e-05
k__Bacteria;p__Bacteroidetes;Other;Other;Other;Other	0.00231973	0.000817566	0.00274344	0.00774654	0.0175466	0.0202744	0.00812856	0.00592835	0.0135726	0.0118316	0.00605468	0.0138647	0.00856129	0.00504721	0.0352774	0.00507991	0	0.004438	0.00049903	0.00456832	0.000744602	0.000136066
k__Bacteria;p__Bacteroidetes;c__Bacteroidia;o__Bacteroidales;Other;Other	0	8.75964e-05	0.000180886	0	0	3.62043e-05	0	0	0	0	9.46044e-05	6.01504e-05	0	8.90683e-05	0	0	0.00044611	9.05715e-05	0.000110895	0.0013011	0	0
k__Bacteria;p__Bacteroidetes;c__Bacteroidia;o__Bacteroidales;f__Bacteroidaceae;g__Bacteroides	0.029374	0.0350385	0.0233946	0.0552244	0.0518481	0.0347562	0.0396423	0.0299942	0.0471712	0.0464613	0.12759	0.0397293	0.0370012	0.0458702	0.0625151	0.0342226	0.0992743	0.0807898	0.0276407	0.0442954	0.0591099	0.0577734
k__Bacteria;p__Bacteroidetes;c__Bacteroidia;o__Bacteroidales;f__Bacteroidales_S24-7_group;Ambiguous_taxa	0.00128563	0.034367	0.0114863	0.0276273	0.0217908	0.0104993	0.0267617	0.00346087	0.00847924	0.0138395	0.0210652	0.00294737	0.00771103	0.0387447	0.0239574	0.0281623	0.0580538	0.0352021	0.0127253	0.0226392	0.0179277	0.0200288
k__Bacteria;p__Bacteroidetes;c__Bacteroidia;o__Bacteroidales;f__Bacteroidales_S24-7_group;Other	0.0345165	0.0947793	0.0176666	0.0128	0.0271434	0.0312805	0.0495842	0.0144523	0.0175662	0.0333941	0.0348144	0.00490226	0.0102032	0.0188231	0.0177462	0.0437585	0.0471389	0.0467349	0.0334904	0.0115075	0.0574775	0.0351865
k__Bacteria;p__Bacteroidetes;c__Bacteroidia;o__Bacteroidales;f__Bacteroidales_S24-7_group;g__mouse_gut_metagenome	0	0.000467181	0	3.02599e-05	0.00158363	0.0017016	0.00093791	6.40902e-05	5.78787e-05	6.17837e-05	0.00119832	3.00752e-05	0.000146597	0.000178137	0.00107553	0.00285188	0.0027064	0	2.77239e-05	0.00199503	0.000143193	2.72131e-05
k__Bacteria;p__Bacteroidetes;c__Bacteroidia;o__Bacteroidales;f__Bacteroidales_S24-7_group;g__uncultured_Bacteroidales_bacterium	0.000251537	0.018658	0.00853181	0.00487185	0.0112121	0.0103906	0.009723	0.00977376	0.00431197	0.0106577	0.0151682	0.0036391	0.00542411	0.0149932	0.0169127	0.0251619	0.0411313	0.0252695	0.0125035	0.0136182	0.0116272	0.012518
k__Bacteria;p__Bacteroidetes;c__Bacteroidia;o__Bacteroidales;f__Bacteroidales_S24-7_group;g__uncultured_bacterium	0.0558133	0.143541	0.102954	0.148516	0.0909005	0.101734	0.0982305	0.0512081	0.0401678	0.0641624	0.0774495	0.0269474	0.0207289	0.118669	0.0889463	0.112828	0.0965977	0.0869486	0.0546715	0.107674	0.113752	0.0918987
k__Bacteria;p__Bacteroidetes;c__Bacteroidia;o__Bacteroidales;f__Bacteroidales_S24-7_group;g__unidentified	0.00058692	0.0165265	0.00832077	0.0123158	0.0141577	0.0478983	0.00725317	0.0078831	0.00486181	0.00268759	0.0105326	0.00150376	0.000996863	0.0126774	0.0190906	0.0324698	0.0098739	0.00990248	0.00573884	0.019054	0.00784696	0.0432144
k__Bacteria;p__Bacteroidetes;c__Bacteroidia;o__Bacteroidales;f__Porphyromonadaceae;g__Odoribacter	0.017915	0.00356225	0.00702442	0.000635459	0.0111804	0.00430832	0.0027512	0.00259565	0.00989727	0.00679621	0.00378418	0.00592481	0.0114053	0.00849118	0.0154338	0.00303012	0.00133833	0.0326963	0.00260604	0.00425027	0.00214789	0.00947016
k__Bacteria;p__Bacteroidetes;c__Bacteroidia;o__Bacteroidales;f__Porphyromonadaceae;g__Parabacteroides	5.58971e-05	0.00268629	0.000301477	0.00587043	0.00924841	0.00597372	0.00290752	0.000416587	0.0010997	0.00389237	0.0103749	0.000601504	0.00287331	0.00267205	0.00494743	0.00947656	0.00353914	0.000332096	0.00169116	0.000491528	0.00283521	0.00204098
k__Bacteria;p__Bacteroidetes;c__Bacteroidia;o__Bacteroidales;f__Prevotellaceae;Other	2.79486e-05	0.00592735	0.00376847	0.00705056	0.000855161	0.00108613	0.00437691	0.000608857	0.00419621	0.00413951	0.00403645	0.00324812	0.00181781	0.00213764	0.0124761	0.00320837	0.0121937	0.00187181	0.000249515	0.00289134	0.00836245	0.00465344
k__Bacteria;p__Bacteroidetes;c__Bacteroidia;o__Bacteroidales;f__Prevotellaceae;g__Alloprevotella	0.000363331	0.00557697	0.00509497	0.0580083	0.00842492	0.0128525	0.0297005	0.0175928	0.00894227	0.0175466	0.0359497	0.018406	0.009177	0.063387	0.0617891	0.0230527	0.019153	0.000422667	0.00518436	0.00167698	0.019646	0.0183961
k__Bacteria;p__Bacteroidetes;c__Bacteroidia;o__Bacteroidales;f__Prevotellaceae;g__Prevotella	0	5.83976e-05	0.0111547	0	0	0	0	0	0	0	0	0	0	0	0	0	0	0	0	0.000144567	0	0
k__Bacteria;p__Bacteroidetes;c__Bacteroidia;o__Bacteroidales;f__Prevotellaceae;g__Prevotella_1	0	2.91988e-05	0.00449201	0	0	0	0	0	0	0	0	0	0	0	0	0	0	0	2.77239e-05	5.78269e-05	0	0
k__Bacteria;p__Bacteroidetes;c__Bacteroidia;o__Bacteroidales;f__Prevotellaceae;g__Prevotella_9	0	2.91988e-05	0.000120591	0	0	0	3.12637e-05	0	0	0.000123567	0	0	0	0	0	0	0.00121937	3.01905e-05	2.77239e-05	0	0	0
k__Bacteria;p__Bacteroidetes;c__Bacteroidia;o__Bacteroidales;f__Prevotellaceae;g__Prevotellaceae_Ga6A1_group	0	0	0	0	0	0	0	0	0	0	0	0	5.8639e-05	0	0	0	0	0	0	0	0	0
k__Bacteria;p__Bacteroidetes;c__Bacteroidia;o__Bacteroidales;f__Prevotellaceae;g__Prevotellaceae_NK3B31_group	0	5.83976e-05	0.019596	0.00665719	0	0	0	0	0	0	0	0	0	2.96894e-05	0	0	0	3.01905e-05	0	0.000115654	2.86385e-05	0
k__Bacteria;p__Bacteroidetes;c__Bacteroidia;o__Bacteroidales;f__Prevotellaceae;g__Prevotellaceae_UCG-001	0.133007	0.168097	0.235936	0.140981	0.148545	0.203867	0.144157	0.289656	0.219071	0.197121	0.252783	0.204722	0.227607	0.201473	0.227528	0.202632	0.306388	0.325272	0.369642	0.218817	0.248754	0.200996
k__Bacteria;p__Bacteroidetes;c__Bacteroidia;o__Bacteroidales;f__Rikenellaceae;g__Alistipes	0.0138904	0.0120299	0.0225806	0.0109238	0.0395591	0.0342855	0.00478334	0.00256361	0.0108812	0.00747583	0.0233673	0.00845113	0.0149823	0.0385369	0.014439	0.0133979	0.0145729	0.0353833	0.0044081	0.0152663	0.00395212	0.0112662
k__Bacteria;p__Bacteroidetes;c__Bacteroidia;o__Bacteroidales;f__Rikenellaceae;g__Rikenella	0.000223589	0.000788367	0.000844136	0.00012104	0.00449751	0.00202744	0.00184456	0.0147087	0.0054406	0.0240956	0.000473022	0.00216541	0.00372358	0.00323615	0.0138743	0.000415899	0.000654295	0.00416629	0.00374272	0.0010698	0.00211925	0.00190492
k__Bacteria;p__Bacteroidetes;c__Bacteroidia;o__Bacteroidales;f__Rikenellaceae;g__Rikenellaceae_RC9_gut_group	0.000251537	0.00183952	0.0236358	0.0104699	0.010357	0.00459795	0.011974	0.00208293	0.00217045	0.0212536	0.0155151	0.00177444	0.00656757	0.00121727	0.00330725	0.0033569	0.000713776	0.000452858	0.00443582	0.00245764	0.000859156	0.0341252
k__Bacteria;p__Bacteroidetes;c__Bacteroidia;o__Bacteroidales;f__Rs-E47_termite_group;Other	2.79486e-05	0.000204391	0.00147724	3.02599e-05	0.000475089	0.00307737	0.000656537	0.00112158	0.00277818	0.000525161	0.00227051	0.00126316	0.00281467	0.00163292	0.00384502	0.00050502	5.94813e-05	0.00401534	0.000720821	8.67403e-05	0.000229108	0
k__Bacteria;p__Bacteroidetes;c__Flavobacteriia;o__Flavobacteriales;f__Cryomorphaceae;g__Crocinitomix	0	0	0.00325595	0	0	0	0	0	0	0	0	0	0	0	0	0	0	0	0	5.78269e-05	0	0
k__Bacteria;p__Bacteroidetes;c__Sphingobacteriia;o__Sphingobacteriales;f__NS11-12_marine_group;Ambiguous_taxa	0	2.91988e-05	0.00503467	0	0	0	0	0	0	0	0	0	0	0	0	0	0	0	0	5.78269e-05	0	0
k__Bacteria;p__Bacteroidetes;c__Sphingobacteriia;o__Sphingobacteriales;f__Saprospiraceae;g__Haliscomenobacter	0	2.91988e-05	0.00602954	0	0	0	0	0	0	0	0	0	0	0	0	0	0	0	0	0.000115654	0	0
k__Bacteria;p__Chlamydiae;c__Chlamydiae;o__Chlamydiales;f__Chlamydiaceae;g__Chlamydia	0	5.83976e-05	0	0	0	0	3.12637e-05	0	2.89394e-05	0	3.15348e-05	0	0.000117278	0	2.68882e-05	2.97071e-05	0	0	0	0	0	0
k__Bacteria;p__Cyanobacteria;c__Melainabacteria;o__Gastranaerophilales;Ambiguous_taxa;Ambiguous_taxa	0	0	3.01477e-05	0	0	0	3.12637e-05	0	0	0	0	0	0	0	5.37765e-05	0	0	0	0	0	0.000114554	0
k__Bacteria;p__Cyanobacteria;c__Melainabacteria;o__Gastranaerophilales;f__uncultured_bacterium;g__uncultured_bacterium	0	0	0.000331625	3.02599e-05	0	0	0	0	0	0	0	0	0	0	0	0	0	0	0	0	0	0
k__Bacteria;p__Deferribacteres;c__Deferribacteres;o__Deferribacterales;f__Deferribacteraceae;g__Mucispirillum	0	0.000613174	0.000211034	0.00118014	0.000791816	0.00148438	0.00462702	0.00612062	0.0184633	0.0114918	0.00236511	0.00192481	0.00304923	0.00305801	0.000994864	0.000564435	0.00386629	0.000271715	0.00670918	0.00427919	0.00412395	0.0085177
k__Bacteria;p__Firmicutes;c__Bacilli;o__Bacillales;f__Staphylococcaceae;g__Staphylococcus	0	0.000175193	0.0162496	0	0	0	0	0	0	0	0.000283813	0.000150376	2.93195e-05	0	0	0	0.000386629	6.0381e-05	2.77239e-05	8.67403e-05	8.59156e-05	0
k__Bacteria;p__Firmicutes;c__Bacilli;o__Lactobacillales;Other;Other	0.0696478	0.0653177	0.00630087	0.0012104	0.0243246	0.00213606	0.00375164	0.00778696	0.00298076	0.00234778	0	0.00087218	0.000469112	0.00109851	0.00215106	0.0054364	0.0046098	0.016001	0.00512892	0.00112762	0.00057277	0.00391869
k__Bacteria;p__Firmicutes;c__Bacilli;o__Lactobacillales;f__Enterococcaceae;g__Enterococcus	2.79486e-05	2.91988e-05	3.01477e-05	0	3.16726e-05	7.24087e-05	6.25274e-05	0	0	0	6.30696e-05	0.016782	5.8639e-05	2.96894e-05	0.000161329	0.000118828	0.000178444	0	5.54477e-05	0	2.86385e-05	8.16393e-05
k__Bacteria;p__Firmicutes;c__Bacilli;o__Lactobacillales;f__Lactobacillaceae;g__Lactobacillus	0.0134153	0.00300747	3.01477e-05	0.070778	0.0597979	0.0058289	0.010786	0.0192271	0.0149906	0.0370393	0.0323862	0.0220451	0.0161844	0.00118758	0.0521094	0.0320837	0.0746788	0.0587205	0.0193513	0.00962817	0.0049831	8.16393e-05
k__Bacteria;p__Firmicutes;c__Bacilli;o__Lactobacillales;f__Streptococcaceae;g__Lactococcus	0	0	0.0099186	0	0	0	0	0	0	0	0	0	0	0	0	0	0	0	0	8.67403e-05	0	0
k__Bacteria;p__Firmicutes;c__Bacilli;o__Lactobacillales;f__Streptococcaceae;g__Streptococcus	0.000531023	0.00072997	0.00340669	0.00214846	0.00183701	0.00115854	0.00415807	0.00147408	0.00167848	0.00157548	0.00334269	0.0042406	0.00477908	0.00549255	0.00190906	0.00184184	0.00844635	0.000452858	0.00304963	0.00104088	0.00243427	0.00446295
k__Bacteria;p__Firmicutes;c__Clostridia;o__Clostridiales;Other;Other	0.00156512	0.000671572	0.000633102	0.000756498	0.00101352	0.00257051	0.00184456	0.000704993	0.00196788	0.00126657	0.000599161	0.00141353	0.00237488	0.00442373	0.000833535	0.00175272	5.94813e-05	0.000301905	0.00113668	5.78269e-05	0.00604273	0.00035377
k__Bacteria;p__Firmicutes;c__Clostridia;o__Clostridiales;f__Christensenellaceae;g__Christensenellaceae_R-7_group	5.58971e-05	0.00023359	0	0.00012104	0.000126691	3.62043e-05	3.12637e-05	0	0.000231515	3.08918e-05	0	3.00752e-05	0.000146597	0.000178137	8.06647e-05	2.97071e-05	2.97407e-05	9.05715e-05	0.000166343	5.78269e-05	0.000229108	0.000462623
k__Bacteria;p__Firmicutes;c__Clostridia;o__Clostridiales;f__Clostridiaceae_1;g__Candidatus_Arthromitus	0.00231973	0.000671572	0.000180886	0.00290495	0.000791816	0.000398248	0.000156318	0.000672948	0.000144697	0.000401594	0.00192362	0.000661654	0.00137802	0.00237516	0.000483988	0.00148535	0.00220081	0.00208314	0.00102578	0.000491528	0.000171831	0.00176885
k__Bacteria;p__Firmicutes;c__Clostridia;o__Clostridiales;f__Clostridiales_vadinBB60_group;Ambiguous_taxa	0.00100615	0.000671572	0.00217064	0.000665719	0.000760143	0.00224467	0.000906647	0.000160226	0.0099262	0.00392326	0.00186055	0.00288722	0.00196441	0.000267205	0.00475922	0.000178243	0	0.0016001	0.00196839	0	0.00114554	0.000625901
k__Bacteria;p__Firmicutes;c__Clostridia;o__Clostridiales;f__Clostridiales_vadinBB60_group;Other	0	0	0.000844136	0.0001513	3.16726e-05	0.000144817	0.0003439	0	0.000434091	0.00033981	0.0021759	0.00345865	0.0012021	0.000296894	0.00422145	0.000237657	0	0.00335115	2.77239e-05	0	0	0
k__Bacteria;p__Firmicutes;c__Clostridia;o__Clostridiales;f__Clostridiales_vadinBB60_group;g__uncultured_bacterium	0.0194802	0.0023067	0.0202593	0.00647563	0.00782314	0.0149524	0.00437691	0.00214702	0.0168717	0.00522072	0.0112579	0.0215338	0.00923564	0.00501752	0.01659	0.0109619	0.000475851	0.00981191	0.00743	0.003007	0.0105103	0.00364656
k__Bacteria;p__Firmicutes;c__Clostridia;o__Clostridiales;f__Family_XIII;g__Anaerovorax	0	0	0	0	3.16726e-05	0.000144817	0	0	0	0	0	6.01504e-05	0	2.96894e-05	0	0	0	0	2.77239e-05	0	0	0
k__Bacteria;p__Firmicutes;c__Clostridia;o__Clostridiales;f__Family_XIII;g__Family_XIII_AD3011_group	0	0	0.000211034	0	6.33453e-05	7.24087e-05	9.3791e-05	0	0	0	0	0.000120301	0	0	0.000161329	0	0	0	0	0	0	0
k__Bacteria;p__Firmicutes;c__Clostridia;o__Clostridiales;f__Family_XIII;g__Family_XIII_UCG-001	0.000139743	0.000321187	6.02954e-05	0.0001513	9.50179e-05	0.000108613	0.000250109	0.000640902	0.000434091	0.000432486	0.000126139	0.000210526	0.000351834	0.000118758	0	0.000356485	0.00044611	9.05715e-05	0.000194067	0.000144567	5.7277e-05	0.000190492
k__Bacteria;p__Firmicutes;c__Clostridia;o__Clostridiales;f__Family_XIII;g__[Eubacterium]_brachy_group	0.00058692	0.000496379	0.00027133	0.000514419	0.000285054	0.000108613	0.000125055	0.000352496	0.000173636	0.00049427	0.000315348	0.000481203	0.000498431	0.000207826	0.000268882	0.000118828	0	0	0.000277239	0.000231307	8.59156e-05	5.44262e-05
k__Bacteria;p__Firmicutes;c__Clostridia;o__Clostridiales;f__Family_XIII;g__[Eubacterium]_nodatum_group	0	0	9.04432e-05	3.02599e-05	0.000316726	0.000144817	0.00093791	0.000320451	2.89394e-05	0.000432486	0.000662231	0.000360902	0.000205236	0.00053441	5.37765e-05	2.97071e-05	0	0.000181143	0.000194067	0	0.000257747	0
k__Bacteria;p__Firmicutes;c__Clostridia;o__Clostridiales;f__Lachnospiraceae;Other	0.0965903	0.0351845	0.0519144	0.161558	0.0845026	0.111365	0.101982	0.0872589	0.0926639	0.0991319	0.0528523	0.0975038	0.135779	0.100232	0.02791	0.088438	0.0202831	0.0439574	0.0872193	0.057104	0.0433587	0.0376357
k__Bacteria;p__Firmicutes;c__Clostridia;o__Clostridiales;f__Lachnospiraceae;g__Acetatifactor	0.0361096	0.000175193	3.01477e-05	0.000302599	0.000823488	0.000796495	0.000906647	0.000737038	0.00127333	0.000432486	0.00154521	0.00183459	0.00357698	0.000207826	0.000134441	0.00142594	0.000713776	0.000120762	0.000582201	0.00309374	0.000515493	0.000244918
k__Bacteria;p__Firmicutes;c__Clostridia;o__Clostridiales;f__Lachnospiraceae;g__Acetitomaculum	0	0	0	0	0	0	0	0	0	0	0	3.00752e-05	0	2.96894e-05	0	0	0	0	0.000249515	0	0	0
k__Bacteria;p__Firmicutes;c__Clostridia;o__Clostridiales;f__Lachnospiraceae;g__Blautia	0.00827278	0.000467181	0.0154356	0.00611251	0.0013936	0.00579269	0.0191959	0.000320451	0.00179424	0.000123567	0.000567626	0.00757895	0.000732987	0.000950062	0.00760937	0.00261422	0.000624554	0.000845334	0.00110895	0.00159024	0.00882067	0.00391869
k__Bacteria;p__Firmicutes;c__Clostridia;o__Clostridiales;f__Lachnospiraceae;g__Butyrivibrio	0	0	0	0	0.00202705	3.62043e-05	0	0	0	0	0	0	0	0	0	0	0	0	0	0	0	0
k__Bacteria;p__Firmicutes;c__Clostridia;o__Clostridiales;f__Lachnospiraceae;g__Catonella	0	0	0.000180886	0	0	0	0	0	0	0	0	0	0	0	0	5.94142e-05	0	0	0	0	0	0
k__Bacteria;p__Firmicutes;c__Clostridia;o__Clostridiales;f__Lachnospiraceae;g__Coprococcus_1	0.00273896	0.000467181	0.00621043	0.00469029	0.0110537	0.00879765	0.00347027	0.0155098	0.00567212	0.00222421	0.000882974	0.00454135	0.00970475	0.00234547	0.000779759	0.00148535	0.000118963	0.00383419	0.00141392	0.00153241	0.00114554	0.000380983
k__Bacteria;p__Firmicutes;c__Clostridia;o__Clostridiales;f__Lachnospiraceae;g__Eisenbergiella	0	0	0	9.07798e-05	0	0	0.000250109	0	2.89394e-05	0.000185351	0	0	0	0	0	0	0	0	0.000277239	0	0	0
k__Bacteria;p__Firmicutes;c__Clostridia;o__Clostridiales;f__Lachnospiraceae;g__Incertae_Sedis	5.58971e-05	0.000467181	0	0.000847278	0.0223292	0.000217226	0.00556493	0.00378132	0.00327015	0.00620926	0.00637003	0.00138346	0.0142786	0.00570037	0.0171547	0.0114966	0.000237925	0.000271715	0.00049903	0	0.00907841	0
k__Bacteria;p__Firmicutes;c__Clostridia;o__Clostridiales;f__Lachnospiraceae;g__Lachnoclostridium	0.0181107	0.0132562	0.00611999	0.00771628	0.0182118	0.00785634	0.0145376	0.0163751	0.0108523	0.00926755	0.00974425	0.00821053	0.0137215	0.00810522	0.0082278	0.00579288	0.00921961	0.00902696	0.0112282	0.0104956	0.00836245	0.00919803
k__Bacteria;p__Firmicutes;c__Clostridia;o__Clostridiales;f__Lachnospiraceae;g__Lachnospiraceae_FCS020_group	0.00662381	0.00417543	0.00205005	0.00184586	0.00408577	0.00126715	0.0024073	0.00400564	0.00321227	0.00472645	0.00687459	0.000992481	0.00398745	0.000950062	0.000994864	0.000653556	0.000921961	0.00172086	0.00213474	0.00153241	0.00263474	0.00982393
k__Bacteria;p__Firmicutes;c__Clostridia;o__Clostridiales;f__Lachnospiraceae;g__Lachnospiraceae_NK4A136_group	0.0900783	0.0708947	0.0575822	0.109087	0.119469	0.147062	0.125743	0.171121	0.217624	0.118934	0.058434	0.0996391	0.211071	0.0510065	0.0796429	0.0931911	0.0100226	0.0406062	0.0560577	0.220725	0.121026	0.0794895
k__Bacteria;p__Firmicutes;c__Clostridia;o__Clostridiales;f__Lachnospiraceae;g__Lachnospiraceae_UCG-001	8.38457e-05	0.04847	0.00720531	6.05199e-05	0.000126691	0.0122371	0.0144438	0.00249952	0.0289973	0.0250533	0.000346883	0.00210526	0.00609845	0.0128258	0.000725982	0.0370447	0.0224245	0.00144914	0.0118935	0.00283352	0.0191305	0.0447111
k__Bacteria;p__Firmicutes;c__Clostridia;o__Clostridiales;f__Lachnospiraceae;g__Lachnospiraceae_UCG-005	0.0039687	0.00172273	0.000452216	0.000302599	0.000190036	7.24087e-05	6.25274e-05	0.0019868	0.00214151	0.00108121	0.00107218	0.000180451	0.000732987	0.000504721	2.68882e-05	0.00121799	0.00115989	0.000543429	0.00135847	0.0013011	0.000400939	0.0018777
k__Bacteria;p__Firmicutes;c__Clostridia;o__Clostridiales;f__Lachnospiraceae;g__Lachnospiraceae_UCG-006	0.00578535	0.00122635	0.00286403	0.00547705	0.00281886	0.000651678	0.00565873	0.00455041	0.00144697	0.00231689	0.00151367	0.00348872	0.00351834	0.00296894	0.00164018	0.00356485	0.000594813	0.00461915	0.0011644	0.00144567	0.00412395	0.000544262
k__Bacteria;p__Firmicutes;c__Clostridia;o__Clostridiales;f__Lachnospiraceae;g__Lachnospiraceae_UCG-008	0	0.00102196	0	0	0	0	0.000281373	9.61354e-05	0.00949211	0.00222421	0.000346883	0	0	0	0	0.000415899	0	0	5.54477e-05	0	0	0.000598688
k__Bacteria;p__Firmicutes;c__Clostridia;o__Clostridiales;f__Lachnospiraceae;g__Lachnospiraceae_UCG-010	0.000139743	0.000291988	0.000150739	3.02599e-05	6.33453e-05	3.62043e-05	6.25274e-05	0.000256361	0.000173636	0.000123567	3.15348e-05	0.000300752	0.000117278	8.90683e-05	0.00107553	0	0.000118963	6.0381e-05	0.000194067	0.000231307	0.000257747	2.72131e-05
k__Bacteria;p__Firmicutes;c__Clostridia;o__Clostridiales;f__Lachnospiraceae;g__Marvinbryantia	0.00399665	0	0.0039795	0	0	0	0.00193835	6.40902e-05	0	0.00101943	0.00157674	0	5.8639e-05	0.00350335	0.000618429	0	0	0.00609848	0	8.67403e-05	0	0
k__Bacteria;p__Firmicutes;c__Clostridia;o__Clostridiales;f__Lachnospiraceae;g__Roseburia	0.0123253	0.00221911	0.00111547	0.00705056	0.0056694	0.00191883	0.0139436	0.0278472	0.00859499	0.015137	0.00895588	0.00396992	0.0230451	0.0166558	0.00131752	0.00561464	0.00133833	0.00187181	0.0189354	2.89134e-05	0.0034939	0.00745639
k__Bacteria;p__Firmicutes;c__Clostridia;o__Clostridiales;f__Lachnospiraceae;g__Tyzzerella	0.00251537	0.000379584	0.00102502	0.0010591	0.000411744	0.000543065	0.000906647	0.000897263	0.000520909	0.000988539	0.000756835	0.00120301	0.000938224	0.000475031	0.000430212	0.0012774	0	0.000392477	0.00105351	0.00419245	0.00103099	0.000408197
k__Bacteria;p__Firmicutes;c__Clostridia;o__Clostridiales;f__Lachnospiraceae;g__Tyzzerella_3	0	0.000992759	0	0	3.16726e-05	0	0.000875383	0.000256361	8.68181e-05	0.00120478	0.000252278	0.000390977	0.000117278	0	0.000725982	2.97071e-05	0.000178444	0	0.00543388	5.78269e-05	0.00263474	0
k__Bacteria;p__Firmicutes;c__Clostridia;o__Clostridiales;f__Lachnospiraceae;g__[Eubacterium]_ruminantium_group	0	0	0	0	0	0.000905108	3.12637e-05	0	0	0	0	0	0	8.90683e-05	0	0	0	0	0	0	0	0
k__Bacteria;p__Firmicutes;c__Clostridia;o__Clostridiales;f__Lachnospiraceae;g__[Eubacterium]_ventriosum_group	0	0	3.01477e-05	0	0	0	0	0.00323656	0.00101288	0	0	0	0	0	0	0	0	0	0	0	0	0
k__Bacteria;p__Firmicutes;c__Clostridia;o__Clostridiales;f__Lachnospiraceae;g__uncultured	0.0884293	0.0313303	0.0125716	0.0129513	0.0119406	0.0091959	0.0137873	0.0239377	0.0229489	0.0137778	0.0234934	0.0193684	0.0304043	0.013004	0.00930333	0.0298556	0.0121342	0.00513239	0.0298586	0.0588967	0.0207343	0.0259613
k__Bacteria;p__Firmicutes;c__Clostridia;o__Clostridiales;f__Peptococcaceae;g__Peptococcus	0	0	0.000180886	0	0.000126691	0	0.000500219	0	0.000115757	0.000247135	6.30696e-05	0.000390977	8.79585e-05	0.000207826	0.000107553	5.94142e-05	0	0	0.00149709	2.89134e-05	0.000286385	2.72131e-05
k__Bacteria;p__Firmicutes;c__Clostridia;o__Clostridiales;f__Peptococcaceae;g__uncultured	0.000223589	8.75964e-05	0.000180886	9.07798e-05	9.50179e-05	0	6.25274e-05	0.000192271	0.000115757	0	6.30696e-05	0.000120301	5.8639e-05	2.96894e-05	0.000591541	0.000178243	0.00044611	0.000241524	0	2.89134e-05	0	0
k__Bacteria;p__Firmicutes;c__Clostridia;o__Clostridiales;f__Peptostreptococcaceae;Other	0	8.75964e-05	0.000120591	0	0.000348399	0	6.25274e-05	3.20451e-05	2.89394e-05	0.000123567	9.46044e-05	0.000270677	5.8639e-05	8.90683e-05	0.000672206	0.000118828	0.000297407	0	5.54477e-05	0	8.59156e-05	0.000136066
k__Bacteria;p__Firmicutes;c__Clostridia;o__Clostridiales;f__Ruminococcaceae;Other	0.0115987	0.00686171	0.00666265	0.00541653	0.00753809	0.00901488	0.00944163	0.00820355	0.00966575	0.00892774	0.00605468	0.014015	0.0111121	0.0105694	0.0095991	0.00760501	0.0025577	0.00615886	0.0134461	0.00864512	0.0110258	0.00908918
k__Bacteria;p__Firmicutes;c__Clostridia;o__Clostridiales;f__Ruminococcaceae;g__Anaerotruncus	0.00653997	0.00814646	0.000904432	0.0019669	0.00459253	0.00340321	0.00947289	0.0075306	0.00891333	0.00778475	0.00182902	0.00403008	0.00794558	0.00344398	0.00535076	0.00469372	0.00344992	0.00144914	0.00651511	0.00176372	0.0115127	0.012382
k__Bacteria;p__Firmicutes;c__Clostridia;o__Clostridiales;f__Ruminococcaceae;g__Intestinimonas	0.000419229	0.000759168	3.01477e-05	0.00018156	0.000538435	0.000362043	0.0017195	0.000544767	0.00173636	0.00108121	6.30696e-05	0.000511278	0.000820946	0.000653168	0.000591541	0.000267364	0.000118963	0	0.000803992	2.89134e-05	0.000400939	0.000598688
k__Bacteria;p__Firmicutes;c__Clostridia;o__Clostridiales;f__Ruminococcaceae;g__Oscillibacter	0.00346562	0.00499299	0.00521556	0.00281417	0.00909005	0.00876145	0.00715938	0.00397359	0.00402257	0.00444843	0.00245971	0.00315789	0.00636233	0.00249391	0.00693716	0.00579288	0.00309303	0.00205295	0.00210701	0.00338287	0.00552724	0.00729311
k__Bacteria;p__Firmicutes;c__Clostridia;o__Clostridiales;f__Ruminococcaceae;g__Papillibacter	0	0	0	0	0	3.62043e-05	0	0	0	0	0	0	2.93195e-05	0	0	2.97071e-05	0	0.000150953	0	0	0	0
k__Bacteria;p__Firmicutes;c__Clostridia;o__Clostridiales;f__Ruminococcaceae;g__Ruminiclostridium	0.0029905	0.00140154	0.000572807	0.00381275	0.00237545	0.00188263	0.00350153	0.0026277	0.00393575	0.00324364	0.000946044	0.00228571	0.00554138	0.0022564	0.00123686	0.00178243	0.000118963	0.000784953	0.00182978	0.000491528	0.00272066	0.00410918
k__Bacteria;p__Firmicutes;c__Clostridia;o__Clostridiales;f__Ruminococcaceae;g__Ruminiclostridium_5	0.021185	0.00583976	0.00183901	0.00260235	0.00253381	0.00224467	0.00678422	0.00506313	0.0025756	0.00485002	0.00167134	0.00246617	0.00463248	0.00285019	0.00212417	0.00398075	0.00490721	0.000724572	0.0285556	0.00303591	0.00776104	0.00364656
k__Bacteria;p__Firmicutes;c__Clostridia;o__Clostridiales;f__Ruminococcaceae;g__Ruminiclostridium_6	0.00111794	5.83976e-05	0.00798915	0.00508367	0	0.010101	0.00812856	3.20451e-05	0.000839242	0.00327454	0.00119832	0.0113083	2.93195e-05	0.0011282	5.37765e-05	0.0168142	0	0.000271715	0.0017466	0.000115654	0.0143193	0
k__Bacteria;p__Firmicutes;c__Clostridia;o__Clostridiales;f__Ruminococcaceae;g__Ruminiclostridium_9	0.00975405	0.00689091	0.00624058	0.00611251	0.00465588	0.00912349	0.00906647	0.00563994	0.00798727	0.00664175	0.00469868	0.0108271	0.0111707	0.00478	0.0107553	0.00745648	0.00237925	0.00401534	0.0102024	0.00800902	0.00979438	0.00889869
k__Bacteria;p__Firmicutes;c__Clostridia;o__Clostridiales;f__Ruminococcaceae;g__Ruminococcaceae_NK4A214_group	0.000363331	0	9.04432e-05	0.0001513	0.000253381	0.000289635	0.000468955	0	0.000202576	0.00117389	0.000756835	0.000962406	0.000498431	0.000593789	0.000241994	0.000326778	0.000118963	0.000241524	0.000138619	0.000144567	0.000343662	8.16393e-05
k__Bacteria;p__Firmicutes;c__Clostridia;o__Clostridiales;f__Ruminococcaceae;g__Ruminococcaceae_UCG-005	0.000922303	0.000350385	0.000361773	0.000272339	0.000506762	0.000615474	0.000875383	0.000480677	0.000723484	0.00049427	0.000409952	0.000451128	0.000967543	0.000207826	0.00322659	0.000980334	0.00142755	0.000241524	0.00152481	0.000144567	0.00108826	0.000653115
k__Bacteria;p__Firmicutes;c__Clostridia;o__Clostridiales;f__Ruminococcaceae;g__Ruminococcaceae_UCG-009	0.0010341	0.00072997	0.0039192	0.000272339	0.000253381	0.000470656	0.000687801	0.000608857	0.000694545	0.000401594	0.000378418	0.000601504	0.00181781	0.000326584	0.000725982	0.00050502	0.000237925	0.000181143	0.000914888	0.00303591	0.000830517	8.16393e-05
k__Bacteria;p__Firmicutes;c__Clostridia;o__Clostridiales;f__Ruminococcaceae;g__Ruminococcaceae_UCG-010	0.000111794	5.83976e-05	0	0	0.000886834	0.000868904	0.000625274	9.61354e-05	0	0.000463378	0.00157674	0.000360902	0.00055707	0.000504721	0.000645317	0.000148535	0	0	5.54477e-05	0	0.000143193	0
k__Bacteria;p__Firmicutes;c__Clostridia;o__Clostridiales;f__Ruminococcaceae;g__Ruminococcaceae_UCG-013	0	2.91988e-05	0.000241182	9.07798e-05	9.50179e-05	3.62043e-05	0.000312637	6.40902e-05	0.000347272	0.000123567	0.000315348	0.000150376	0.000469112	0.000267205	0.000107553	0.000594142	5.94813e-05	6.0381e-05	5.54477e-05	0	0.000143193	0
k__Bacteria;p__Firmicutes;c__Clostridia;o__Clostridiales;f__Ruminococcaceae;g__Ruminococcaceae_UCG-014	0.000111794	0.000846765	0.0874284	0.00426665	0.0151395	0.00803736	0.0141624	0.00256361	0.00763999	0.00522072	0.008609	0.00403008	0.00474976	0.0362805	0.00809336	0.00606025	0.000832739	0.0248468	0.00634877	0.000954143	0.00910705	0.000870819
k__Bacteria;p__Firmicutes;c__Clostridia;o__Clostridiales;f__Ruminococcaceae;g__Ruminococcus_1	5.58971e-05	0.000788367	0.0143202	0.006869	0.015868	0.0413454	0.0107547	0.00422996	0.00219939	0.000123567	0.00624389	0.000691729	0.00184713	0.0362508	0.0219408	0.0221912	0.000565073	0.00332096	0.000249515	0.000318048	0.00652958	2.72131e-05
k__Bacteria;p__Firmicutes;c__Clostridia;o__Clostridiales;f__Ruminococcaceae;g__Ruminococcus_2	0	0	0	0	0	0	0	0	0	0	0	0	0	5.93789e-05	0	0	5.94813e-05	0	0	0	0	0
k__Bacteria;p__Firmicutes;c__Clostridia;o__Clostridiales;f__Ruminococcaceae;g__Subdoligranulum	0.000167691	2.91988e-05	0	0	6.33453e-05	7.24087e-05	0.000218846	0	8.68181e-05	0.00049427	0.000315348	6.01504e-05	0.000469112	0.000178137	0	0	0	0	8.31716e-05	0	2.86385e-05	0
k__Bacteria;p__Firmicutes;c__Clostridia;o__Clostridiales;f__Ruminococcaceae;g__[Eubacterium]_coprostanoligenes_group	8.38457e-05	0	0.000211034	0.00205768	0.00152029	0.00470656	0.00365785	0	8.68181e-05	0.000401594	0.00391032	0	0.000234556	0.00970845	0.000941088	0.00151506	0.000743517	0	0.000221791	0	0.00020047	0.000326557
k__Bacteria;p__Firmicutes;c__Clostridia;o__Clostridiales;f__Ruminococcaceae;g__uncultured	0.00237563	0.00181032	0.000783841	0.000605199	0.0169132	0.0024981	0.00246983	0.000416587	0.00147591	0.00315097	0.00132446	0.00421053	0.00272671	0.00198919	0.00263505	0.00145565	2.97407e-05	0.000543429	0.0031328	0.00159024	0.00277794	0.000979672
k__Bacteria;p__Firmicutes;c__Erysipelotrichia;o__Erysipelotrichales;f__Erysipelotrichaceae;g__Allobaculum	0.000335383	0.0161177	0.000120591	0.0001513	0.000760143	0.000289635	0.0169136	9.61354e-05	5.78787e-05	0.011986	0.000283813	6.01504e-05	0.000263875	0.000385963	0.00333414	0.000445606	0.00104092	0.000211334	0.00460216	0.000173481	0.00415259	0.000408197
k__Bacteria;p__Firmicutes;c__Erysipelotrichia;o__Erysipelotrichales;f__Erysipelotrichaceae;g__Candidatus_Stoquefichus	0	0	0	0	0	0	0.00190708	0.00147408	0.00150485	6.17837e-05	0.00151367	0	2.93195e-05	0.00145478	0.000268882	0.000118828	0.000802998	0	0.000110895	0	0.00177559	5.44262e-05
k__Bacteria;p__Firmicutes;c__Erysipelotrichia;o__Erysipelotrichales;f__Erysipelotrichaceae;g__Erysipelatoclostridium	0.000531023	0.00023359	0.00105517	0.000695978	0.00152029	7.24087e-05	0.000625274	0.000672948	0.00046303	0.000710512	0.000473022	9.02256e-05	0.000322514	0.00466124	0.000591541	0	0	9.05715e-05	0.00121985	2.89134e-05	0.00300705	0.000244918
k__Bacteria;p__Firmicutes;c__Erysipelotrichia;o__Erysipelotrichales;f__Erysipelotrichaceae;g__Turicibacter	0	0	0.000120591	0	0	0	0	0	0	6.17837e-05	0	0	0	0.000148447	0.000779759	0	0	0	0	8.67403e-05	2.86385e-05	0
k__Bacteria;p__Firmicutes;c__Erysipelotrichia;o__Erysipelotrichales;f__Erysipelotrichaceae;g__uncultured	0	0.000437982	3.01477e-05	0	0.000918506	0.000362043	0.000531483	0.0016343	0.000954999	0.000432486	0.000126139	0.000992481	0.00114346	0.000385963	0.00107553	0.0016933	0.0126398	3.01905e-05	0.000221791	0.000665009	0	0.00400033
k__Bacteria;p__Firmicutes;c__Erysipelotrichia;o__Erysipelotrichales;f__Erysipelotrichaceae;g__uncultured_bacterium	0	0	0	0	0	0	3.12637e-05	0	5.78787e-05	6.17837e-05	0.000157674	0	2.93195e-05	0.000118758	2.68882e-05	0	0	0	0	0	0	0
k__Bacteria;p__Firmicutes;c__Negativicutes;o__Selenomonadales;f__Veillonellaceae;Other	0	0.000291988	0	9.07798e-05	9.50179e-05	7.24087e-05	9.3791e-05	6.40902e-05	0.000115757	0.000710512	0	0	0.000117278	8.90683e-05	0.000322659	0.000148535	0.000297407	0	0.000138619	0	0.000429578	0.000598688
k__Bacteria;p__Fusobacteria;c__Fusobacteriia;o__Fusobacteriales;Other;Other	0	2.91988e-05	0.00654206	0	0	0	0	0	0	0	0	0	0	0	0	0	0	0	0	2.89134e-05	0	0
k__Bacteria;p__Gemmatimonadetes;c__Gemmatimonadetes;o__Gemmatimonadales;f__Gemmatimonadaceae;g__uncultured	0	0	0.00385891	0	0	0	0	0	0	0	0	0	0	0	0	0	0	0	0	2.89134e-05	0	0
k__Bacteria;p__Proteobacteria;c__Alphaproteobacteria;o__Caulobacterales;f__Caulobacteraceae;g__Brevundimonas	5.58971e-05	0	0	0	0.000158363	0	0	0	2.89394e-05	0	0	0	0	0	0	0	0	3.01905e-05	2.77239e-05	0	0	0
k__Bacteria;p__Proteobacteria;c__Alphaproteobacteria;o__Rhodospirillales;f__Rhodospirillaceae;g__Thalassospira	0	0.000116795	0.00214049	0.00139196	0.000918506	0.00260671	0.00719065	0.000192271	0.00133121	0.000617837	0.0105326	0.000781955	8.79585e-05	0.0112226	0.000403323	0.000802091	0.000267666	0.00431724	5.54477e-05	0.00124328	0.00146056	5.44262e-05
k__Bacteria;p__Proteobacteria;c__Alphaproteobacteria;o__Rickettsiales;f__Mitochondria;g__uncultured_alpha_proteobacterium	0.000279486	0.00131395	0	0.0001513	9.50179e-05	3.62043e-05	0	0.00115362	0.000144697	6.17837e-05	3.15348e-05	0.000270677	0.000351834	0.000118758	8.06647e-05	2.97071e-05	0.000475851	3.01905e-05	0.00119213	0.000722836	0.000229108	0.000598688
k__Bacteria;p__Proteobacteria;c__Betaproteobacteria;o__Burkholderiales;f__Alcaligenaceae;g__Parasutterella	0.000363331	0.00697851	0.000361773	0.000574939	0.000380072	3.62043e-05	0.00297005	0.00112158	0.000549848	0.00213154	0.00107218	6.01504e-05	0.000117278	0.00053441	0.000483988	0.000178243	0.00913038	0.00156991	0.00277239	0.000115654	0.00157512	0.00383705
k__Bacteria;p__Proteobacteria;c__Betaproteobacteria;o__Burkholderiales;f__Alcaligenaceae;g__Sutterella	8.38457e-05	0.000116795	0	0	0	7.24087e-05	0	3.20451e-05	5.78787e-05	3.08918e-05	3.15348e-05	0	0.000117278	0	0.000268882	0	0	6.0381e-05	0.000138619	2.89134e-05	0.000171831	0
k__Bacteria;p__Proteobacteria;c__Betaproteobacteria;o__Burkholderiales;f__Burkholderiaceae;g__Limnobacter	0	0	0	0	0	7.24087e-05	0	0	0	0	0	0	0	0	0	0	0	0	0	0	0	0
k__Bacteria;p__Proteobacteria;c__Betaproteobacteria;o__Methylophilales;f__Methylophilaceae;Other	0	0	0.00934579	0	0	0	0	0	0	0	0	0	0	0	0	0	0	3.01905e-05	0	0.000115654	0	0
k__Bacteria;p__Proteobacteria;c__Deltaproteobacteria;o__Desulfovibrionales;f__Desulfovibrionaceae;g__Bilophila	0.000139743	0	0.000241182	0.000605199	3.16726e-05	0.000144817	9.3791e-05	0.000384541	0.000144697	9.26755e-05	0	0.000120301	0	0.000148447	0.000564653	0.000802091	8.9222e-05	0.000120762	0.000138619	0.00208177	0.00020047	0.000299344
k__Bacteria;p__Proteobacteria;c__Deltaproteobacteria;o__Desulfovibrionales;f__Desulfovibrionaceae;g__Desulfovibrio	0.0100335	0.0181616	0.00214049	0.00565861	0.0139993	0.00380146	0.00706559	0.00512722	0.00989727	0.0191529	0.00589701	0.0134135	0.0122849	0.00668013	0.016106	0.0117343	0.00945753	0.00150953	0.00734683	0.00410571	0.0179277	0.0138243
k__Bacteria;p__Proteobacteria;c__Epsilonproteobacteria;o__Campylobacterales;f__Helicobacteraceae;g__Helicobacter	0.107826	0.0736101	0.0128128	0.0252065	0.0196054	0.00800116	0.0593697	0.0804012	0.0432065	0.0641624	0.0150106	0.0209925	0.0291729	0.0323021	0.0222097	0.0156259	0.0244766	0.0304924	0.0554755	0.0772567	0.0456212	0.129045
k__Bacteria;p__Proteobacteria;c__Gammaproteobacteria;o__Aeromonadales;f__Succinivibrionaceae;g__Succinivibrio	0	0	0.00443172	0	6.33453e-05	0	0	0	0	0	0	0	0	0	0	0	0	0	0	0	0	0
k__Bacteria;p__Proteobacteria;c__Gammaproteobacteria;o__Enterobacteriales;f__Enterobacteriaceae;g__Escherichia-Shigella	5.58971e-05	0	0	0	0	0.000108613	0	6.40902e-05	2.89394e-05	9.26755e-05	0.000662231	0.207759	0.000381153	2.96894e-05	0.000403323	0	0.00886272	0.00265676	0.014361	0.0164517	0.000801879	0.00239475
k__Bacteria;p__Proteobacteria;c__Gammaproteobacteria;o__Enterobacteriales;f__Enterobacteriaceae;g__Proteus	0	0	0	0	0	7.24087e-05	0	0	0	0	0	0	0	0	0	0.000326778	0	0	2.77239e-05	0	0	2.72131e-05
k__Bacteria;p__Proteobacteria;c__Gammaproteobacteria;o__Pasteurellales;f__Pasteurellaceae;g__Pasteurella	0	8.75964e-05	9.04432e-05	3.02599e-05	0.000316726	0	9.3791e-05	3.20451e-05	0	0	6.30696e-05	6.01504e-05	2.93195e-05	0	0	0.000356485	0.000297407	0	2.77239e-05	0	0.000171831	5.44262e-05
k__Bacteria;p__Proteobacteria;c__Gammaproteobacteria;o__Pseudomonadales;f__Moraxellaceae;g__Acinetobacter	8.38457e-05	0	9.04432e-05	0	0.000380072	0	6.25274e-05	0	0	0	0	0.000330827	0.000146597	2.96894e-05	0	0	0.000267666	0	0	2.89134e-05	0	0
k__Bacteria;p__Proteobacteria;c__Gammaproteobacteria;o__Vibrionales;f__Vibrionaceae;Other	0	8.75964e-05	0.0111848	0	0	0	0	0	0	0	0	0	5.8639e-05	0	0	2.97071e-05	0	3.01905e-05	0	5.78269e-05	0	0
k__Bacteria;p__Proteobacteria;c__Gammaproteobacteria;o__Vibrionales;f__Vibrionaceae;g__Vibrio	5.58971e-05	0	0.0277058	0	0	0	0	0	0	0	0	0	0	0	0	0	0	0.000120762	0	0.000318048	0	0
k__Bacteria;p__Saccharibacteria;c__Unknown_Class;o__Unknown_Order;f__Unknown_Family;g__Candidatus_Saccharimonas	0	0	0.000120591	0	9.50179e-05	7.24087e-05	0.000125055	9.61354e-05	8.68181e-05	0.000123567	3.15348e-05	0	0	5.93789e-05	8.06647e-05	8.91213e-05	0	3.01905e-05	0.000166343	0	2.86385e-05	0
k__Bacteria;p__Tenericutes;c__Mollicutes;o__Anaeroplasmatales;f__Anaeroplasmataceae;g__Anaeroplasma	0.00723868	2.91988e-05	0.00786856	0.00102884	0.0153612	0.000398248	0.000250109	3.20451e-05	0.00263348	0.00049427	0.0397654	0.0174436	0.0156859	0.000148447	0.00481299	2.97071e-05	0.000178444	0.000241524	2.77239e-05	0.000115654	2.86385e-05	0
k__Bacteria;p__Tenericutes;c__Mollicutes;o__Mollicutes_RF9;Other;Other	0	2.91988e-05	0.00114561	0	0.00535267	0	0	0	0	0	0	3.00752e-05	0	2.96894e-05	0	0	0	0.000664191	0.000249515	0	0.000143193	0
k__Bacteria;p__Tenericutes;c__Mollicutes;o__Mycoplasmatales;f__Mycoplasmataceae;g__Mycoplasma	0.00273896	8.75964e-05	9.04432e-05	0.00142222	0	0.00195503	0	9.61354e-05	0.000810302	0	0.000220744	0.00252632	0.00123142	2.96894e-05	0.000107553	0	0.000386629	0.000120762	0.00177433	0.000260221	2.86385e-05	0.000898032
k__Bacteria;p__Tenericutes;c__Mollicutes;o__Mycoplasmatales;f__Mycoplasmataceae;g__Ureaplasma	0.000111794	0.000116795	3.01477e-05	0.000484159	0.000506762	0.00191883	0.000218846	3.20451e-05	0.000144697	3.08918e-05	0	0	0	0	5.37765e-05	0	5.94813e-05	0.00117743	2.77239e-05	0.000318048	0	0
k__Bacteria;p__Tenericutes;c__Mollicutes;o__Mycoplasmatales;f__Mycoplasmataceae;g__uncultured	0.025014	0.000613174	3.01477e-05	0.000453899	3.16726e-05	0.00257051	0.00118802	0.00179453	0.000231515	0.00503537	0.0020813	0.000541353	0.00208168	0.000385963	0.00110242	0	0.000267666	0	0.00460216	0	0.000372301	0.000136066

## Sheet: Species.Rel
Taxon	KO1	KO2	KO3	KO4	KO5	KOFMT1	KOFMT2	KOFMT3	KOFMT4	KOFMT5	WTFMT1	WTFMT2	WTFMT3	WTFMT4	WTFMT5	WTFMT6	WT1	WT2	WT3	WT4	WT5	WT6
k__Bacteria;p__Bacteroidetes;c__Bacteroidia;o__Bacteroidales;f__Prevotellaceae;g__Prevotellaceae_UCG-001;s__uncultured_Bacteroidales_bacterium	0.132532	0.163017	0.195689	0.0763458	0.143287	0.202962	0.136435	0.288022	0.211431	0.189027	0.236826	0.195098	0.22101	0.187697	0.22414	0.200048	0.299488	0.297165	0.365733	0.211617	0.248153	0.195308
k__Bacteria;p__Firmicutes;c__Clostridia;o__Clostridiales;f__Lachnospiraceae;Other;Other	0.0965903	0.0351845	0.0519144	0.161558	0.0845026	0.111365	0.101982	0.0872589	0.0926639	0.0991319	0.0528523	0.0975038	0.135779	0.100232	0.02791	0.088438	0.0202831	0.0439574	0.0872193	0.057104	0.0433587	0.0376357
k__Bacteria;p__Bacteroidetes;c__Bacteroidia;o__Bacteroidales;f__Bacteroidales_S24-7_group;g__uncultured_bacterium;s__uncultured_bacterium	0.0558133	0.143541	0.102954	0.148516	0.0909005	0.101734	0.0982305	0.0512081	0.0401678	0.0641624	0.0774495	0.0269474	0.0207289	0.118669	0.0889463	0.112828	0.0965977	0.0869486	0.0546715	0.107674	0.113752	0.0918987
k__Bacteria;p__Proteobacteria;c__Epsilonproteobacteria;o__Campylobacterales;f__Helicobacteraceae;g__Helicobacter;Ambiguous_taxa	0.107826	0.0729094	0.0125113	0.0251157	0.0184968	0.00756671	0.0586194	0.0787349	0.0431197	0.063421	0.0140645	0.02	0.028909	0.0323021	0.0211073	0.0156259	0.0243873	0.030432	0.0550596	0.0756954	0.0447907	0.129045
k__Bacteria;p__Firmicutes;c__Clostridia;o__Clostridiales;f__Lachnospiraceae;g__Lachnospiraceae_NK4A136_group;s__uncultured_bacterium	0.00477921	0.0456669	0.0251733	0.0108633	0.0648339	0.0488759	0.0550241	0.0685766	0.0956157	0.0196781	0.00132446	0.0697744	0.108072	0.0196247	0.0421339	0.0611966	0.00401499	0.0151254	0.030219	0.16657	0.0878057	0.0146951
k__Bacteria;p__Firmicutes;c__Clostridia;o__Clostridiales;f__Lachnospiraceae;g__Lachnospiraceae_NK4A136_group;Other	0.0671884	0.0215195	0.0261079	0.0879959	0.0386089	0.0709967	0.0306071	0.0546049	0.103227	0.062556	0.0379364	0.0159098	0.0858182	0.0228906	0.02549	0.0207058	0.00145729	0.0220994	0.0137788	0.0189094	0.0195028	0.0514872
k__Bacteria;p__Bacteroidetes;c__Bacteroidia;o__Bacteroidales;f__Bacteroidaceae;g__Bacteroides;Other	0.0242873	0.0242058	0.0198975	0.0285049	0.0367719	0.0271533	0.0369537	0.0251234	0.0383157	0.0402521	0.0778279	0.0369624	0.0320462	0.0274924	0.0591003	0.028697	0.0969546	0.0518371	0.0233158	0.0359972	0.0500315	0.0538275
k__Bacteria;p__Bacteroidetes;c__Bacteroidia;o__Bacteroidales;f__Bacteroidales_S24-7_group;Other;Other	0.0345165	0.0947793	0.0176666	0.0128	0.0271434	0.0312805	0.0495842	0.0144523	0.0175662	0.0333941	0.0348144	0.00490226	0.0102032	0.0188231	0.0177462	0.0437585	0.0471389	0.0467349	0.0334904	0.0115075	0.0574775	0.0351865
k__Bacteria;p__Bacteroidetes;c__Bacteroidia;o__Bacteroidales;f__Bacteroidales_S24-7_group;Ambiguous_taxa;Ambiguous_taxa	0.00128563	0.034367	0.0114863	0.0276273	0.0217908	0.0104993	0.0267617	0.00346087	0.00847924	0.0138395	0.0210652	0.00294737	0.00771103	0.0387447	0.0239574	0.0281623	0.0580538	0.0352021	0.0127253	0.0226392	0.0179277	0.0200288
k__Bacteria;p__Firmicutes;c__Clostridia;o__Clostridiales;f__Lachnospiraceae;g__Lachnospiraceae_NK4A136_group;s__uncultured_Clostridiales_bacterium	0.0120179	0.00148914	0.00497437	0.000423639	0.0135559	0.0230622	0.0174139	0.0439339	0.00382	0.03256	0.0167134	0.0126617	0.0081215	0.00638323	0.00290393	0.00932803	0.00318225	0.00211334	0.0105073	0.0345516	0.0093648	0.00843606
k__Bacteria;p__Bacteroidetes;c__Bacteroidia;o__Bacteroidales;f__Prevotellaceae;g__Alloprevotella;Other	0.00019564	0.00546017	0.00449201	0.0580083	0.00820321	0.0128525	0.0296692	0.0175607	0.00836348	0.0173303	0.0356974	0.0182256	0.00876653	0.0632088	0.0604985	0.0230527	0.0188258	0.000120762	0.0049903	0.00156132	0.019331	0.0179607
k__Bacteria;p__Firmicutes;c__Clostridia;o__Clostridiales;f__Lachnospiraceae;g__Lachnospiraceae_UCG-001;s__uncultured_bacterium	8.38e-05	0.04847	0.00720531	6.05e-05	0.000126691	0.0122371	0.0144438	0.00249952	0.0289973	0.0250533	0.000346883	0.00210526	0.00609846	0.0128258	0.000725982	0.0370447	0.0224245	0.00144914	0.0118935	0.00283352	0.0191305	0.0447111
k__Bacteria;p__Firmicutes;c__Bacilli;o__Lactobacillales;f__Lactobacillaceae;g__Lactobacillus;Other	0.00394075	0.00172273	3.01e-05	0.0507156	0.0328128	0.00412729	0.0076596	0.000160226	0.00873969	0.0353403	0.0198354	0.014797	0.0104084	0.00100944	0.0414079	0.0271523	0.0401796	0.0249374	0.0157472	0.00292026	0.00340798	5.44e-05
k__Bacteria;p__Firmicutes;c__Clostridia;o__Clostridiales;f__Lachnospiraceae;g__uncultured;s__uncultured_bacterium	0.0698435	0.00373744	0.0073259	0.00493237	0.00589111	0.00459795	0.00590884	0.014196	0.0164665	0.00648729	0.0152944	0.00697744	0.0145718	0.005641	0.00301148	0.0131602	0.00151677	0.00313981	0.00751317	0.0482854	0.0138038	0.00595967
k__Bacteria;p__Bacteroidetes;c__Bacteroidia;o__Bacteroidales;f__Bacteroidales_S24-7_group;g__uncultured_Bacteroidales_bacterium;s__uncultured_Bacteroidales_bacterium	0.000251537	0.018658	0.00853181	0.00487185	0.0112121	0.0103906	0.009723	0.00977376	0.00431197	0.0106577	0.0151682	0.0036391	0.00542411	0.0149932	0.0169127	0.0251619	0.0411313	0.0252694	0.0125035	0.0136182	0.0116272	0.012518
k__Bacteria;p__Firmicutes;c__Clostridia;o__Clostridiales;f__Lachnospiraceae;g__Lachnoclostridium;Other	0.0181107	0.0132562	0.00611999	0.00771628	0.0181484	0.00785634	0.0144751	0.0163751	0.0108233	0.00917488	0.00961811	0.00821053	0.0137215	0.00810522	0.0082278	0.00576317	0.00921961	0.00893639	0.011145	0.0104956	0.00833381	0.00906196
k__Bacteria;p__Bacteroidetes;c__Bacteroidia;o__Bacteroidales;f__Bacteroidales_S24-7_group;g__unidentified;s__unidentified	0.00058692	0.0165265	0.00832077	0.0123158	0.0141577	0.0478983	0.00725317	0.0078831	0.00486181	0.00268759	0.0105326	0.00150376	0.000996863	0.0126774	0.0190906	0.0324698	0.0098739	0.00990249	0.00573884	0.019054	0.00784696	0.0432144
k__Bacteria;p__Bacteroidetes;c__Bacteroidia;o__Bacteroidales;f__Rikenellaceae;g__Alistipes;Other	0.0131358	0.00543097	0.0179379	0.00850304	0.0155513	0.0108251	0.00262615	0.00128181	0.00214151	0.00364524	0.016272	0.00427068	0.0104964	0.0253251	0.0073136	0.00558493	0.00847609	0.027262	0.00235653	0.0145435	0.00143193	0.00680328
k__Bacteria;p__Bacteroidetes;c__Bacteroidia;o__Bacteroidales;f__Bacteroidaceae;g__Bacteroides;Ambiguous_taxa	0.004891	0.0100152	0.002653	0.0254486	0.0147278	0.0075305	0.00215719	0.0046145	0.00865287	0.00574588	0.0491628	0.00249624	0.00428065	0.0180512	0.00285015	0.00350544	0.000565073	0.02853	0.00393679	0.00809576	0.00856292	0.00310229
k__Bacteria;p__Firmicutes;c__Clostridia;o__Clostridiales;f__Ruminococcaceae;Other;Other	0.0115987	0.00686172	0.00666265	0.00541653	0.00753809	0.00901488	0.00944163	0.00820355	0.00966575	0.00892774	0.00605468	0.014015	0.0111121	0.0105694	0.0095991	0.00760501	0.0025577	0.00615886	0.0134461	0.00864512	0.0110258	0.00908918
k__Bacteria;p__Bacteroidetes;c__Bacteroidia;o__Bacteroidales;f__Prevotellaceae;g__Prevotellaceae_UCG-001;Other	0.000475126	0.0048178	0.0402472	0.063909	0.00513097	0.000905108	0.00762834	0.00112158	0.00622197	0.00809366	0.0159566	0.00962406	0.00659689	0.0137759	0.00338792	0.00258452	0.00689983	0.0281074	0.00390907	0.00719944	0.000601409	0.00568754
k__Bacteria;p__Proteobacteria;c__Gammaproteobacteria;o__Enterobacteriales;f__Enterobacteriaceae;g__Escherichia-Shigella;Other	5.59e-05	0	0	0	0	0.000108613	0	6.41e-05	2.89e-05	9.27e-05	0.000662231	0.207759	0.000381153	2.97e-05	0.000403323	0	0.00886272	0.00265676	0.014361	0.0164517	0.000801879	0.00239475
k__Bacteria;p__Firmicutes;c__Clostridia;o__Clostridiales;f__Clostridiales_vadinBB60_group;g__uncultured_bacterium;s__uncultured_bacterium	0.0194802	0.0023067	0.0202593	0.00647563	0.00782314	0.0149524	0.00437692	0.00214702	0.0168717	0.00522072	0.0112579	0.0215338	0.00923564	0.00501752	0.01659	0.0109619	0.000475851	0.00981191	0.00743	0.003007	0.0105103	0.00364656
k__Bacteria;p__Firmicutes;c__Bacilli;o__Lactobacillales;Other;Other;Other	0.0696478	0.0653177	0.00630087	0.0012104	0.0243246	0.00213606	0.00375164	0.00778696	0.00298075	0.00234778	0	0.00087218	0.000469112	0.00109851	0.00215106	0.0054364	0.0046098	0.016001	0.00512892	0.00112762	0.00057277	0.00391869
k__Bacteria;p__Firmicutes;c__Clostridia;o__Clostridiales;f__Lachnospiraceae;g__uncultured;s__unidentified	0.00919508	0.0229794	0.00168827	0.00199716	0.00136192	0.0025343	0.00234478	0.00471063	0.00240197	0.00132835	0.00447794	0.00574436	0.00381153	0.000920373	0.00075287	0.00986275	0.00913038	0.000332096	0.00144164	0.00728618	0.00217653	0.0114023
k__Bacteria;p__Firmicutes;c__Clostridia;o__Clostridiales;f__Ruminococcaceae;g__Ruminococcaceae_UCG-014;Other	2.79e-05	0.000437982	0.0803135	0.00157352	0.0119406	0.00658919	0.0121303	0.00144203	0.00599045	0.00441753	0.00703226	0.00225564	0.00369426	0.030788	0.00672206	0.005882	0.000118963	0.00362286	0.0030219	0.00083849	0.00804743	0.000517049
k__Bacteria;p__Firmicutes;c__Clostridia;o__Clostridiales;f__Lachnospiraceae;g__uncultured;Other	0.00936277	0.00452581	0.00355743	0.00596121	0.00443417	0.00199124	0.00522103	0.0049029	0.00399363	0.00472645	0.00368957	0.00592481	0.00712464	0.00614572	0.00553897	0.00683263	0.00130859	0.00166048	0.0192958	0.00332504	0.00432442	0.00821836
k__Bacteria;p__Bacteroidetes;Other;Other;Other;Other;Other	0.00231973	0.000817566	0.00274344	0.00774654	0.0175466	0.0202744	0.00812856	0.00592835	0.0135726	0.0118316	0.00605468	0.0138647	0.00856129	0.00504721	0.0352774	0.00507991	0	0.004438	0.00049903	0.00456832	0.000744602	0.000136066
k__Bacteria;p__Proteobacteria;c__Deltaproteobacteria;o__Desulfovibrionales;f__Desulfovibrionaceae;g__Desulfovibrio;s__uncultured_bacterium	0.00114589	0.00607335	0.00039192	0.000998578	0.00500428	0.00278773	0.00572125	0.00310838	0.00541166	0.0165889	0.00542399	0.0103459	0.0106137	0.00584882	0.0107284	0.00998158	0.00779205	0.000784953	0.00338231	0.00216851	0.0105676	0.010858
k__Bacteria;p__Firmicutes;c__Bacilli;o__Lactobacillales;f__Lactobacillaceae;g__Lactobacillus;s__Lactobacillus_vaginalis	0.00947457	0.00128475	0	0.0200623	0.0217908	0.00137576	0.00181329	0.0190668	0.00506439	0.000864972	0.0107849	0.00327819	0.00181781	0.000148447	0.0102713	0.00288159	0.00404473	0.0276847	0.00102578	0.00633204	0.00077324	0
k__Bacteria;p__Bacteroidetes;c__Bacteroidia;o__Bacteroidales;f__Rikenellaceae;g__Rikenellaceae_RC9_gut_group;Other	8.38e-05	0.00166433	0.0139282	0.0100766	0.00899503	0.000398248	0.00981679	0.00157021	0.00107076	0.0180408	0.0129608	0.000781955	0.0048084	0.000267205	0.00225861	0.0021092	0.000178444	0.000301905	0.00393679	0.00231307	0.000544132	0.0337987
k__Bacteria;p__Firmicutes;c__Clostridia;o__Clostridiales;f__Ruminococcaceae;g__Ruminiclostridium_9;Other	0.00550587	0.00452581	0.00443172	0.00435743	0.0033573	0.00655298	0.00531482	0.0022752	0.00387788	0.00426307	0.00245971	0.0072782	0.00709532	0.00290957	0.00599607	0.00415899	0.00178444	0.00265676	0.00723593	0.00534898	0.00673005	0.00527934
k__Bacteria;p__Firmicutes;c__Clostridia;o__Clostridiales;f__Lachnospiraceae;g__Incertae_Sedis;s__uncultured_bacterium	5.59e-05	0.000467181	0	0.000847278	0.0223292	0.000217226	0.00556494	0.00378132	0.00327015	0.00620926	0.00637003	0.00138346	0.0142786	0.00570037	0.0171547	0.0114966	0.000237925	0.000271715	0.00049903	0	0.00907841	0
k__Bacteria;p__Firmicutes;c__Clostridia;o__Clostridiales;f__Ruminococcaceae;g__Oscillibacter;s__uncultured_bacterium	0.00346562	0.00499299	0.00521556	0.00281417	0.00909004	0.00876145	0.00715938	0.00397359	0.00402257	0.00444843	0.00245971	0.00315789	0.00636233	0.00249391	0.00693716	0.00579288	0.00309303	0.00205295	0.00210701	0.00338287	0.00552724	0.00729311
k__Bacteria;p__Firmicutes;c__Clostridia;o__Clostridiales;f__Lachnospiraceae;g__Roseburia;s__uncultured_Clostridiales_bacterium	0.0109838	0.00023359	0.000542659	0.00018156	0.00354733	0.000325839	0.00787845	0.00483881	0.00306757	0.00571499	0.00432027	0.00255639	0.0214326	0.0102132	0.000134441	0.00472343	0.000178444	0.00144914	0.00327142	0	0.000343662	0.00190492
k__Bacteria;p__Tenericutes;c__Mollicutes;o__Anaeroplasmatales;f__Anaeroplasmataceae;g__Anaeroplasma;Other	0.00723868	0	0	0.00102884	0.0153612	0.000398248	0.000187582	0	0.00263348	0.00049427	0.0397654	0.0174436	0.0156859	5.94e-05	0.00481299	2.97e-05	0.000148703	0.000120762	2.77e-05	5.78e-05	2.86e-05	0
k__Bacteria;p__Firmicutes;c__Clostridia;o__Clostridiales;f__Lachnospiraceae;g__Blautia;s__Lachnospiraceae_bacterium_615	0.00824483	0.000467181	0.0153753	0.00611251	0.0013936	0.00575649	0.0191959	0.000320451	0.00167848	0.000123567	0.000567626	0.00745865	0.000674348	0.000950062	0.00699094	0.00261422	0.000178444	0.000845334	0.00108123	0.00159024	0.00870611	0.00391869
k__Bacteria;p__Firmicutes;c__Clostridia;o__Clostridiales;f__Ruminococcaceae;g__Ruminococcus_1;Ambiguous_taxa	2.79e-05	0.000116795	0	0.00139196	0.0135876	0.026936	0.00181329	0.00317247	0.000810302	0.000123567	0.000473022	0.000631579	0.000703668	0.00798646	0.0208922	0.00715941	0.000356888	0.00332096	0.000221791	0	0.00418123	2.72e-05
k__Bacteria;p__Firmicutes;c__Clostridia;o__Clostridiales;f__Lachnospiraceae;g__Lachnospiraceae_NK4A136_group;Ambiguous_taxa	0.0059251	0.00221911	0.0013265	0.00971344	0.00243879	0.00412729	0.0024073	0.00400564	0.0149617	0.00413951	0.00245971	0.00129323	0.00905972	0.00210795	0.00911511	0.00193096	0.00104092	0.001268	0.00135847	0.000693922	0.00435306	0.00487115
k__Bacteria;p__Firmicutes;c__Clostridia;o__Clostridiales;f__Ruminococcaceae;g__Ruminiclostridium_5;s__uncultured_bacterium	0.0154835	0.00449661	0.00111547	0.000847278	0.00152029	0.00152058	0.00437692	0.00285202	0.00144697	0.0026567	0.000882974	0.00147368	0.00304923	0.00178137	0.00126375	0.00314895	0.00481799	0.00057362	0.026809	0.0019372	0.0066155	0.00225869
k__Bacteria;p__Firmicutes;c__Clostridia;o__Clostridiales;f__Lachnospiraceae;g__Coprococcus_1;s__uncultured_bacterium	0.00273896	0.000467181	0.00621043	0.00469029	0.0110537	0.00879765	0.00347027	0.0155098	0.00567212	0.00222421	0.000882974	0.00454135	0.00970475	0.00234547	0.000779759	0.00148535	0.000118963	0.00383419	0.00141392	0.00153241	0.00114554	0.000380983
k__Bacteria;p__Firmicutes;c__Clostridia;o__Clostridiales;f__Ruminococcaceae;g__Ruminococcus_1;Other	2.79e-05	0.000671572	0.0143202	0.00547705	0.00228043	0.0144093	0.00894141	0.00105749	0.00138909	0	0.00577087	6.02e-05	0.00114346	0.0282644	0.00104864	0.0150318	0.000208185	0	2.77e-05	0.000318048	0.00234836	0
k__Bacteria;p__Firmicutes;c__Clostridia;o__Clostridiales;f__Lachnospiraceae;g__Roseburia;s__uncultured_bacterium	0.000111794	2.92e-05	0.000301477	0.0065664	0.00060178	0.000217226	0.00259488	0.0216945	0.00480394	0.00602391	0.00428873	0.00117293	0.000791626	0.00234547	0.000188218	0.000118828	0.000773257	0.000301905	0.013751	0	0.00211925	0.00470787
k__Bacteria;p__Deferribacteres;c__Deferribacteres;o__Deferribacterales;f__Deferribacteraceae;g__Mucispirillum;s__uncultured_bacterium	0	0.000437982	0	0.000907798	0.000791816	0.00144817	0.00459576	0.000865218	0.018145	0.0113991	0.00233358	0.00168421	0.00284399	0.00305801	0.000967976	0.000445606	0.00377706	0	0.00640421	0.000751749	0.00389484	0.00832721
k__Bacteria;p__Bacteroidetes;c__Bacteroidia;o__Bacteroidales;f__Prevotellaceae;Other;Other	2.79e-05	0.00592735	0.00376846	0.00705056	0.000855161	0.00108613	0.00437692	0.000608857	0.00419621	0.00413951	0.00403645	0.00324812	0.00181781	0.00213764	0.0124761	0.00320837	0.0121937	0.00187181	0.000249515	0.00289134	0.00836245	0.00465344
k__Bacteria;p__Bacteroidetes;c__Bacteroidia;o__Bacteroidales;f__Porphyromonadaceae;g__Odoribacter;Other	0.00785355	0.00324107	0.000150739	0.00018156	0.00278719	0.0008327	0.00093791	0.00185862	0.00416727	0.00540607	0.00220744	0.00336842	0.009177	0.00293925	0.00701783	0.000861506	0.000951701	0.000935906	0.00135847	0.00153241	0.00131737	0.00438131
k__Bacteria;p__Bacteroidetes;c__Bacteroidia;o__Bacteroidales;f__Porphyromonadaceae;g__Odoribacter;s__uncultured_bacterium	0.000111794	0.000321187	0.00627073	0.000453899	0.00785481	0.00340321	0.00131307	0.000608857	0.00494863	0.00108121	0.0007253	0.00114286	0.000351834	0.00326584	0.00559275	0.00172301	0.000356888	0.0311264	0.000693097	0.00138784	0.000715963	0.000952459
k__Bacteria;p__Bacteroidetes;c__Bacteroidia;o__Bacteroidales;f__Rikenellaceae;g__Alistipes;Ambiguous_taxa	0.000614869	0.00274469	0.00192945	0.000968318	0.0204605	0.00557547	6.25e-05	0.000576812	0.00674287	0.000278027	0.00296427	0.00159399	0.00205237	0.0111929	0.00397946	0.00258452	0.00398525	0.00754763	0.00036041	0.000144567	0.000486855	0.00234033
k__Bacteria;p__Firmicutes;c__Clostridia;o__Clostridiales;f__Ruminococcaceae;g__Anaerotruncus;Other	0.0058133	0.0024819	0.000753693	0.00108936	0.00228043	0.00260671	0.00484587	0.00237134	0.00506439	0.00315097	0.00129293	0.00291729	0.00392881	0.0016923	0.00266193	0.00261422	0.000654295	0.000935906	0.00293873	0.00124328	0.00441033	0.00356492
k__Bacteria;p__Firmicutes;c__Clostridia;o__Clostridiales;f__Lachnospiraceae;g__Lachnospiraceae_UCG-006;s__uncultured_bacterium	0.00572946	0.000846765	0.002653	0.00547705	0.0026605	0.000506861	0.00528356	0.00365314	0.00141803	0.00216243	0.00138753	0.00348872	0.00351834	0.00287988	0.000779759	0.00347573	0.000327147	0.00458896	0.00105351	0.0013011	0.00400939	0.000380983
