# Supplementary material for: The gut microbiota regulates autism-like behavior by mediating vitamin B6 homeostasis in EphB6-deficient mice
Source: Microbiome. 2020 Aug 20;8:120. doi: 10.1186/s40168-020-00884-z (PMC7441571; doi:10.1186/s40168-020-00884-z)
Supplement: Supplementary file 13 — Additional file 12: Table S11. The statistical values of histological changes of different tissues of WT and KO mice. [file 40168_2020_884_MOESM12_ESM.xlsx]

## Sheet: Sheet1
The statistical values of histological changes of different tissues of WT and KO mice
	WT1	WT2	WT3	WT4	KO1	KO2	KO3
Ileum
Inflammatory infiltrate
area	1	1	0	1	2	2	1
severity	1	1	0	1	1	1	1
Epithelial injury
area	0	0	0	0	0	0	0
mucodepletion of glands	0	0	0	0	0	0	0
intraepithelial lymphocytes	1	1	0	1	1	1	1
ulcer/erosion	0	0	0	0	0	0	0
Colon
Inflammatory infiltrate
area	1	0	0	1	1	1	1
severity	1	0	0	1	1	1	1
Epithelial injury
area	0	0	0	0	0	0	0
mucodepletion of glands	0	0	0	0	0	0	0
intraepithelial lymphocytes	1	0	0	1	1	1	1
ulcer/erosion	0	0	0	0	0	0	0
Lung
bronchitis	0	0	0	0	0	0	1
edema	0	0	0	0	0	0	0
interstitial inflammation	0	0	0	0	1	0	0
intraalveolar inflammation	0	0	0	0	0	0	0
Liver
inflammation	0	0	0	0	0	0	0
necrosis/abscess formation	0	0	0	0	0	0	0
thrombus formation	0	0	0	0	0	0	0
